# Supplementary material for: Prolonged preoperative wait time associated with elevated postoperative thirty-day mortality following intracranial tumor craniotomy in adult patients: A retrospective cohort study
Source: PLoS One. 2025 Jun 2;20(6):e0324928. doi: 10.1371/journal.pone.0324928 (PMC12129183; doi:10.1371/journal.pone.0324928)
Supplement: S1 Data — (CSV) [file pone.0324928.s004.csv]

ID	SEX	RACE_NEW	PRNCPTX	CPT	Age_ranges	AdmYR	OperYR	HEIGHT	WEIGHT	DIABETES	SMOKE	DYSPNEA	FNSTATUS2	VENTILAT	HXCOPD	ASCITES	HXCHF	HYPERMED	RENAFAIL	DIALYSIS	DISCANCR	WNDINF	STEROID	WTLOSS	BLEEDDIS	TRANSFUS	PRSEPIS	DPRNA	DPRBUN	DPRCREAT	DPRALBUM	DPRBILI	DPRSGOT	DPRALKPH	DPRWBC	DPRHCT	DPRPLATE	DPRPTT	DPRPT	DPRINR	PRSODM	PRBUN	PRCREAT	PRALBUM	PRBILI	PRSGOT	PRALKPH	PRWBC	PRHCT
1	male	Unknown/Not Reported	CRNEC TREPHINE BONE FLAP MENINGIOMA SUPRATENTOR	61512	41-60	2012	2012	70	174	NO	No	No	Independent	No	No	No	No	No	No	No	No	No	No	No	No	No	None	0	0	0	-99	-99	-99	-99	0	0	0	0	0	0	146	11	0.94	-99	-99	-99	-99	3.4	38.4
2	female	White	CRNEC TREPHINE BONE FLAP MENINGIOMA SUPRATENTOR	61512	41-60	2012	2012	68	330	NO	No	No	Independent	No	No	No	No	Yes	No	No	No	No	No	No	No	No	None	21	21	21	21	-99	-99	-99	21	21	21	-99	-99	-99	141	14	0.8	4.6	-99	-99	-99	6.9	44.6
3	female	Black or African American	CRNEC TREPHINE BONE FLAP MENINGIOMA SUPRATENTOR	61512	41-60	2012	2012	68	202	NO	No	No	Independent	No	No	No	No	Yes	No	No	No	No	No	No	No	No	None	0	0	0	-99	-99	-99	-99	1	1	1	-99	-99	-99	139	18	1.1	-99	-99	-99	-99	13.2	39.2
4	female	Black or African American	CRNEC TREPHINE BONE FLAP MENINGIOMA SUPRATENTOR	61512	41-60	2012	2012	66	183	NO	No	No	Independent	No	No	No	No	No	No	No	No	No	No	No	No	No	None	-99	-99	12	12	-99	-99	-99	12	12	12	-99	-99	-99	-99	-99	0.8	4.4	-99	-99	-99	7.4	45.1
5	female	White	CRNEC TREPHINE BONE FLAP MENINGIOMA SUPRATENTOR	61512	41-60	2012	2012	60	140	NO	No	No	Partially Dependent	No	No	No	No	Yes	No	No	No	No	No	No	No	No	None	14	14	14	14	14	14	14	14	14	14	14	14	14	141	22	0.6	3.5	0.3	18	66	5.1	40.1
6	male	White	CRNEC TREPHINE BONE FLAP MENINGIOMA SUPRATENTOR	61512	61-80	2012	2012	71	234	NO	No	No	Independent	No	No	No	No	No	No	No	No	No	No	No	No	No	None	6	6	6	6	6	6	6	6	6	6	6	6	6	139	15	0.9	4.1	0.6	16	57	10	47.2
7	female	White	CRNEC TREPHINE BONE FLAP MENINGIOMA SUPRATENTOR	61512	41-60	2012	2012	64	218	NON-INSULIN	No	No	Independent	No	No	No	No	Yes	No	No	No	No	No	No	No	No	None	6	6	6	6	6	6	6	6	6	6	6	6	6	142	18	0.7	3.3	0.4	18	49	10.7	40.9
8	female	Black or African American	CRNEC TREPHINE BONE FLAP MENINGIOMA SUPRATENTOR	61512	41-60	2012	2012	69	283	NO	No	No	Independent	No	No	No	No	Yes	No	No	No	No	No	No	No	No	None	18	18	18	-99	-99	-99	-99	18	18	18	18	18	18	139	8	0.7	-99	-99	-99	-99	6.7	32
9	female	White	CRNEC TREPHINE BONE FLAP MENINGIOMA SUPRATENTOR	61512	18-40	2012	2012	59	211	NO	Yes	No	Independent	No	No	No	No	No	No	No	No	No	No	No	No	No	None	1	1	1	-99	-99	-99	-99	1	1	1	-99	3	3	137	12	0.8	-99	-99	-99	-99	11.6	38.8
10	male	White	CRNEC TREPHINE BONE FLAP MENINGIOMA SUPRATENTOR	61512	61-80	2012	2012	68	168	NO	No	No	Independent	No	No	No	No	Yes	No	No	No	No	No	No	No	No	None	6	6	6	-99	-99	-99	-99	6	6	6	6	6	6	140	19	1	-99	-99	-99	-99	4.5	37.5
11	female	White	CRNEC TREPHINE BONE FLAP MENINGIOMA SUPRATENTOR	61512	41-60	2012	2012	68	169	NO	No	No	Independent	No	No	No	No	No	No	No	No	No	No	No	No	No	None	6	6	6	-99	-99	-99	-99	6	6	6	6	6	6	138	13	0.8	-99	-99	-99	-99	7	38.2
12	male	White	CRNEC TREPHINE BONE FLAP MENINGIOMA SUPRATENTOR	61512	41-60	2012	2012	69	176	NO	No	No	Independent	No	No	No	No	Yes	No	No	No	No	No	No	No	No	None	3	3	3	-99	-99	-99	-99	3	3	3	3	3	3	137	13	1	-99	-99	-99	-99	4.8	44.2
13	female	White	CRNEC TREPHINE BONE FLAP MENINGIOMA SUPRATENTOR	61512	61-80	2012	2012	64	163	NO	Yes	No	Independent	No	No	No	No	No	No	No	No	No	No	No	No	No	None	8	8	8	8	8	8	8	8	8	8	-99	8	8	136	14	0.7	3.7	0.6	13	87	6.8	40.1
14	male	White	CRNEC TREPHINE BONE FLAP MENINGIOMA SUPRATENTOR	61512	61-80	2012	2012	72	170	NO	No	No	Independent	No	No	No	No	No	No	No	No	No	No	No	No	No	None	7	7	7	56	-99	56	-99	7	7	7	7	7	7	134	14	0.74	4.1	-99	11	-99	3.2	39.8
15	male	White	CRNEC TREPHINE BONE FLAP MENINGIOMA SUPRATENTOR	61512	18-40	2012	2012	72	154	NO	No	No	Independent	No	No	No	No	No	No	No	No	No	No	No	No	No	None	0	0	0	5	5	5	5	0	0	0	0	0	0	141	11	0.88	4.9	0.6	21	80	15.2	47.3
16	female	White	CRNEC TREPHINE BONE FLAP MENINGIOMA SUPRATENTOR	61512	61-80	2012	2012	64	250	NO	No	No	Independent	No	No	No	No	Yes	No	No	No	No	No	No	No	No	None	8	8	8	-99	-99	-99	-99	8	8	8	-99	-99	8	140	12	0.7	-99	-99	-99	-99	5.1	41
17	female	White	CRNEC TREPHINE BONE FLAP MENINGIOMA SUPRATENTOR	61512	61-80	2012	2012	66	216	NO	No	No	Independent	No	No	No	No	Yes	No	No	No	No	No	No	No	No	None	0	20	20	-99	-99	-99	-99	20	20	20	-99	-99	20	132	25	0.96	-99	-99	-99	-99	8.1	37
18	female	Native Hawaiian or Pacific Islander	CRNEC TREPHINE BONE FLAP MENINGIOMA SUPRATENTOR	61512	41-60	2012	2012	63	185	NO	No	No	Unknown	No	No	No	No	Yes	No	No	No	No	No	No	No	No	None	20	20	20	20	20	20	20	20	20	20	20	20	20	141	20	1	4.9	0.7	29	72	7.1	43.2
19	female	Unknown/Not Reported	CRNEC TREPHINE BONE FLAP MENINGIOMA SUPRATENTOR	61512	18-40	2012	2012	63	120	NO	No	No	Independent	No	No	No	No	No	No	No	No	No	No	No	No	No	None	0	0	0	6	6	6	6	0	0	0	0	0	0	136	14	0.53	4.6	0.2	13	44	10.8	33.4
20	female	White	CRNEC TREPHINE BONE FLAP MENINGIOMA SUPRATENTOR	61512	18-40	2012	2012	60	143	NO	No	No	Independent	No	No	No	No	No	No	No	No	No	No	No	No	No	None	0	0	0	-99	-99	-99	-99	0	0	0	22	22	22	137	7	0.67	-99	-99	-99	-99	14	37.8
21	male	White	CRNEC TREPHINE BONE FLAP MENINGIOMA SUPRATENTOR	61512	61-80	2012	2012	71	238	NO	No	No	Independent	No	No	No	No	No	No	No	No	No	No	No	No	No	None	9	9	9	9	9	9	9	9	9	9	-99	11	11	139	13	1.19	2.8	0.7	19	61	11.1	34.2
22	female	White	CRNEC TREPHINE BONE FLAP MENINGIOMA SUPRATENTOR	61512	41-60	2012	2012	69	130	NO	Yes	No	Independent	No	No	No	No	No	No	No	No	No	No	No	No	No	None	0	0	0	5	5	5	5	0	0	0	1	1	1	137	12	0.59	3.3	0.3	17	62	9.9	34.1
23	female	White	CRNEC TREPHINE BONE FLAP MENINGIOMA SUPRATENTOR	61512	61-80	2011	2012	65	192	NON-INSULIN	No	No	Independent	No	No	No	No	No	No	No	No	No	No	No	No	No	None	1	1	1	-99	-99	-99	-99	1	1	1	10	-99	8	140	26	0.8	-99	-99	-99	-99	8.1	36
24	female	White	CRNEC TREPHINE BONE FLAP MENINGIOMA SUPRATENTOR	61512	18-40	2012	2012	57	132	NO	No	No	Independent	No	No	No	No	No	No	No	No	No	No	No	No	No	None	22	22	22	-99	-99	-99	-99	22	22	22	22	-99	22	140	11	0.6	-99	-99	-99	-99	7	44
25	female	Black or African American	CRNEC TREPHINE BONE FLAP MENINGIOMA SUPRATENTOR	61512	41-60	2012	2012	63	183	NO	Yes	No	Independent	No	No	No	No	No	No	No	No	No	No	No	No	No	None	0	6	6	-99	-99	-99	-99	6	6	6	6	-99	6	141	12	0.7	-99	-99	-99	-99	6.1	42
26	male	White	CRNEC TREPHINE BONE FLAP MENINGIOMA SUPRATENTOR	61512	61-80	2012	2012	70	195	NO	No	No	Independent	No	No	No	No	Yes	No	No	No	No	No	No	No	No	None	1	1	1	-99	-99	-99	-99	0	0	0	1	-99	1	137	23	0.9	-99	-99	-99	-99	4.9	46
27	female	White	CRNEC TREPHINE BONE FLAP MENINGIOMA SUPRATENTOR	61512	18-40	2012	2012	63	259	NO	No	No	Independent	No	No	No	No	Yes	No	No	No	No	No	No	No	No	None	5	5	5	-99	-99	-99	-99	5	5	5	5	-99	5	140	18	0.7	-99	-99	-99	-99	6.5	44
28	female	White	CRNEC TREPHINE BONE FLAP MENINGIOMA SUPRATENTOR	61512	41-60	2012	2012	64	224	NO	No	No	Independent	No	No	No	No	No	No	No	No	No	No	No	No	No	None	1	1	1	-99	-99	-99	-99	1	1	1	1	-99	1	139	22	0.8	-99	-99	-99	-99	12.1	40
29	female	White	CRNEC TREPHINE BONE FLAP MENINGIOMA SUPRATENTOR	61512	61-80	2012	2012	64	164	NO	No	No	Independent	No	No	No	No	No	No	No	No	No	No	No	No	No	None	16	16	16	-99	-99	-99	-99	16	16	16	16	-99	16	136	12	1	-99	-99	-99	-99	9	38
30	female	White	CRNEC TREPHINE BONE FLAP MENINGIOMA SUPRATENTOR	61512	41-60	2012	2012	64	232	NO	No	No	Independent	No	No	No	No	No	No	No	No	No	No	No	No	No	None	6	6	6	-99	-99	-99	-99	6	6	6	6	-99	6	141	11	0.7	-99	-99	-99	-99	8.8	41
31	male	Black or African American	CRNEC TREPHINE BONE FLAP MENINGIOMA SUPRATENTOR	61512	61-80	2012	2012	70	121	NO	Yes	No	Independent	No	No	No	No	No	No	No	No	No	No	Yes	No	No	None	0	0	0	5	5	5	5	0	0	0	5	-99	5	142	10	0.8	2.4	0.3	45	74	11.3	31
32	male	White	CRNEC TREPHINE BONE FLAP MENINGIOMA SUPRATENTOR	61512	18-40	2012	2012	66	174	NO	Yes	No	Independent	No	No	No	No	No	No	No	No	No	No	No	No	No	None	-99	-99	-99	-99	-99	-99	-99	-99	-99	-99	-99	-99	-99	-99	-99	-99	-99	-99	-99	-99	-99	-99
33	female	White	CRNEC TREPHINE BONE FLAP MENINGIOMA SUPRATENTOR	61512	41-60	2012	2012	69	165	NO	No	No	Independent	No	No	No	No	No	No	No	No	Yes	Yes	Yes	No	No	None	6	6	6	17	17	17	17	6	6	6	-99	-99	-99	133	7	0.3	3.1	0.4	17	50	7.7	34.5
34	male	White	CRNEC TREPHINE BONE FLAP MENINGIOMA SUPRATENTOR	61512	41-60	2011	2012	70	210	NO	No	No	Independent	No	No	No	No	No	No	No	No	No	No	No	No	No	None	2	3	3	3	3	3	3	0	0	0	3	3	3	142	11	1	4	0.7	34	49	8	43.2
35	female	Unknown/Not Reported	CRNEC TREPHINE BONE FLAP MENINGIOMA SUPRATENTOR	61512	61-80	2012	2012	60	130	NO	No	No	Independent	No	No	No	No	Yes	No	No	No	No	No	No	No	No	None	11	43	11	27	14	14	14	0	0	0	46	-99	46	135	18.7675	0.7014	4	0.2924	19	92	21.1	34
36	female	Unknown/Not Reported	CRNEC TREPHINE BONE FLAP MENINGIOMA SUPRATENTOR	61512	18-40	2012	2012	59	165	NO	No	No	Independent	No	No	No	No	No	No	No	No	No	No	No	No	No	None	15	15	15	52	52	52	52	3	3	3	-99	-99	16	137	12.605	0.4977	4	0.2924	18	67	7.6	42
37	female	White	CRNEC TREPHINE BONE FLAP MENINGIOMA SUPRATENTOR	61512	41-60	2012	2012	67	211	NO	No	No	Independent	No	No	No	No	Yes	No	No	No	No	No	No	No	No	None	6	-99	6	-99	-99	-99	-99	6	6	6	-99	-99	6	140	-99	0.68	-99	-99	-99	-99	5.8	42
38	female	White	CRNEC TREPHINE BONE FLAP MENINGIOMA SUPRATENTOR	61512	18-40	2012	2012	73	174	NO	No	No	Independent	No	No	No	No	No	No	No	No	No	No	No	No	No	None	-99	-99	-99	-99	-99	-99	-99	-99	-99	-99	-99	-99	-99	-99	-99	-99	-99	-99	-99	-99	-99	-99
39	male	White	CRNEC TREPHINE BONE FLAP MENINGIOMA SUPRATENTOR	61512	>80	2012	2012	64	123	NO	No	No	Independent	No	No	No	No	Yes	No	No	No	No	No	No	No	No	None	0	0	0	-99	-99	-99	-99	0	0	0	-99	-99	-99	135	21	0.88	-99	-99	-99	-99	8	31.2
40	male	White	CRNEC TREPHINE BONE FLAP MENINGIOMA SUPRATENTOR	61512	18-40	2012	2012	75	295	NO	No	No	Independent	No	No	No	No	Yes	No	No	No	No	No	No	No	No	None	0	0	0	2	2	2	2	0	0	0	0	-99	0	134	17	1.2	4.3	0.7	22	76	9.8	47.3
41	male	Unknown/Not Reported	CRNEC TREPHINE BONE FLAP MENINGIOMA SUPRATENTOR	61512	61-80	2012	2012	71	206	NO	No	No	Independent	No	No	No	No	No	No	No	No	No	No	No	No	No	None	4	4	4	-99	-99	-99	-99	4	4	4	4	-99	4	141	21.0084	0.9729	-99	-99	-99	-99	7.5	46
42	female	White	CRNEC TREPHINE BONE FLAP MENINGIOMA SUPRATENTOR	61512	41-60	2012	2012	62	196	NO	No	No	Independent	No	No	No	No	No	No	No	No	No	No	No	No	No	None	0	0	0	-99	-99	-99	-99	0	0	0	-99	-99	-99	135	10	1.64	-99	-99	-99	-99	7	40.9
43	female	White	CRNEC TREPHINE BONE FLAP MENINGIOMA SUPRATENTOR	61512	41-60	2012	2012	63	161	NO	No	No	Independent	No	No	No	No	Yes	No	No	No	No	No	No	No	No	None	6	6	6	6	-99	-99	-99	6	6	6	6	-99	6	138	15	0.4	4.2	-99	-99	-99	5.9	37.1
44	female	White	CRNEC TREPHINE BONE FLAP MENINGIOMA SUPRATENTOR	61512	61-80	2012	2012	-99	180	NO	Yes	No	Independent	No	Yes	No	No	No	No	No	No	No	No	No	No	No	None	1	1	1	-99	-99	-99	-99	1	1	1	-99	-99	0	137	7	0.8	-99	-99	-99	-99	8.6	47.6
45	female	White	CRNEC TREPHINE BONE FLAP MENINGIOMA SUPRATENTOR	61512	61-80	2012	2012	59	143	NO	No	No	Independent	No	No	No	No	No	Yes	Yes	No	No	No	No	No	No	None	0	0	-99	3	-99	-99	-99	0	0	0	0	0	0	127	72	-99	3.9	-99	-99	-99	22.9	27.9
46	male	White	CRNEC TREPHINE BONE FLAP MENINGIOMA SUPRATENTOR	61512	61-80	2012	2012	66	178	NO	No	No	Independent	No	No	No	No	Yes	No	No	No	No	No	No	No	No	None	4	4	4	4	4	4	4	4	4	4	4	-99	4	137	11	1.13	4.3	0.4	15	64	5.24	39.9
47	male	Black or African American	CRNEC TREPHINE BONE FLAP MENINGIOMA SUPRATENTOR	61512	41-60	2012	2012	71	172	NO	No	No	Independent	No	No	No	No	No	No	No	No	No	Yes	No	No	No	None	1	1	1	-99	-99	-99	-99	1	1	1	1	-99	1	142	13	0.9	-99	-99	-99	-99	2.9	43.7
48	female	White	CRNEC TREPHINE BONE FLAP MENINGIOMA SUPRATENTOR	61512	41-60	2012	2012	66	154	NO	Yes	No	Independent	No	No	No	No	No	No	No	No	No	No	No	No	No	None	1	1	1	-99	-99	-99	-99	1	1	1	1	1	1	138	16	0.78	-99	-99	-99	-99	9.19	41.8
49	female	White	CRNEC TREPHINE BONE FLAP MENINGIOMA SUPRATENTOR	61512	18-40	2012	2012	58	138	NO	No	No	Independent	No	No	No	No	No	No	No	No	No	No	No	No	No	None	7	7	7	-99	-99	-99	-99	7	7	7	7	7	7	139	15	0.66	-99	-99	-99	-99	7.72	42.8
50	male	White	CRNEC TREPHINE BONE FLAP MENINGIOMA SUPRATENTOR	61512	41-60	2012	2012	72	210	NO	No	No	Independent	No	No	No	No	Yes	No	No	No	No	No	No	No	No	None	14	14	14	14	14	14	14	14	14	14	-99	-99	-99	138	22	1.4	4.6	0.3	33	75	4.4	42.3
51	male	Black or African American	CRNEC TREPHINE BONE FLAP MENINGIOMA SUPRATENTOR	61512	61-80	2012	2012	67	313	NO	No	No	Independent	No	No	No	No	Yes	No	No	No	No	No	No	No	No	None	8	8	8	23	23	23	23	8	8	8	8	8	8	141	19	0.9	2.9	0.5	42	67	6.86	43.1
52	female	White	CRNEC TREPHINE BONE FLAP MENINGIOMA SUPRATENTOR	61512	41-60	2012	2012	58	139	NO	No	No	Independent	No	No	No	No	Yes	No	No	No	No	No	No	No	No	None	7	7	7	7	-99	-99	-99	7	7	7	-99	-99	-99	142	10	0.9	4.4	-99	-99	-99	8.7	45
53	female	White	CRNEC TREPHINE BONE FLAP MENINGIOMA SUPRATENTOR	61512	41-60	2012	2012	67	174	NO	No	No	Independent	No	No	No	No	Yes	No	No	No	No	No	No	No	No	None	56	56	56	-99	-99	-99	-99	56	56	56	-99	-99	-99	135	16	0.9	-99	-99	-99	-99	10.8	39.6
54	male	White	CRNEC TREPHINE BONE FLAP MENINGIOMA SUPRATENTOR	61512	41-60	2012	2012	66	123	NO	No	No	Independent	No	No	No	No	No	No	No	No	No	No	No	No	No	None	2	2	2	3	3	3	3	3	3	3	-99	-99	-99	138	9	0.8	2.8	0.3	88	152	7.9	41.9
55	male	White	CRNEC TREPHINE BONE FLAP MENINGIOMA SUPRATENTOR	61512	61-80	2012	2012	70	199	NO	No	No	Independent	No	No	No	No	Yes	No	No	No	No	No	No	No	No	None	22	22	22	22	22	22	22	22	22	22	-99	-99	22	144	18	1.1	4.5	0.4	21	74	8.1	46.8
56	female	White	CRNEC TREPHINE BONE FLAP MENINGIOMA SUPRATENTOR	61512	>80	2011	2012	66	216	INSULIN	No	No	Partially Dependent	No	Yes	No	Yes	Yes	No	No	No	No	Yes	No	No	No	None	0	0	0	0	0	0	0	0	0	0	-99	-99	0	144	98	1.63	2.7	0.2	14	28	9.8	28.9
57	female	White	CRNEC TREPHINE BONE FLAP MENINGIOMA SUPRATENTOR	61512	41-60	2012	2012	62	136	NO	No	No	Independent	No	No	No	No	No	No	No	No	No	No	No	No	No	None	0	24	24	24	24	24	24	0	0	0	26	-99	0	139	14	0.73	3.7	0.4	21	123	6.2	37.6
58	male	White	CRNEC TREPHINE BONE FLAP MENINGIOMA SUPRATENTOR	61512	41-60	2012	2012	73	183	NO	Yes	No	Partially Dependent	No	No	No	No	No	No	No	No	No	No	No	No	No	None	0	-99	-99	-99	-99	-99	-99	0	0	0	-99	-99	0	139	-99	-99	-99	-99	-99	-99	10.7	40.2
59	male	Black or African American	CRNEC TREPHINE BONE FLAP MENINGIOMA SUPRATENTOR	61512	61-80	2011	2012	67	220	NO	No	MODERATE EXERTION	Partially Dependent	No	No	No	Yes	Yes	No	Yes	No	No	No	No	No	Yes	None	0	0	0	20	20	20	20	0	0	0	0	-99	0	135	90	2.85	2.9	0.5	15	50	6.8	22.9
60	female	White	CRNEC TREPHINE BONE FLAP MENINGIOMA SUPRATENTOR	61512	41-60	2012	2012	66	182	NO	No	No	Independent	No	No	No	No	Yes	No	No	No	No	No	No	No	No	None	4	4	4	-99	-99	-99	-99	4	4	4	4	-99	4	139	15	0.73	-99	-99	-99	-99	5.9	35.6
61	male	White	CRNEC TREPHINE BONE FLAP MENINGIOMA SUPRATENTOR	61512	41-60	2012	2012	71	317	INSULIN	No	No	Independent	No	No	No	No	Yes	No	No	Yes	No	No	No	No	No	None	0	0	0	3	3	3	3	0	0	0	0	-99	0	133	21	0.81	3.4	0.9	23	92	11.1	39.7
62	female	White	CRNEC TREPHINE BONE FLAP MENINGIOMA SUPRATENTOR	61512	18-40	2012	2012	61	173	NO	No	No	Independent	No	No	No	No	No	No	No	No	No	No	No	No	No	None	15	15	15	-99	-99	-99	-99	15	15	15	15	-99	15	139	8	0.63	-99	-99	-99	-99	5.8	39.4
63	female	White	CRNEC TREPHINE BONE FLAP MENINGIOMA SUPRATENTOR	61512	61-80	2012	2012	64	134	NO	No	No	Independent	No	No	No	No	No	No	No	No	No	No	No	No	No	None	-99	-99	-99	-99	-99	-99	-99	17	17	17	17	-99	17	-99	-99	-99	-99	-99	-99	-99	7.3	43
64	male	White	CRNEC TREPHINE BONE FLAP MENINGIOMA SUPRATENTOR	61512	61-80	2012	2012	73	175	NO	Yes	No	Independent	No	No	No	No	No	No	No	No	No	No	No	No	No	None	28	28	28	28	28	28	28	28	28	28	28	-99	28	140	15	1.12	4.4	0.4	20	61	7	44
65	male	Unknown/Not Reported	CRNEC TREPHINE BONE FLAP MENINGIOMA SUPRATENTOR	61512	41-60	2012	2012	73	220	NO	No	No	Independent	No	No	No	No	No	No	No	No	No	No	No	No	No	None	5	5	5	4	5	5	5	5	5	5	6	-99	5	140	8.4034	0.9276	3.5	0.7018	22	50	8.2	39
66	female	Unknown/Not Reported	CRNEC TREPHINE BONE FLAP MENINGIOMA SUPRATENTOR	61512	>80	2012	2012	60	130	NO	No	No	Independent	No	No	No	No	No	No	No	No	No	No	No	No	No	None	0	0	0	-99	-99	-99	-99	0	0	0	0	-99	0	144	14.0056	0.7805	-99	-99	-99	-99	7.9	34
67	female	Unknown/Not Reported	CRNEC TREPHINE BONE FLAP MENINGIOMA SUPRATENTOR	61512	41-60	2012	2012	67	220	NO	No	No	Independent	No	No	No	No	No	No	No	No	No	No	No	No	No	None	5	5	5	5	5	5	5	5	5	5	-99	-99	5	141	8.4034	0.8371	3.6	0.5263	19	106	4.9	33
68	male	Unknown/Not Reported	CRNEC TREPHINE BONE FLAP MENINGIOMA SUPRATENTOR	61512	61-80	2012	2012	68	167	NO	No	No	Independent	No	No	No	No	No	No	No	No	No	No	No	No	No	None	2	-99	-99	-99	-99	-99	-99	2	2	2	-99	-99	2	140	-99	-99	-99	-99	-99	-99	5.1	42
69	male	Unknown/Not Reported	CRNEC TREPHINE BONE FLAP MENINGIOMA SUPRATENTOR	61512	41-60	2012	2012	66	117	NO	No	No	Independent	No	No	No	No	No	No	No	No	No	No	No	No	No	None	1	1	1	4	4	4	4	1	1	1	1	-99	1	138	5.6022	0.7579	3.6	1.2865	17	54	5.3	37
70	female	Unknown/Not Reported	CRNEC TREPHINE BONE FLAP MENINGIOMA SUPRATENTOR	61512	61-80	2012	2012	66	171	NON-INSULIN	No	No	Independent	No	No	No	No	Yes	No	No	No	No	No	No	No	No	None	10	-99	-99	-99	-99	-99	-99	10	10	10	-99	-99	10	139	-99	-99	-99	-99	-99	-99	8	37
71	male	Unknown/Not Reported	CRNEC TREPHINE BONE FLAP MENINGIOMA SUPRATENTOR	61512	>80	2012	2012	71	230	INSULIN	No	No	Independent	No	Yes	No	No	Yes	No	No	No	No	Yes	No	No	No	None	2	2	2	29	29	29	29	2	2	2	7	-99	7	137	19.6078	1.1652	3.3	0.8187	72	76	9.1	31
72	male	Unknown/Not Reported	CRNEC TREPHINE BONE FLAP MENINGIOMA SUPRATENTOR	61512	61-80	2012	2012	69	208	NO	No	No	Independent	No	No	No	No	Yes	No	No	No	No	No	No	No	No	None	48	48	48	48	80	80	80	48	48	48	48	-99	48	142	16.8067	0.871	3.8	0.5848	17	74	4.9	34
73	male	Unknown/Not Reported	CRNEC TREPHINE BONE FLAP MENINGIOMA SUPRATENTOR	61512	>80	2012	2012	67	205	NO	No	No	Independent	No	No	No	No	Yes	No	No	No	No	No	No	No	No	None	18	-99	18	-99	-99	-99	-99	18	18	18	-99	-99	18	140	-99	1.0181	-99	-99	-99	-99	5.7	41
74	female	Unknown/Not Reported	CRNEC TREPHINE BONE FLAP MENINGIOMA SUPRATENTOR	61512	41-60	2012	2012	64	129	NO	No	No	Independent	No	No	No	No	No	No	No	No	No	No	No	No	No	None	16	16	16	16	-99	-99	-99	16	16	16	16	-99	16	140	11.2045	0.6109	4.2	-99	-99	-99	5.5	37
75	female	Unknown/Not Reported	CRNEC TREPHINE BONE FLAP MENINGIOMA SUPRATENTOR	61512	41-60	2012	2012	62	121	NO	No	No	Independent	No	No	No	No	No	No	No	No	No	No	No	No	No	None	36	36	36	36	-99	-99	-99	36	36	36	36	-99	36	139	8.4034	0.871	4.2	-99	-99	-99	5.3	42
76	female	Unknown/Not Reported	CRNEC TREPHINE BONE FLAP MENINGIOMA SUPRATENTOR	61512	61-80	2012	2012	64	217	NO	No	No	Independent	No	No	No	No	Yes	No	No	No	No	No	No	No	No	None	12	-99	12	-99	-99	-99	-99	12	12	12	12	-99	12	139	-99	0.6787	-99	-99	-99	-99	8.7	43
77	female	Unknown/Not Reported	CRNEC TREPHINE BONE FLAP MENINGIOMA SUPRATENTOR	61512	61-80	2012	2012	64	186	NO	No	No	Independent	No	No	No	No	Yes	No	No	No	No	No	No	No	No	None	8	14	8	24	24	24	24	8	8	8	8	-99	8	140	22.409	0.724	3.7	0.7602	24	63	14.2	44
78	male	Unknown/Not Reported	CRNEC TREPHINE BONE FLAP MENINGIOMA SUPRATENTOR	61512	18-40	2012	2012	71	235	NO	No	No	Independent	No	No	No	No	No	No	No	No	No	No	No	No	No	None	1	1	1	-99	-99	-99	-99	1	1	1	1	-99	1	139	8.4034	1.0181	-99	-99	-99	-99	13	44
79	female	Unknown/Not Reported	CRNEC TREPHINE BONE FLAP MENINGIOMA SUPRATENTOR	61512	61-80	2012	2012	61	138	NO	No	No	Independent	No	No	No	No	No	No	No	No	No	No	No	No	No	None	1	1	1	-99	-99	-99	-99	1	1	1	-99	-99	-99	141	11.2045	0.6222	-99	-99	-99	-99	7.1	40
80	female	Unknown/Not Reported	CRNEC TREPHINE BONE FLAP MENINGIOMA SUPRATENTOR	61512	41-60	2012	2012	66	155	NO	No	No	Independent	No	No	No	No	Yes	No	No	No	No	No	No	No	No	None	15	15	15	-99	-99	-99	-99	15	15	15	0	-99	0	139	11.2045	0.724	-99	-99	-99	-99	6.3	41
81	female	Unknown/Not Reported	CRNEC TREPHINE BONE FLAP MENINGIOMA SUPRATENTOR	61512	61-80	2012	2012	61	215	NO	No	No	Independent	No	No	No	No	Yes	No	No	No	No	No	No	No	No	None	2	2	2	2	2	2	2	2	2	2	2	-99	2	140	8.4034	0.7127	3.8	0.4678	16	83	10.6	42
82	female	Unknown/Not Reported	CRNEC TREPHINE BONE FLAP MENINGIOMA SUPRATENTOR	61512	61-80	2012	2012	66	174	NO	No	No	Independent	No	No	No	No	Yes	No	No	No	No	No	No	No	No	None	1	17	17	-99	-99	-99	-99	1	1	1	-99	-99	1	140	22.409	0.8371	-99	-99	-99	-99	8.4	40
83	male	White	CRNEC TREPHINE BONE FLAP MENINGIOMA SUPRATENTOR	61512	>80	2012	2012	68	227	NO	No	MODERATE EXERTION	Independent	No	No	No	No	Yes	No	No	No	No	Yes	No	No	No	None	5	-99	5	-99	-99	-99	-99	5	5	5	-99	-99	-99	138	-99	1.4	-99	-99	-99	-99	11.6	40.3
84	female	White	CRNEC TREPHINE BONE FLAP MENINGIOMA SUPRATENTOR	61512	18-40	2012	2012	66	189	NO	No	No	Independent	No	No	No	No	No	No	No	No	No	No	No	No	No	None	0	-99	3	-99	-99	-99	-99	3	3	3	-99	-99	-99	141	-99	0.7	-99	-99	-99	-99	8.2	40.5
85	male	White	CRNEC TREPHINE BONE FLAP MENINGIOMA SUPRATENTOR	61512	41-60	2012	2012	70	231	NO	No	No	Independent	No	No	No	No	No	No	No	No	No	No	No	No	No	None	0	-99	6	-99	-99	6	-99	6	6	6	-99	-99	-99	140	-99	1	-99	-99	35	-99	4.7	43.4
86	male	White	CRNEC TREPHINE BONE FLAP MENINGIOMA SUPRATENTOR	61512	41-60	2012	2012	72	165	NO	No	No	Independent	No	No	No	No	No	No	No	No	No	No	No	No	No	None	-99	-99	-99	-99	-99	-99	-99	-99	-99	-99	-99	-99	-99	-99	-99	-99	-99	-99	-99	-99	-99	-99
87	female	Black or African American	CRNEC TREPHINE BONE FLAP MENINGIOMA SUPRATENTOR	61512	18-40	2012	2012	68	161	INSULIN	No	No	Independent	No	No	No	No	No	No	No	No	No	Yes	No	No	No	None	-99	-99	-99	-99	-99	-99	-99	-99	-99	-99	-99	-99	-99	-99	-99	-99	-99	-99	-99	-99	-99	-99
88	male	White	CRNEC TREPHINE BONE FLAP MENINGIOMA SUPRATENTOR	61512	61-80	2012	2012	70	178	NO	No	No	Independent	No	No	No	No	Yes	No	No	No	No	No	No	No	No	None	13	13	13	13	13	13	13	13	13	13	13	-99	13	142	15	0.96	3.9	0.5	13	77	6.9	43.5
89	female	White	CRNEC TREPHINE BONE FLAP MENINGIOMA SUPRATENTOR	61512	>80	2012	2012	60	220	INSULIN	No	No	Partially Dependent	No	No	No	Yes	Yes	No	No	No	No	No	No	No	No	SIRS	0	0	0	0	0	0	0	0	0	0	1	-99	0	140	67	2.15	2.5	0.5	26	80	10.1	33.1
90	female	White	CRNEC TREPHINE BONE FLAP MENINGIOMA SUPRATENTOR	61512	41-60	2012	2012	64	160	NO	No	No	Independent	No	No	No	No	No	No	No	No	No	No	No	No	No	None	-99	-99	-99	-99	-99	-99	-99	-99	18	-99	-99	-99	-99	-99	-99	-99	-99	-99	-99	-99	-99	39.9
91	female	White	CRNEC TREPHINE BONE FLAP MENINGIOMA SUPRATENTOR	61512	61-80	2012	2012	66	209	NO	No	No	Independent	No	No	No	No	Yes	No	No	No	No	No	No	No	No	None	-99	20	20	-99	-99	-99	-99	-99	20	-99	-99	-99	-99	-99	18	0.7	-99	-99	-99	-99	-99	35.9
92	male	White	CRNEC TREPHINE BONE FLAP MENINGIOMA SUPRATENTOR	61512	61-80	2012	2012	71	168	NO	No	No	Independent	No	No	No	No	No	No	No	No	No	No	No	No	No	None	4	4	4	-99	-99	-99	-99	4	4	4	5	-99	5	136	14	0.7	-99	-99	-99	-99	6.92	43.7
93	male	White	CRNEC TREPHINE BONE FLAP MENINGIOMA SUPRATENTOR	61512	61-80	2012	2012	66	194	NO	No	No	Independent	No	No	No	No	Yes	No	No	No	No	Yes	No	No	No	None	6	6	6	6	6	6	6	6	6	6	6	-99	6	140	22	0.66	3.8	0.9	26	68	18.7	42.1
94	male	Unknown/Not Reported	CRNEC TREPHINE BONE FLAP MENINGIOMA SUPRATENTOR	61512	41-60	2012	2012	69	229	NO	No	No	Independent	No	No	No	No	Yes	No	No	No	No	No	No	No	No	None	6	6	6	-99	-99	-99	-99	6	6	6	6	6	6	138	19	0.9	-99	-99	-99	-99	7.3	49
95	female	White	CRNEC TREPHINE BONE FLAP MENINGIOMA SUPRATENTOR	61512	61-80	2012	2012	64	178	NO	No	MODERATE EXERTION	Independent	No	Yes	No	No	Yes	No	No	No	No	Yes	No	No	Yes	None	19	19	19	-99	-99	-99	-99	2	2	2	20	20	20	140	15	0.9	-99	-99	-99	-99	9.8	41.4
96	female	White	CRNEC TREPHINE BONE FLAP MENINGIOMA SUPRATENTOR	61512	41-60	2012	2012	61	132	NO	No	No	Independent	No	No	No	No	No	No	No	No	No	No	No	No	No	None	5	5	5	-99	-99	-99	-99	5	5	5	5	-99	5	139	14	0.8	-99	-99	-99	-99	5.4	42.8
97	female	White	CRNEC TREPHINE BONE FLAP MENINGIOMA SUPRATENTOR	61512	18-40	2012	2012	69	191	NO	No	No	Independent	No	No	No	No	No	No	No	No	No	No	No	No	No	None	2	2	2	-99	2	2	2	2	2	2	2	2	2	138	9	0.6	-99	0.52	13	60	9	37.8
98	female	White	CRNEC TREPHINE BONE FLAP MENINGIOMA SUPRATENTOR	61512	41-60	2012	2012	69	228	NO	No	No	Independent	No	No	No	No	No	No	No	No	No	No	No	No	No	None	12	12	12	82	82	82	82	12	12	12	12	-99	12	138	15	0.6	4.2	0.4	15	90	5	38.3
99	female	White	CRNEC TREPHINE BONE FLAP MENINGIOMA SUPRATENTOR	61512	61-80	2012	2012	63	105	NO	No	No	Independent	No	No	No	No	Yes	No	No	No	No	No	No	No	No	SIRS	1	1	1	-99	2	2	2	1	1	1	1	-99	1	135	24	0.8	-99	0.6	22	29	15.9	45
100	female	Unknown/Not Reported	CRNEC TREPHINE BONE FLAP MENINGIOMA SUPRATENTOR	61512	61-80	2012	2012	65	200	NO	No	No	Independent	No	No	No	No	Yes	No	No	No	No	No	No	No	No	None	6	6	6	-99	-99	-99	-99	6	6	6	-99	-99	6	136	10	0.85	-99	-99	-99	-99	6.4	38.7
101	male	White	CRNEC TREPHINE BONE FLAP MENINGIOMA SUPRATENTOR	61512	61-80	2012	2012	74	235	NO	No	No	Independent	No	No	No	No	No	No	No	No	No	No	No	No	No	None	0	6	6	-99	-99	-99	-99	6	6	6	-99	-99	6	139	19	0.98	-99	-99	-99	-99	4.8	44
102	female	White	CRNEC TREPHINE BONE FLAP MENINGIOMA SUPRATENTOR	61512	41-60	2012	2012	65	169	NO	No	No	Independent	No	No	No	No	No	No	No	No	No	Yes	No	No	No	None	22	22	22	-99	-99	-99	-99	22	22	22	-99	-99	22	140	11	0.8	-99	-99	-99	-99	4	39
103	male	White	CRNEC TREPHINE BONE FLAP MENINGIOMA SUPRATENTOR	61512	41-60	2012	2012	69	297	NO	Yes	No	Independent	No	No	No	No	No	No	No	No	No	Yes	No	No	No	None	5	5	5	-99	-99	-99	-99	5	5	5	5	-99	5	142	19	0.9	-99	-99	-99	-99	12.7	47
104	female	White	CRNEC TREPHINE BONE FLAP MENINGIOMA SUPRATENTOR	61512	41-60	2012	2012	64	165	NO	No	No	Independent	No	No	No	No	No	No	No	No	No	No	No	No	No	None	1	1	1	64	64	64	64	1	1	1	-99	-99	66	139	17	0.8	3.1	0.7	44	44	5.2	42.4
105	female	American Indian or Alaska Native	CRNEC TREPHINE BONE FLAP MENINGIOMA SUPRATENTOR	61512	61-80	2012	2012	65	142	NON-INSULIN	No	MODERATE EXERTION	Independent	No	No	No	No	Yes	No	No	No	No	No	No	No	No	None	15	15	15	15	15	15	15	15	15	15	-99	-99	-99	138	8	0.6	3.8	0.8	24	100	6	38.7
106	male	White	CRNEC TREPHINE BONE FLAP MENINGIOMA SUPRATENTOR	61512	61-80	2012	2012	68	104	NO	Yes	No	Independent	No	No	No	No	Yes	No	No	No	No	No	No	No	No	None	0	0	0	-99	4	4	4	0	0	0	0	-99	0	139	22	0.85	-99	0.7	25	38	16.6	43
107	female	White	CRNEC TREPHINE BONE FLAP MENINGIOMA SUPRATENTOR	61512	18-40	2012	2012	66	170	NO	No	No	Independent	No	No	No	No	No	No	No	No	No	No	No	No	No	None	19	19	19	-99	-99	-99	-99	19	19	19	19	-99	19	139	16	0.68	-99	-99	-99	-99	7.1	39
108	female	White	CRNEC TREPHINE BONE FLAP MENINGIOMA SUPRATENTOR	61512	41-60	2012	2012	64	226	NO	No	No	Independent	No	No	No	No	Yes	No	No	No	No	No	No	No	No	None	7	7	7	-99	-99	-99	-99	7	7	7	8	-99	8	142	16	0.77	-99	-99	-99	-99	17.8	39.6
109	female	White	CRNEC TREPHINE BONE FLAP MENINGIOMA SUPRATENTOR	61512	18-40	2012	2012	64	157	NO	Yes	No	Independent	No	No	No	No	No	No	No	No	No	No	No	No	No	None	6	6	6	6	6	6	6	6	6	6	6	6	6	136	15	0.73	4.3	0.6	19	30	6.7	37.4
110	female	Black or African American	CRNEC TREPHINE BONE FLAP MENINGIOMA SUPRATENTOR	61512	61-80	2012	2012	67	125	NO	No	No	Independent	No	No	No	No	No	No	No	No	No	Yes	No	No	No	None	7	7	7	11	11	11	11	7	7	7	12	-99	11	141	12	0.61	2.5	0.4	20	68	6.8	38.7
111	female	White	CRNEC TREPHINE BONE FLAP MENINGIOMA SUPRATENTOR	61512	41-60	2012	2012	66	303	NO	No	No	Independent	No	No	No	No	No	No	No	No	No	No	No	No	No	None	2	2	2	2	2	2	2	2	2	2	2	-99	2	140	14	0.9	3.6	0.3	15	46	6.4	40.5
112	male	White	CRNEC TREPHINE BONE FLAP MENINGIOMA SUPRATENTOR	61512	61-80	2012	2012	74	223	NO	Yes	No	Independent	No	No	No	No	No	No	No	No	No	Yes	No	No	No	None	5	5	5	-99	-99	-99	-99	5	5	5	-99	-99	-99	135	24	0.9	-99	-99	-99	-99	18.6	36.9
113	female	Unknown/Not Reported	CRNEC TREPHINE BONE FLAP MENINGIOMA SUPRATENTOR	61512	41-60	2012	2012	59	127	NO	No	No	Independent	No	No	No	No	Yes	No	No	No	No	No	No	No	No	None	23	23	23	-99	-99	-99	-99	23	23	23	-99	-99	-99	140	12	0.99	-99	-99	-99	-99	7.9	30.6
114	female	White	CRNEC TREPHINE BONE FLAP MENINGIOMA SUPRATENTOR	61512	41-60	2012	2012	61	178	NO	No	No	Independent	No	No	No	No	Yes	No	No	No	No	No	No	No	No	None	-99	-99	28	-99	-99	-99	-99	13	13	13	-99	-99	-99	-99	-99	0.8	-99	-99	-99	-99	5.3	38.6
115	male	White	CRNEC TREPHINE BONE FLAP MENINGIOMA SUPRATENTOR	61512	41-60	2012	2012	69	315	INSULIN	No	No	Totally Dependent	No	No	No	No	Yes	No	No	Yes	No	No	No	No	No	None	3	3	3	-99	-99	-99	-99	3	3	3	3	-99	3	144	17	1.2	-99	-99	-99	-99	7.6	42.6
116	female	White	CRNEC TREPHINE BONE FLAP MENINGIOMA SUPRATENTOR	61512	41-60	2012	2012	68	218	NO	No	No	Independent	No	No	No	No	No	No	No	No	No	No	No	No	No	None	3	3	3	84	84	84	84	3	3	3	3	-99	3	139	11	0.67	4	0.3	81	139	11.33	42.4
117	female	Asian	CRNEC TREPHINE BONE FLAP MENINGIOMA SUPRATENTOR	61512	41-60	2012	2012	64	139	NO	No	No	Independent	No	No	No	No	Yes	No	No	No	No	No	No	No	No	None	2	2	2	4	4	4	4	2	2	2	4	-99	4	143	15	0.6	3.2	0.9	43	61	6.9	36.5
118	male	White	CRNEC TREPHINE BONE FLAP MENINGIOMA SUPRATENTOR	61512	61-80	2012	2012	67	161	NO	No	No	Independent	No	No	No	No	No	No	No	No	No	No	No	No	No	None	7	7	7	7	7	7	7	7	7	7	7	-99	7	146	20	1.1	4.3	0.8	29	63	8.6	43.6
119	female	White	CRNEC TREPHINE BONE FLAP MENINGIOMA SUPRATENTOR	61512	>80	2012	2012	60	158	NO	No	No	Independent	No	No	No	No	No	No	No	No	No	No	No	No	No	None	0	0	0	5	5	5	5	0	0	0	1	-99	1	142	21	0.9	3.7	1	31	62	8.3	45.8
120	female	White	CRNEC TREPHINE BONE FLAP MENINGIOMA SUPRATENTOR	61512	>80	2011	2012	64	178	NON-INSULIN	No	No	Independent	No	No	No	No	Yes	No	No	No	No	No	No	No	No	None	0	0	0	0	0	0	0	0	0	0	6	-99	6	138	21	0.57	3.3	0.8	63	48	9.22	36.8
121	female	White	CRNEC TREPHINE BONE FLAP MENINGIOMA SUPRATENTOR	61512	41-60	2012	2012	61	130	NO	No	No	Independent	No	No	No	No	Yes	No	No	No	No	No	No	No	No	None	17	17	17	19	19	19	19	17	17	17	-99	-99	19	139	14	0.8	3.4	0.6	16	48	7.6	35.3
122	female	White	CRNEC TREPHINE BONE FLAP MENINGIOMA SUPRATENTOR	61512	61-80	2012	2012	69	204	NO	No	No	Independent	No	No	No	No	Yes	No	No	No	No	No	No	No	No	None	20	20	20	21	21	21	21	20	20	20	21	-99	21	139	13	0.64	4.5	0.7	17	79	4.1	34.3
123	female	White	CRNEC TREPHINE BONE FLAP MENINGIOMA SUPRATENTOR	61512	41-60	2012	2012	63	224	NO	No	No	Independent	No	No	No	No	No	No	No	No	No	Yes	No	No	No	SIRS	1	1	1	-99	-99	-99	-99	1	1	1	1	-99	1	135	14	0.78	-99	-99	-99	-99	12.4	37.1
124	female	Unknown/Not Reported	CRNEC TREPHINE BONE FLAP MENINGIOMA SUPRATENTOR	61512	61-80	2012	2012	60	196	NO	No	No	Independent	No	No	No	No	No	No	No	No	No	No	No	No	No	SIRS	0	0	0	-99	-99	-99	-99	0	0	0	-99	-99	-99	137	13	0.77	-99	-99	-99	-99	14.4	36.8
125	female	Black or African American	CRNEC TREPHINE BONE FLAP MENINGIOMA SUPRATENTOR	61512	41-60	2012	2012	64	158	NO	No	No	Independent	No	No	No	No	No	No	No	No	No	No	No	No	No	None	12	12	12	-99	-99	-99	-99	12	12	12	12	-99	12	140	7	0.6	-99	-99	-99	-99	5	41.2
126	female	White	CRNEC TREPHINE BONE FLAP MENINGIOMA SUPRATENTOR	61512	18-40	2012	2012	60	184	NO	No	No	Independent	No	No	No	No	No	No	No	No	No	No	No	No	No	None	9	9	9	-99	-99	-99	-99	9	9	9	-99	-99	9	141	9	0.6	-99	-99	-99	-99	6.2	41.7
127	female	White	CRNEC TREPHINE BONE FLAP MENINGIOMA SUPRATENTOR	61512	41-60	2012	2012	62	139	NON-INSULIN	No	No	Independent	No	No	No	No	No	No	No	No	No	No	No	No	No	None	8	8	8	-99	-99	-99	-99	8	8	8	8	8	8	139	14.4	0.6	-99	-99	-99	-99	8.1	43.6
128	female	White	CRNEC TREPHINE BONE FLAP MENINGIOMA SUPRATENTOR	61512	41-60	2012	2012	64	130	NO	No	No	Independent	No	No	No	No	No	No	No	No	No	No	No	No	No	None	6	6	6	-99	-99	-99	-99	6	6	6	-99	-99	-99	138	10	0.62	-99	-99	-99	-99	4.9	39.8
129	male	Unknown/Not Reported	CRNEC TREPHINE BONE FLAP MENINGIOMA SUPRATENTOR	61512	61-80	2012	2012	63	167	NO	No	No	Partially Dependent	No	Yes	No	No	No	No	No	No	No	No	No	No	No	None	1	1	1	1	1	49	1	1	1	1	1	-99	1	137	17.9272	0.8597	3.6	0.1754	17	88	5.3	36
130	male	Unknown/Not Reported	CRNEC TREPHINE BONE FLAP MENINGIOMA SUPRATENTOR	61512	61-80	2012	2012	-99	160	NO	No	No	Independent	No	No	No	No	No	No	No	No	No	No	No	No	No	None	1	1	1	1	20	20	20	1	1	1	1	-99	1	140	15.6863	0.9729	4.5	0.5263	29	88	6	38
131	male	White	CRNEC TREPHINE BONE FLAP MENINGIOMA SUPRATENTOR	61512	>80	2012	2012	69	199	NO	No	No	Independent	No	No	No	No	Yes	No	No	No	No	No	No	No	No	None	0	0	0	-99	-99	-99	-99	0	0	0	0	0	0	139	23	0.93	-99	-99	-99	-99	7.4	37
132	male	White	CRNEC TREPHINE BONE FLAP MENINGIOMA SUPRATENTOR	61512	61-80	2012	2012	63	173	NO	Yes	No	Independent	No	Yes	No	No	No	No	No	No	No	No	No	No	No	SIRS	1	1	1	1	1	1	1	1	1	1	-99	-99	1	140	16	1.17	3.4	0.28	11	82	14.5	41.9
133	male	Black or African American	CRNEC TREPHINE BONE FLAP MENINGIOMA SUPRATENTOR	61512	41-60	2012	2012	69	220	NO	Yes	No	Independent	No	No	No	No	Yes	No	No	No	No	No	No	No	No	None	14	14	14	14	14	14	14	14	14	14	14	-99	14	141	12	1	4.1	0.5	19	36	5.3	43.5
134	male	White	CRNEC TREPHINE BONE FLAP MENINGIOMA SUPRATENTOR	61512	61-80	2012	2012	69	230	NO	No	No	Independent	No	No	No	No	Yes	No	No	No	No	No	No	No	No	None	0	0	0	4	4	4	4	0	0	0	0	-99	4	139	22	1.33	3.7	0.5	46	56	12.1	41.2
135	male	White	CRNEC TREPHINE BONE FLAP MENINGIOMA SUPRATENTOR	61512	41-60	2012	2012	65	148	NO	No	No	Independent	No	No	No	No	Yes	No	No	No	No	No	No	No	No	None	26	26	26	44	44	44	44	26	26	26	26	-99	26	140	14	1.03	4.5	0.7	23	52	7.2	41.6
136	male	White	CRNEC TREPHINE BONE FLAP MENINGIOMA SUPRATENTOR	61512	18-40	2012	2012	70	185	NO	Yes	No	Independent	No	No	No	No	No	No	No	No	No	No	No	No	No	None	0	0	0	-99	-99	-99	-99	0	0	0	0	-99	0	142	17	0.84	-99	-99	-99	-99	8.3	39.7
137	female	Unknown/Not Reported	CRNEC TREPHINE BONE FLAP MENINGIOMA SUPRATENTOR	61512	61-80	2012	2012	59	110	NO	No	No	Independent	No	No	No	No	No	No	No	No	No	Yes	No	No	No	None	15	15	15	-99	15	15	15	3	3	3	-99	-99	15	140	14.8459	0.4977	-99	0.6433	14	74	20.8	51
138	male	Unknown/Not Reported	CRNEC TREPHINE BONE FLAP MENINGIOMA SUPRATENTOR	61512	18-40	2012	2012	68	149	NO	No	No	Independent	No	No	No	No	No	No	No	No	No	No	No	No	No	None	0	0	0	-99	-99	-99	-99	0	0	0	0	-99	0	142	17.9272	0.6674	-99	-99	-99	-99	5.8	43
139	female	Unknown/Not Reported	CRNEC TREPHINE BONE FLAP MENINGIOMA SUPRATENTOR	61512	41-60	2012	2012	63	-99	NO	No	No	Independent	No	No	No	No	No	No	No	No	No	No	No	No	No	None	1	1	1	-99	1	1	1	1	1	1	1	-99	1	136	8.1232	0.543	-99	0.9357	23	111	9.6	43
140	male	Asian	CRNEC TREPHINE BONE FLAP MENINGIOMA SUPRATENTOR	61512	41-60	2012	2012	64	191	NO	No	No	Unknown	No	No	No	No	No	No	No	No	No	No	No	No	No	None	19	19	19	20	20	20	20	20	20	20	13	-99	20	138	24	1	4.6	0.4	73	93	10.5	43.4
141	female	Black or African American	CRNEC TREPHINE BONE FLAP MENINGIOMA SUPRATENTOR	61512	41-60	2012	2012	65	178	NO	Yes	No	Independent	Yes	No	No	No	No	No	No	No	No	No	No	No	No	None	1	1	1	3	3	3	3	1	1	1	-99	1	1	141	7	0.51	3.3	0.6	29	67	12	29
142	female	White	CRNEC TREPHINE BONE FLAP MENINGIOMA SUPRATENTOR	61512	61-80	2012	2012	63	191	NO	No	No	Independent	No	No	No	No	Yes	No	No	No	No	No	No	No	No	SIRS	0	0	0	3	3	3	3	0	0	0	0	0	0	153	14	0.45	2.9	0.6	13	46	14.6	30.2
143	female	White	CRNEC TREPHINE BONE FLAP MENINGIOMA SUPRATENTOR	61512	41-60	2012	2012	64	198	NO	Yes	No	Independent	No	No	No	No	No	No	No	No	No	No	No	No	No	None	1	1	1	-99	-99	-99	-99	0	0	0	-99	-99	1	140	7	0.72	-99	-99	-99	-99	7.2	39.9
144	male	White	CRNEC TREPHINE BONE FLAP MENINGIOMA SUPRATENTOR	61512	61-80	2012	2012	69	179	NO	Yes	No	Independent	No	No	No	No	Yes	No	No	No	No	No	No	No	No	None	9	9	9	9	-99	9	9	9	9	9	1	1	1	141	18	1.07	4.6	-99	34	74	10.5	44.9
145	male	White	CRNEC TREPHINE BONE FLAP MENINGIOMA SUPRATENTOR	61512	61-80	2012	2012	70	172	NO	Yes	No	Independent	No	No	No	No	No	No	No	No	No	No	No	No	No	None	1	1	1	1	-99	1	1	1	1	1	1	1	1	141	18	1.11	4.7	-99	33	76	7.4	43.2
146	female	Unknown/Not Reported	CRNEC TREPHINE BONE FLAP MENINGIOMA SUPRATENTOR	61512	18-40	2012	2012	64	145	NO	No	No	Independent	No	No	No	No	No	No	No	No	No	No	No	No	No	None	1	1	1	-99	-99	-99	-99	1	1	1	1	-99	1	139	12.3249	0.8032	-99	-99	-99	-99	9.9	42
147	female	Unknown/Not Reported	CRNEC TREPHINE BONE FLAP MENINGIOMA SUPRATENTOR	61512	41-60	2012	2012	60	163	NO	No	No	Independent	No	No	No	No	No	No	No	No	No	No	No	No	No	None	3	3	3	-99	-99	-99	-99	3	3	3	3	-99	3	137	10.084	0.5995	-99	-99	-99	-99	7.7	39
148	female	Unknown/Not Reported	CRNEC TREPHINE BONE FLAP MENINGIOMA SUPRATENTOR	61512	61-80	2012	2012	64	172	NO	No	No	Independent	No	No	No	No	Yes	No	No	No	No	No	No	No	No	None	2	2	2	-99	-99	-99	-99	2	2	2	2	-99	2	142	19.0476	0.69	-99	-99	-99	-99	5.2	39
149	female	White	CRNEC TREPHINE BONE FLAP MENINGIOMA SUPRATENTOR	61512	41-60	2012	2012	67	209	NO	No	No	Independent	No	No	No	No	No	No	No	No	No	Yes	No	No	No	None	16	16	16	-99	-99	-99	-99	16	16	16	17	17	17	142	13	0.84	-99	-99	-99	-99	11.6	35.4
150	male	Unknown/Not Reported	CRNEC TREPHINE BONE FLAP MENINGIOMA SUPRATENTOR	61512	41-60	2012	2012	67	187	NO	No	No	Independent	No	No	No	No	No	No	No	No	No	No	No	No	No	None	21	21	21	-99	-99	-99	-99	21	21	21	21	-99	21	136	14.5658	0.9955	-99	-99	-99	-99	6.4	46
151	female	Unknown/Not Reported	CRNEC TREPHINE BONE FLAP MENINGIOMA SUPRATENTOR	61512	61-80	2012	2012	62	193	NO	No	No	Independent	No	No	No	No	Yes	No	No	No	No	No	No	No	No	None	14	14	14	14	-99	14	-99	14	14	14	12	-99	14	138	15.9664	0.5995	4	-99	27	-99	8.6	41
152	female	Unknown/Not Reported	CRNEC TREPHINE BONE FLAP MENINGIOMA SUPRATENTOR	61512	61-80	2012	2012	64	220	NO	No	No	Independent	No	No	No	No	No	No	No	No	No	No	No	No	No	None	1	1	1	-99	51	51	51	1	1	1	6	-99	6	139	33.0532	0.9729	-99	0.4094	17	64	9.5	33
153	female	White	CRNEC TREPHINE BONE FLAP MENINGIOMA SUPRATENTOR	61512	>80	2012	2012	59	121	NON-INSULIN	No	MODERATE EXERTION	Independent	No	No	No	No	Yes	No	No	No	No	No	No	Yes	No	None	6	6	6	-99	-99	-99	-99	6	6	6	6	-99	6	142	23	0.8	-99	-99	-99	-99	5.3	41
154	male	White	CRNEC TREPHINE BONE FLAP MENINGIOMA SUPRATENTOR	61512	61-80	2012	2012	71	169	NO	Yes	MODERATE EXERTION	Independent	No	No	No	No	No	No	No	No	No	No	No	No	No	None	2	2	2	2	2	2	2	2	2	2	2	-99	2	143	7	0.9	4	0.6	21	98	6.9	42.9
155	female	White	CRNEC TREPHINE BONE FLAP MENINGIOMA SUPRATENTOR	61512	61-80	2012	2012	59	140	NO	No	No	Independent	No	No	No	No	Yes	No	No	No	No	No	No	No	No	None	0	0	0	0	0	0	0	0	0	0	-99	-99	-99	141	19	0.7	3.5	0.3	10	105	20.4	37
156	male	White	CRNEC TREPHINE BONE FLAP MENINGIOMA SUPRATENTOR	61512	61-80	2012	2012	67	195	NO	No	No	Independent	No	No	No	No	Yes	No	No	No	No	No	No	No	No	None	6	6	6	6	6	6	6	6	6	6	-99	-99	-99	135	28	1.82	4.2	0.7	13	87	6.9	36.8
157	female	Asian	CRNEC TREPHINE BONE FLAP MENINGIOMA SUPRATENTOR	61512	61-80	2012	2012	60	134	NO	No	No	Independent	No	No	No	No	Yes	No	No	No	No	No	No	No	No	None	5	5	5	-99	-99	-99	-99	5	5	5	-99	-99	5	140	25	0.85	-99	-99	-99	-99	7.4	39.4
158	male	Black or African American	CRNEC TREPHINE BONE FLAP MENINGIOMA SUPRATENTOR	61512	61-80	2012	2012	68	315	NON-INSULIN	No	No	Independent	No	No	No	No	Yes	No	No	No	No	No	No	No	No	None	5	5	5	5	5	5	5	8	0	8	6	-99	6	140	15	0.9	4	0.8	32	61	3.7	37
159	female	White	CRNEC TREPHINE BONE FLAP MENINGIOMA SUPRATENTOR	61512	41-60	2012	2012	62	158	NO	No	No	Independent	No	No	No	No	No	No	No	No	No	No	No	No	No	None	6	6	6	-99	32	32	-99	6	6	6	-99	-99	6	139	12	0.61	-99	0.4	38	-99	6.5	38.2
160	female	White	CRNEC TREPHINE BONE FLAP MENINGIOMA SUPRATENTOR	61512	61-80	2012	2012	60	148	NO	No	No	Independent	No	No	No	No	No	No	No	No	No	No	No	No	No	None	9	9	9	-99	-99	-99	-99	9	9	9	-99	-99	9	137	18	0.66	-99	-99	-99	-99	6.8	39.5
161	male	Black or African American	CRNEC TREPHINE BONE FLAP MENINGIOMA SUPRATENTOR	61512	61-80	2012	2012	68	290	INSULIN	No	No	Independent	No	No	No	No	Yes	No	No	No	No	No	No	No	No	None	0	0	0	0	0	0	0	0	0	0	3	-99	0	139	19	0.7	4.4	0.3	42	42	13.1	38.1
162	female	White	CRNEC TREPHINE BONE FLAP MENINGIOMA SUPRATENTOR	61512	41-60	2012	2012	67	175	NO	No	No	Independent	No	No	No	No	Yes	No	No	No	No	No	No	No	No	None	19	19	19	-99	-99	-99	-99	19	19	19	-99	-99	19	140	11	0.73	-99	-99	-99	-99	8.7	42.6
163	female	White	CRNEC TREPHINE BONE FLAP MENINGIOMA SUPRATENTOR	61512	61-80	2012	2012	61	268	NO	No	No	Independent	No	No	No	No	Yes	No	No	No	No	No	No	No	No	None	7	7	7	7	-99	-99	-99	7	7	7	7	-99	7	142	20	0.5	4.5	-99	-99	-99	8.8	43.5
164	female	White	CRNEC TREPHINE BONE FLAP MENINGIOMA SUPRATENTOR	61512	>80	2012	2012	57	134	NO	Yes	No	Independent	No	Yes	No	No	Yes	No	No	No	No	No	No	No	No	SIRS	1	1	1	4	4	4	4	1	1	1	1	-99	1	127	24	0.5	3.4	0.5	31	63	14.8	35.6
165	male	Black or African American	CRNEC TREPHINE BONE FLAP MENINGIOMA SUPRATENTOR	61512	41-60	2012	2012	70	396	NO	No	No	Independent	No	No	No	No	Yes	No	No	No	No	No	No	No	No	None	1	1	1	-99	-99	-99	-99	1	1	1	1	1	1	141	11	0.89	-99	-99	-99	-99	5.8	38.1
166	female	White	CRNEC TREPHINE BONE FLAP MENINGIOMA SUPRATENTOR	61512	61-80	2012	2012	64	176	NO	No	No	Independent	No	No	No	No	No	No	No	No	No	No	No	No	No	None	3	-99	3	-99	74	-99	74	3	3	3	-99	3	3	141	-99	0.78	-99	0.6	-99	78	7.4	41.2
167	female	Asian	CRNEC TREPHINE BONE FLAP MENINGIOMA SUPRATENTOR	61512	61-80	2012	2012	61	108	NO	No	No	Independent	No	No	No	No	No	No	No	No	No	Yes	No	No	No	None	-99	-99	1	-99	-99	-99	-99	-99	-99	-99	-99	-99	-99	-99	-99	0.8	-99	-99	-99	-99	-99	-99
168	male	White	CRNEC TREPHINE BONE FLAP MENINGIOMA SUPRATENTOR	61512	61-80	2012	2012	73	301	NO	No	No	Independent	No	No	No	No	Yes	No	No	No	No	No	No	No	No	None	0	0	0	-99	-99	-99	-99	0	0	0	-99	-99	-99	136	24	0.9	-99	-99	-99	-99	14.2	45.9
169	male	White	CRNEC TREPHINE BONE FLAP MENINGIOMA SUPRATENTOR	61512	61-80	2012	2012	69	172	NO	No	No	Independent	No	No	No	No	No	No	No	No	No	No	No	No	No	None	4	4	4	4	4	4	4	4	4	4	4	4	4	143	19	1.1	4.1	1.3	23	59	5	51.5
170	male	White	CRNEC TREPHINE BONE FLAP MENINGIOMA SUPRATENTOR	61512	41-60	2012	2012	70	197	NO	No	No	Independent	No	No	No	No	Yes	No	No	No	No	No	No	No	No	None	0	0	0	8	8	8	8	0	0	0	0	0	0	141	20	1.4	3.6	0.4	23	67	5.9	45.5
171	female	Black or African American	CRNEC TREPHINE BONE FLAP MENINGIOMA SUPRATENTOR	61512	41-60	2012	2012	59	119	NO	No	No	Independent	No	No	No	No	No	No	No	No	No	No	No	No	Yes	None	0	0	0	-99	-99	-99	-99	0	0	0	0	0	0	140	8	0.7	-99	-99	-99	-99	9	28
172	male	Black or African American	CRNEC TREPHINE BONE FLAP MENINGIOMA SUPRATENTOR	61512	18-40	2012	2012	67	150	NO	Yes	No	Independent	No	No	No	No	No	No	No	No	No	No	No	No	No	SIRS	0	0	0	0	0	0	0	0	0	0	0	0	0	145	16	1	4.1	0.4	26	49	8.1	40.4
173	male	White	CRNEC TREPHINE BONE FLAP MENINGIOMA SUPRATENTOR	61512	61-80	2012	2012	68	195	NO	Yes	AT REST	Partially Dependent	No	Yes	No	No	No	No	No	No	No	No	Yes	No	No	None	0	0	0	21	21	21	21	21	21	21	-99	21	21	138	16	0.4	2.4	0.5	27	84	16.1	32.6
174	female	White	CRNEC TREPHINE BONE FLAP MENINGIOMA SUPRATENTOR	61512	41-60	2012	2012	60	113	NO	No	No	Independent	No	No	No	No	No	No	No	No	No	No	No	No	No	None	6	6	6	6	6	6	6	6	6	6	6	-99	6	139	12	0.7	4.5	0.3	12	61	6.7	41.1
175	male	White	CRNEC TREPHINE BONE FLAP MENINGIOMA SUPRATENTOR	61512	61-80	2012	2012	67	157	NO	No	No	Independent	No	No	No	No	No	No	No	No	No	No	No	No	No	None	20	20	20	20	20	20	20	20	20	20	-99	20	20	138	19	0.9	4.1	0.8	18	59	8.1	42.7
176	male	White	CRNEC TREPHINE BONE FLAP MENINGIOMA SUPRATENTOR	61512	41-60	2012	2012	75	283	NON-INSULIN	Yes	No	Independent	No	No	No	No	Yes	No	No	No	No	Yes	No	No	No	None	1	1	1	26	26	26	26	1	1	1	1	1	1	133	21	0.58	4.7	0.5	32	53	15.6	42.6
177	female	White	CRNEC TREPHINE BONE FLAP MENINGIOMA SUPRATENTOR	61512	41-60	2012	2012	64	158	NO	No	No	Independent	No	No	No	No	No	No	No	No	No	No	No	No	No	None	25	25	25	25	25	25	25	25	25	25	-99	-99	-99	141	17	0.7	4.6	0.5	41	92	7.3	43.2
178	female	White	CRNEC TREPHINE BONE FLAP MENINGIOMA SUPRATENTOR	61512	61-80	2012	2012	60	157	NO	No	No	Independent	No	No	No	No	Yes	No	No	No	No	No	No	No	No	None	12	12	12	-99	-99	-99	-99	12	12	12	-99	-99	-99	141	12	0.7	-99	-99	-99	-99	8.2	35.4
179	female	White	CRNEC TREPHINE BONE FLAP MENINGIOMA SUPRATENTOR	61512	41-60	2012	2012	65	219	NO	No	No	Independent	No	No	No	No	Yes	No	No	No	No	No	No	No	No	None	26	26	26	26	26	26	26	26	26	26	-99	-99	-99	142	9	0.6	4.2	0.5	25	80	8.1	42.7
180	female	Black or African American	CRNEC TREPHINE BONE FLAP MENINGIOMA SUPRATENTOR	61512	18-40	2012	2012	68	193	NO	No	No	Independent	No	No	No	No	No	No	No	No	No	No	No	No	No	None	0	0	0	5	5	5	5	3	3	3	5	-99	5	139	14	0.64	3.6	0.3	26	83	9.8	39.2
181	female	White	CRNEC TREPHINE BONE FLAP MENINGIOMA SUPRATENTOR	61512	61-80	2012	2012	64	162	NO	Yes	No	Independent	No	Yes	No	No	Yes	No	No	No	No	No	No	No	No	None	6	6	6	6	6	6	6	6	6	6	6	0	0	143	20	0.71	4	0.5	20	47	10.8	52.1
182	female	White	CRNEC TREPHINE BONE FLAP MENINGIOMA SUPRATENTOR	61512	41-60	2012	2012	69	266	NO	Yes	No	Independent	No	No	No	No	No	No	No	Yes	No	Yes	No	No	No	None	1	1	1	1	1	1	1	1	1	1	1	1	1	139	24	0.7	3.5	0.4	25	37	7.73	44.4
183	female	Black or African American	CRNEC TREPHINE BONE FLAP MENINGIOMA SUPRATENTOR	61512	61-80	2012	2012	69	150	NON-INSULIN	Yes	No	Independent	No	No	No	No	Yes	No	No	No	No	No	No	No	No	None	1	1	1	-99	-99	-99	-99	3	3	3	3	3	3	143	10	0.62	-99	-99	-99	-99	10.64	45.2
184	male	White	CRNEC TREPHINE BONE FLAP MENINGIOMA SUPRATENTOR	61512	61-80	2012	2012	69	204	NO	No	No	Independent	No	No	No	No	No	No	No	No	No	No	No	No	No	None	9	9	9	9	9	9	9	9	9	9	-99	-99	-99	138	20	1.1	4.4	0.5	30	57	6.6	45.1
185	female	White	CRNEC TREPHINE BONE FLAP MENINGIOMA SUPRATENTOR	61512	61-80	2012	2012	60	170	NO	No	No	Independent	No	No	No	No	No	No	No	No	No	No	No	No	No	None	1	1	1	1	1	1	1	1	1	1	1	1	1	141	15	0.79	4.7	0.7	19	115	6.83	40.4
186	female	White	CRNEC TREPHINE BONE FLAP MENINGIOMA SUPRATENTOR	61512	18-40	2012	2012	70	153	NO	No	No	Independent	No	No	No	No	No	No	No	No	No	Yes	No	No	No	None	10	10	10	-99	-99	-99	-99	10	10	10	10	10	10	138	9	0.65	-99	-99	-99	-99	7.39	35
187	female	White	CRNEC TREPHINE BONE FLAP MENINGIOMA SUPRATENTOR	61512	41-60	2012	2012	65	143	NO	Yes	No	Independent	No	No	No	No	No	No	No	No	No	No	No	No	No	None	0	0	0	0	0	0	0	0	0	0	4	-99	1	137	23	0.6	3	0.9	36	114	8.3	42.8
188	male	Black or African American	CRNEC TREPHINE BONE FLAP MENINGIOMA SUPRATENTOR	61512	61-80	2012	2012	66	169	INSULIN	No	No	Independent	No	Yes	No	No	Yes	No	Yes	No	No	No	No	Yes	No	SIRS	0	1	1	1	1	1	1	0	0	0	0	-99	0	138	61	4.96	3.9	0.3	21	88	14.1	31.9
189	female	White	CRNEC TREPHINE BONE FLAP MENINGIOMA SUPRATENTOR	61512	61-80	2012	2012	62	180	NO	No	No	Independent	No	No	No	No	Yes	No	No	No	No	Yes	No	No	No	None	0	0	0	29	29	29	29	0	0	0	29	-99	29	135	25	0.33	4.4	1	42	52	1.6	30.5
190	female	White	CRNEC TREPHINE BONE FLAP MENINGIOMA SUPRATENTOR	61512	61-80	2012	2012	62	165	NO	No	No	Independent	No	No	No	No	Yes	No	No	No	No	No	No	No	No	None	0	7	7	7	7	7	7	0	0	0	0	-99	0	137	18	1.12	3.2	0.4	14	69	12.9	39.7
191	female	White	CRNEC TREPHINE BONE FLAP MENINGIOMA SUPRATENTOR	61512	41-60	2012	2012	67	225	NO	No	No	Independent	No	No	No	No	Yes	No	No	No	No	No	No	No	No	None	0	13	13	-99	-99	-99	-99	0	0	0	0	-99	0	137	17	0.61	-99	-99	-99	-99	7.7	48.6
192	female	Black or African American	CRNEC TREPHINE BONE FLAP MENINGIOMA SUPRATENTOR	61512	41-60	2012	2012	64	185	NO	No	No	Partially Dependent	No	No	No	No	No	No	No	No	No	Yes	No	No	No	None	3	3	3	-99	-99	-99	-99	3	3	3	3	-99	3	137	17	0.42	-99	-99	-99	-99	12.8	38.2
193	female	White	CRNEC TREPHINE BONE FLAP MENINGIOMA SUPRATENTOR	61512	41-60	2012	2012	63	185	INSULIN	No	No	Independent	No	No	No	No	Yes	No	No	No	No	No	No	No	No	None	0	0	0	63	63	63	63	63	63	63	66	-99	66	139	17	1.19	4.1	0.2	66	104	7.7	33.8
194	female	White	CRNEC TREPHINE BONE FLAP MENINGIOMA SUPRATENTOR	61512	41-60	2012	2012	62	180	NO	Yes	No	Independent	No	No	No	No	No	No	No	No	No	No	No	No	No	None	7	7	7	8	8	8	8	7	7	7	8	-99	8	136	11	0.58	4.2	0.3	16	126	10.6	43
195	female	Unknown/Not Reported	CRNEC TREPHINE BONE FLAP MENINGIOMA SUPRATENTOR	61512	61-80	2012	2012	54	-99	INSULIN	No	No	Independent	No	No	No	No	Yes	No	No	No	No	No	No	No	No	None	1	1	1	-99	-99	-99	-99	1	1	1	-99	-99	10	134	14.0056	0.8937	-99	-99	-99	-99	9.2	34
196	female	Unknown/Not Reported	CRNEC TREPHINE BONE FLAP MENINGIOMA SUPRATENTOR	61512	18-40	2012	2012	70	150	NO	No	No	Independent	No	No	No	No	No	No	No	No	No	No	No	No	No	None	7	-99	7	-99	-99	-99	-99	7	7	7	-99	-99	-99	140	-99	0.7353	-99	-99	-99	-99	5.4	41
197	female	Unknown/Not Reported	CRNEC TREPHINE BONE FLAP MENINGIOMA SUPRATENTOR	61512	61-80	2012	2012	60	130	NO	No	No	Independent	No	No	No	No	No	No	No	No	No	No	No	No	No	None	3	3	3	-99	-99	-99	-99	3	3	3	-99	-99	-99	137	14.0056	0.7466	-99	-99	-99	-99	11.6	43
198	female	Unknown/Not Reported	CRNEC TREPHINE BONE FLAP MENINGIOMA SUPRATENTOR	61512	>80	2012	2012	64	-99	NON-INSULIN	No	No	Independent	No	No	No	No	Yes	No	No	No	No	No	No	No	No	None	0	0	0	-99	-99	-99	-99	0	0	0	-99	-99	6	138	19.6078	0.8597	-99	-99	-99	-99	9.4	41
199	female	Unknown/Not Reported	CRNEC TREPHINE BONE FLAP MENINGIOMA SUPRATENTOR	61512	61-80	2012	2012	63	149	NO	No	No	Independent	No	No	No	No	Yes	No	No	No	No	No	No	No	No	None	5	9	5	-99	-99	-99	-99	5	5	5	5	-99	5	141	25.2101	0.7127	-99	-99	-99	-99	10	45
200	female	Unknown/Not Reported	CRNEC TREPHINE BONE FLAP MENINGIOMA SUPRATENTOR	61512	>80	2012	2012	62	130	NO	No	No	Independent	No	No	No	No	No	No	No	No	No	No	No	No	No	None	0	0	0	-99	-99	-99	-99	0	0	0	-99	-99	0	141	5.6022	0.543	-99	-99	-99	-99	5.8	30
201	female	Unknown/Not Reported	CRNEC TREPHINE BONE FLAP MENINGIOMA SUPRATENTOR	61512	61-80	2012	2012	64	165	NO	No	No	Independent	No	No	No	No	No	No	No	No	No	No	No	No	No	None	1	1	1	9	9	9	9	1	1	1	-99	-99	9	139	22.409	0.7805	3.7	0.5848	16	88	14.5	43
202	female	Unknown/Not Reported	CRNEC TREPHINE BONE FLAP MENINGIOMA SUPRATENTOR	61512	61-80	2012	2012	64	125	NO	No	No	Independent	No	No	No	No	Yes	No	No	No	No	No	No	No	No	None	1	1	1	58	58	58	58	1	1	1	1	-99	1	133	16.8067	0.7579	4.4	0.7602	30	58	4.9	38
203	female	Unknown/Not Reported	CRNEC TREPHINE BONE FLAP MENINGIOMA SUPRATENTOR	61512	41-60	2012	2012	68	228	NO	No	No	Independent	No	No	No	No	No	No	No	No	No	No	No	No	No	None	7	7	7	29	29	29	29	7	7	7	29	-99	29	140	8.4034	0.6109	3.9	0.7018	26	57	7.4	43
204	female	Unknown/Not Reported	CRNEC TREPHINE BONE FLAP MENINGIOMA SUPRATENTOR	61512	61-80	2012	2012	64	123	NO	No	No	Independent	No	No	No	No	No	No	No	No	No	No	No	No	No	None	2	14	2	14	14	14	14	2	2	2	2	-99	2	140	19.6078	0.8145	4.5	0.9942	28	48	5.2	38
205	male	Unknown/Not Reported	CRNEC TREPHINE BONE FLAP MENINGIOMA SUPRATENTOR	61512	61-80	2012	2012	67	170	NO	Yes	No	Independent	No	No	No	No	No	No	No	No	No	No	No	No	No	None	6	6	6	7	7	7	7	6	6	6	6	-99	6	141	19.6078	0.7353	3.7	0.5848	28	79	12.6	46
206	male	Unknown/Not Reported	CRNEC TREPHINE BONE FLAP MENINGIOMA SUPRATENTOR	61512	61-80	2012	2012	67	194	NO	No	No	Independent	No	No	No	No	Yes	No	No	No	No	No	No	No	No	None	0	0	0	4	4	4	4	0	0	0	-99	-99	4	137	25.2101	1.1086	3.9	0.8187	18	55	11.8	47
207	male	White	CRNEC TREPHINE BONE FLAP MENINGIOMA SUPRATENTOR	61512	41-60	2012	2012	72	207	NO	No	No	Independent	No	No	No	No	Yes	No	No	No	No	No	No	No	No	None	1	-99	1	-99	-99	-99	-99	1	1	1	1	1	1	141	-99	1.1	-99	-99	-99	-99	8.5	40.8
208	male	White	CRNEC TREPHINE BONE FLAP MENINGIOMA SUPRATENTOR	61512	61-80	2012	2012	71	231	NO	No	MODERATE EXERTION	Independent	No	No	No	No	No	No	No	No	No	Yes	No	No	No	None	4	9	4	12	12	12	12	4	4	4	-99	4	4	140	25	1	3.9	0.7	81	90	10.9	44.9
209	female	White	CRNEC TREPHINE BONE FLAP MENINGIOMA SUPRATENTOR	61512	41-60	2012	2012	58	183	NO	Yes	No	Independent	No	No	No	No	Yes	No	No	No	No	No	No	No	No	None	4	-99	4	-99	-99	-99	-99	4	4	4	-99	-99	-99	143	-99	0.9	-99	-99	-99	-99	8.2	38.7
210	male	White	CRNEC TREPHINE BONE FLAP MENINGIOMA SUPRATENTOR	61512	61-80	2012	2012	71	199	NON-INSULIN	Yes	No	Independent	No	No	No	No	No	No	No	No	No	No	No	No	No	None	5	5	5	-99	-99	-99	-99	5	5	5	5	-99	5	140	13	0.71	-99	-99	-99	-99	7.2	42.6
211	female	White	CRNEC TREPHINE BONE FLAP MENINGIOMA SUPRATENTOR	61512	41-60	2012	2012	63	134	NO	No	No	Independent	No	No	No	No	No	No	No	No	No	No	No	No	No	None	-99	-99	1	-99	-99	-99	-99	1	1	1	-99	-99	-99	-99	-99	0.8	-99	-99	-99	-99	5.4	39.2
212	female	White	CRNEC TREPHINE BONE FLAP MENINGIOMA SUPRATENTOR	61512	41-60	2012	2012	66	176	NO	No	No	Independent	No	No	No	No	No	No	No	No	No	No	No	No	No	None	-99	-99	3	-99	-99	-99	-99	3	3	3	-99	-99	-99	-99	-99	0.8	-99	-99	-99	-99	5.4	40.6
213	female	White	CRNEC TREPHINE BONE FLAP MENINGIOMA SUPRATENTOR	61512	41-60	2012	2012	63	214	NO	No	No	Independent	No	No	No	No	Yes	No	No	No	No	Yes	No	No	No	None	-99	-99	-99	-99	-99	-99	-99	-99	-99	-99	-99	-99	-99	-99	-99	-99	-99	-99	-99	-99	-99	-99
214	female	White	CRNEC TREPHINE BONE FLAP MENINGIOMA SUPRATENTOR	61512	18-40	2012	2012	66	186	NO	No	No	Independent	No	No	No	No	No	No	No	No	No	No	No	No	No	None	14	14	14	-99	-99	-99	-99	14	14	14	14	-99	14	137	7	0.6	-99	-99	-99	-99	4.8	38.5
215	female	White	CRNEC TREPHINE BONE FLAP MENINGIOMA SUPRATENTOR	61512	41-60	2012	2012	64	128	NO	No	No	Independent	No	No	No	No	No	No	No	No	No	No	No	No	No	None	0	0	0	-99	-99	-99	-99	0	0	0	0	-99	0	139	13	0.4	-99	-99	-99	-99	8.5	34.8
216	male	White	CRNEC TREPHINE BONE FLAP MENINGIOMA SUPRATENTOR	61512	41-60	2012	2012	72	200	NO	No	No	Independent	No	No	No	No	No	No	No	No	No	No	No	No	No	None	1	1	1	-99	-99	-99	-99	4	1	4	4	-99	4	140	19	0.9	-99	-99	-99	-99	8.33	47.9
217	female	White	CRNEC TREPHINE BONE FLAP MENINGIOMA SUPRATENTOR	61512	61-80	2012	2012	64	109	NO	No	No	Independent	No	No	No	No	Yes	No	No	No	No	No	No	No	No	None	2	2	2	-99	-99	-99	-99	2	2	2	-99	-99	-99	142	18	0.8	-99	-99	-99	-99	15.26	33.7
218	female	White	CRNEC TREPHINE BONE FLAP MENINGIOMA SUPRATENTOR	61512	61-80	2012	2012	65	182	NO	No	No	Independent	No	No	No	No	No	No	No	No	No	No	No	No	No	None	19	11	11	19	19	19	19	-99	11	-99	-99	-99	-99	140	19	0.8	3.9	0.9	27	97	-99	40.6
219	female	White	CRNEC TREPHINE BONE FLAP MENINGIOMA SUPRATENTOR	61512	61-80	2012	2012	61	167	NO	No	No	Independent	No	No	No	No	No	No	No	No	No	Yes	No	No	No	None	6	6	6	-99	-99	-99	-99	6	6	6	-99	-99	-99	140	17	0.7	-99	-99	-99	-99	5.5	38
220	female	Black or African American	CRNEC TREPHINE BONE FLAP MENINGIOMA SUPRATENTOR	61512	41-60	2012	2012	63	181	NO	Yes	No	Independent	No	No	No	No	Yes	No	No	No	No	No	No	No	No	None	-99	-99	-99	-99	-99	-99	-99	-99	-99	-99	-99	-99	-99	-99	-99	-99	-99	-99	-99	-99	-99	-99
221	female	White	CRNEC TREPHINE BONE FLAP MENINGIOMA SUPRATENTOR	61512	61-80	2012	2012	61	135	NO	No	No	Independent	No	No	No	No	No	No	No	No	No	No	No	No	No	None	3	3	3	-99	-99	-99	-99	3	3	3	3	-99	3	138	19	0.7	-99	-99	-99	-99	8.6	36
222	female	White	CRNEC TREPHINE BONE FLAP MENINGIOMA SUPRATENTOR	61512	41-60	2012	2012	69	175	NO	No	No	Independent	No	No	No	No	No	No	No	No	No	No	No	No	No	None	10	10	10	-99	-99	-99	-99	10	10	10	10	-99	10	139	13	0.6	-99	-99	-99	-99	7	40.4
223	male	Unknown/Not Reported	CRNEC TREPHINE BONE FLAP MENINGIOMA SUPRATENTOR	61512	61-80	2012	2012	65	165	INSULIN	No	No	Independent	No	No	No	No	Yes	No	No	No	No	No	No	Yes	No	None	0	0	0	3	3	3	3	0	0	0	0	-99	0	137	22	0.9	3.4	1.02	10	70	9.3	35.2
224	female	White	CRNEC TREPHINE BONE FLAP MENINGIOMA SUPRATENTOR	61512	41-60	2012	2012	60	138	NO	No	No	Independent	No	No	No	No	No	No	No	No	No	No	No	No	No	None	6	6	6	-99	6	6	6	6	6	6	6	-99	6	139	13	0.6	-99	0.29	30	52	10.1	41.4
225	male	White	CRNEC TREPHINE BONE FLAP MENINGIOMA SUPRATENTOR	61512	61-80	2012	2012	67	154	NO	No	No	Independent	No	No	No	No	Yes	No	No	No	No	No	No	No	No	None	5	5	5	-99	-99	-99	-99	5	5	5	5	-99	5	142	21	1	-99	-99	-99	-99	6.4	44
226	female	Unknown/Not Reported	CRNEC TREPHINE BONE FLAP MENINGIOMA SUPRATENTOR	61512	41-60	2012	2012	62	204	NO	No	No	Independent	No	No	No	No	Yes	No	No	No	No	No	No	No	No	None	0	0	0	6	6	6	6	0	0	0	0	-99	0	140	15	0.9	3.7	0.26	12	73	6.6	38.4
227	male	White	CRNEC TREPHINE BONE FLAP MENINGIOMA SUPRATENTOR	61512	41-60	2012	2012	71	160	NO	Yes	No	Independent	No	No	No	No	No	No	No	No	No	No	No	No	No	None	1	1	1	-99	-99	-99	-99	1	1	1	1	-99	1	140	17	0.9	-99	-99	-99	-99	9.1	31
228	female	White	CRNEC TREPHINE BONE FLAP MENINGIOMA SUPRATENTOR	61512	41-60	2012	2012	64	152	NO	No	No	Independent	No	No	No	No	No	No	No	No	No	No	No	No	No	None	5	5	5	-99	-99	-99	-99	5	5	5	5	-99	5	142	20	1	-99	-99	-99	-99	5.1	41.5
229	male	White	CRNEC TREPHINE BONE FLAP MENINGIOMA SUPRATENTOR	61512	41-60	2012	2012	70	218	NO	No	No	Independent	No	No	No	No	Yes	No	No	No	No	No	No	No	No	None	10	10	10	-99	-99	-99	-99	10	10	10	10	-99	10	141	20	1.5	-99	-99	-99	-99	12.2	42.5
230	female	Unknown/Not Reported	CRNEC TREPHINE BONE FLAP MENINGIOMA SUPRATENTOR	61512	18-40	2012	2012	62	198	NO	No	No	Independent	No	No	No	No	No	No	No	No	No	Yes	No	No	No	None	5	5	5	-99	-99	-99	-99	5	5	5	5	-99	5	138	17	0.8	-99	-99	-99	-99	8.6	41.2
231	female	White	CRNEC TREPHINE BONE FLAP MENINGIOMA SUPRATENTOR	61512	61-80	2012	2012	60	220	NO	No	No	Independent	No	No	No	No	Yes	No	No	No	No	No	No	No	No	None	15	15	15	-99	-99	-99	-99	15	15	15	15	-99	15	139	25	1.5	-99	-99	-99	-99	9.9	46.7
232	female	Black or African American	CRNEC TREPHINE BONE FLAP MENINGIOMA SUPRATENTOR	61512	18-40	2012	2012	63	191	NO	No	No	Independent	No	No	No	No	No	No	No	No	No	Yes	No	No	No	None	6	6	6	-99	-99	-99	-99	6	6	6	6	-99	6	138	14	0.8	-99	-99	-99	-99	11.1	39.6
233	female	White	CRNEC TREPHINE BONE FLAP MENINGIOMA SUPRATENTOR	61512	18-40	2012	2012	69	395	NO	No	No	Independent	No	No	No	No	Yes	No	No	No	No	Yes	No	No	No	None	0	16	16	-99	16	16	16	16	16	16	-99	-99	16	137	14	0.73	-99	0.3	21	86	9.5	40
234	male	White	CRNEC TREPHINE BONE FLAP MENINGIOMA SUPRATENTOR	61512	61-80	2012	2012	69	163	NON-INSULIN	No	No	Independent	No	No	No	No	Yes	No	No	No	No	No	No	No	No	None	1	18	18	-99	-99	-99	-99	18	18	18	62	-99	18	139	26	0.8	-99	-99	-99	-99	5.8	45
235	male	White	CRNEC TREPHINE BONE FLAP MENINGIOMA SUPRATENTOR	61512	61-80	2012	2012	70	295	INSULIN	No	No	Independent	No	No	No	No	Yes	No	No	No	No	No	No	No	No	None	0	7	7	20	20	20	20	7	0	7	-99	-99	7	139	30	1.29	4	0.6	35	66	15.8	49.3
236	female	White	CRNEC TREPHINE BONE FLAP MENINGIOMA SUPRATENTOR	61512	18-40	2012	2012	66	138	NO	No	No	Independent	No	No	No	No	No	No	No	No	No	No	No	Yes	No	None	0	1	1	1	1	1	1	1	0	1	1	-99	1	140	14	0.54	4	0.7	17	53	4.5	36.6
237	female	White	CRNEC TREPHINE BONE FLAP MENINGIOMA SUPRATENTOR	61512	18-40	2012	2012	70	213	NO	No	No	Independent	No	No	No	No	No	No	No	No	No	No	No	No	No	None	13	13	13	-99	-99	-99	-99	13	13	13	-99	-99	13	138	16	0.69	-99	-99	-99	-99	7.1	42.4
238	female	White	CRNEC TREPHINE BONE FLAP MENINGIOMA SUPRATENTOR	61512	61-80	2012	2012	-99	147	NO	No	No	Independent	No	No	No	No	Yes	No	No	No	No	No	No	No	No	None	0	0	0	0	3	3	3	0	0	0	3	-99	0	140	22	0.82	3.9	1	23	82	14.1	39.2
239	male	White	CRNEC TREPHINE BONE FLAP MENINGIOMA SUPRATENTOR	61512	41-60	2012	2012	76	231	NO	Yes	No	Independent	No	No	No	No	Yes	No	No	No	No	No	No	No	No	None	0	0	0	0	0	0	0	0	0	0	-99	-99	0	135	15	0.82	4.4	0.7	27	69	7.8	44.6
240	female	White	CRNEC TREPHINE BONE FLAP MENINGIOMA SUPRATENTOR	61512	61-80	2012	2012	66	218	NO	No	No	Independent	No	No	No	No	Yes	No	No	No	No	No	No	No	No	None	8	8	8	-99	-99	-99	-99	9	9	9	-99	-99	9	144	32	1.1	-99	-99	-99	-99	7.4	36
241	male	White	CRNEC TREPHINE BONE FLAP MENINGIOMA SUPRATENTOR	61512	41-60	2012	2012	75	347	NON-INSULIN	No	No	Independent	No	No	No	No	Yes	No	No	No	No	Yes	No	No	No	None	39	8	8	-99	-99	-99	-99	8	8	8	8	-99	8	141	19	1.2	-99	-99	-99	-99	7	41
242	male	White	CRNEC TREPHINE BONE FLAP MENINGIOMA SUPRATENTOR	61512	61-80	2012	2012	71	157	NO	Yes	No	Independent	No	No	No	No	No	No	No	No	No	No	No	No	No	None	0	0	0	-99	-99	-99	-99	0	0	0	0	-99	1	141	16	0.55	-99	-99	-99	-99	15.7	35
243	female	White	CRNEC TREPHINE BONE FLAP MENINGIOMA SUPRATENTOR	61512	41-60	2012	2012	63	196	NO	Yes	No	Independent	No	No	No	No	No	No	No	No	No	Yes	No	No	No	None	28	28	28	35	35	35	35	35	35	35	28	28	28	137	17	0.72	4.1	0.3	42	48	16.1	40.5
244	female	White	CRNEC TREPHINE BONE FLAP MENINGIOMA SUPRATENTOR	61512	41-60	2012	2012	65	175	NO	No	No	Independent	No	No	No	No	No	No	No	No	No	No	No	No	No	None	0	0	0	-99	-99	-99	-99	-99	0	-99	-99	-99	-99	129	12	0.6	-99	-99	-99	-99	-99	31
245	female	White	CRNEC TREPHINE BONE FLAP MENINGIOMA SUPRATENTOR	61512	41-60	2012	2012	62	250	NO	No	No	Independent	No	No	No	No	Yes	No	No	No	No	No	No	No	No	None	0	0	0	-99	-99	-99	-99	15	0	15	15	-99	15	138	25	0.7	-99	-99	-99	-99	16.1	45
246	male	White	CRNEC TREPHINE BONE FLAP MENINGIOMA SUPRATENTOR	61512	41-60	2012	2012	68	224	NO	Yes	No	Partially Dependent	No	No	No	No	Yes	No	No	No	No	No	No	No	No	None	0	0	0	-99	-99	-99	-99	-99	0	-99	-99	-99	-99	138	17	0.9	-99	-99	-99	-99	-99	43
247	male	White	CRNEC TREPHINE BONE FLAP MENINGIOMA SUPRATENTOR	61512	>80	2012	2012	69	185	NO	No	No	Independent	No	No	No	No	Yes	No	No	No	No	No	No	No	No	None	0	0	0	29	29	29	29	29	0	29	29	-99	29	142	13	1.2	3.7	1	28	79	4	40
248	female	White	CRNEC TREPHINE BONE FLAP MENINGIOMA SUPRATENTOR	61512	41-60	2012	2012	64	159	NO	No	No	Independent	No	No	No	No	Yes	No	No	No	No	No	No	No	No	None	-99	-99	-99	-99	-99	-99	-99	-99	0	-99	-99	-99	-99	-99	-99	-99	-99	-99	-99	-99	-99	28
249	female	Black or African American	CRNEC TREPHINE BONE FLAP MENINGIOMA SUPRATENTOR	61512	41-60	2012	2012	63	234	NO	No	No	Independent	No	No	No	No	Yes	No	Yes	No	No	No	No	No	No	SIRS	0	0	0	7	7	7	7	0	0	0	1	-99	0	133	18	4.2	3.5	0.6	19	112	12.3	29.8
250	male	Black or African American	CRNEC TREPHINE BONE FLAP MENINGIOMA SUPRATENTOR	61512	18-40	2012	2012	73	198	NO	Yes	No	Independent	No	No	No	No	Yes	No	No	No	No	No	No	No	No	None	0	-99	-99	-99	-99	-99	-99	-99	0	-99	-99	-99	-99	139	-99	-99	-99	-99	-99	-99	-99	40
251	female	White	CRNEC TREPHINE BONE FLAP MENINGIOMA SUPRATENTOR	61512	61-80	2012	2012	64	191	NO	No	No	Independent	No	No	No	No	Yes	No	No	No	No	No	No	No	No	None	1	1	1	1	1	1	1	1	1	1	1	-99	1	140	16	1.13	3.3	0.8	34	64	7.6	34.4
252	female	Black or African American	CRNEC TREPHINE BONE FLAP MENINGIOMA SUPRATENTOR	61512	61-80	2012	2012	63	140	NO	No	No	Independent	No	No	No	No	No	No	No	Yes	No	No	No	No	No	None	0	0	0	4	4	4	4	0	0	0	-99	-99	4	141	22	0.8	4.4	0.6	28	110	11.2	36.5
253	male	White	CRNEC TREPHINE BONE FLAP MENINGIOMA SUPRATENTOR	61512	61-80	2012	2012	71	240	INSULIN	No	No	Independent	No	No	No	No	Yes	No	No	No	No	No	No	No	No	None	14	14	14	-99	-99	-99	-99	14	14	14	14	-99	14	135	23	1.1	-99	-99	-99	-99	8.4	43
254	male	White	CRNEC TREPHINE BONE FLAP MENINGIOMA SUPRATENTOR	61512	18-40	2012	2012	69	180	NO	Yes	No	Independent	No	No	No	No	No	No	No	No	No	No	No	No	No	None	0	3	3	13	13	13	13	3	3	3	3	-99	3	137	10	0.8	3.9	0.4	41	101	6.5	45
255	male	White	CRNEC TREPHINE BONE FLAP MENINGIOMA SUPRATENTOR	61512	41-60	2012	2012	72	238	NO	No	No	Independent	No	No	No	No	No	No	No	No	No	No	No	No	No	None	9	9	9	-99	-99	-99	-99	9	9	9	9	-99	9	136	22	0.8	-99	-99	-99	-99	8.7	42
256	female	White	CRNEC TREPHINE BONE FLAP MENINGIOMA SUPRATENTOR	61512	41-60	2012	2012	65	136	NO	Yes	No	Independent	No	No	No	No	Yes	No	No	No	No	No	No	No	No	None	6	6	6	52	52	52	52	6	6	6	6	-99	6	140	10	0.7	4.4	0.3	25	84	9.3	40
257	female	White	CRNEC TREPHINE BONE FLAP MENINGIOMA SUPRATENTOR	61512	41-60	2012	2012	69	252	NO	No	No	Independent	No	No	No	No	Yes	No	No	No	No	No	No	No	No	None	1	1	1	-99	-99	-99	-99	1	1	1	1	-99	1	144	25	1	-99	-99	-99	-99	8.1	44
258	female	White	CRNEC TREPHINE BONE FLAP MENINGIOMA SUPRATENTOR	61512	41-60	2012	2012	62	190	INSULIN	No	No	Independent	No	No	No	No	No	No	No	No	No	No	No	No	No	None	5	5	5	-99	-99	-99	-99	5	5	5	5	-99	5	141	16	0.75	-99	-99	-99	-99	7.1	40
259	male	Black or African American	CRNEC TREPHINE BONE FLAP MENINGIOMA SUPRATENTOR	61512	41-60	2012	2012	64	192	INSULIN	No	No	Independent	No	No	No	No	Yes	No	No	No	No	No	No	No	No	None	5	5	5	-99	-99	-99	-99	5	5	5	5	-99	5	140	15	1.31	-99	-99	-99	-99	7.2	45
260	female	White	CRNEC TREPHINE BONE FLAP MENINGIOMA SUPRATENTOR	61512	61-80	2012	2012	62	142	NO	No	No	Independent	No	No	No	No	Yes	No	No	No	No	No	No	No	No	None	10	10	10	-99	-99	-99	-99	10	10	10	10	-99	10	138	12	0.65	-99	-99	-99	-99	5.4	42
261	female	White	CRNEC TREPHINE BONE FLAP MENINGIOMA SUPRATENTOR	61512	41-60	2012	2012	59	88	NO	No	No	Independent	No	No	No	No	No	No	No	No	No	No	No	No	No	None	6	6	6	6	6	6	6	6	6	6	-99	-99	-99	141	14	0.6	4.5	1.2	25	68	8	38.5
262	female	Black or African American	CRNEC TREPHINE BONE FLAP MENINGIOMA SUPRATENTOR	61512	41-60	2012	2012	64	171	NON-INSULIN	No	No	Independent	No	No	No	No	Yes	No	No	No	No	No	No	No	No	None	17	17	17	17	17	17	17	17	17	17	17	-99	17	138	10	0.68	4.2	0.8	21	125	6.6	39
263	female	White	CRNEC TREPHINE BONE FLAP MENINGIOMA SUPRATENTOR	61512	61-80	2012	2012	62	145	NO	No	No	Partially Dependent	No	No	No	No	No	No	No	No	No	No	No	No	No	None	1	1	1	1	1	1	1	1	1	1	-99	-99	1	139	26	1	3.6	1.1	16	57	5.2	34.1
264	male	White	CRNEC TREPHINE BONE FLAP MENINGIOMA SUPRATENTOR	61512	18-40	2012	2012	72	165	NO	No	No	Independent	No	No	No	No	No	No	No	No	No	No	No	No	No	None	13	13	13	-99	-99	-99	-99	13	13	13	13	-99	13	141	12	1.12	-99	-99	-99	-99	6.6	47
265	female	White	CRNEC TREPHINE BONE FLAP MENINGIOMA SUPRATENTOR	61512	41-60	2012	2012	61	137	NO	Yes	No	Independent	No	No	No	No	Yes	No	No	No	No	No	No	No	No	None	10	10	10	-99	-99	-99	-99	10	10	10	-99	-99	0	136	12	0.7	-99	-99	-99	-99	4.2	39.4
266	female	White	CRNEC TREPHINE BONE FLAP MENINGIOMA SUPRATENTOR	61512	61-80	2012	2012	66	150	NO	Yes	No	Independent	No	No	No	No	No	No	No	No	No	No	No	No	No	None	4	4	4	17	17	17	17	4	4	4	-99	-99	-99	138	14	0.8	4.2	0.6	21	61	7	40.5
267	male	White	CRNEC TREPHINE BONE FLAP MENINGIOMA SUPRATENTOR	61512	41-60	2012	2012	70	220	NO	No	No	Independent	No	No	No	No	Yes	No	No	No	No	No	No	No	No	None	6	6	6	-99	-99	-99	-99	6	6	6	-99	-99	-99	142	17	1.2	-99	-99	-99	-99	7.5	43.8
268	female	White	CRNEC TREPHINE BONE FLAP MENINGIOMA SUPRATENTOR	61512	61-80	2012	2012	61	117	NO	No	No	Independent	No	No	No	No	No	No	No	No	No	No	No	No	No	None	1	1	1	1	1	1	1	1	1	1	-99	-99	-99	140	10	0.7	4.5	0.3	20	53	8.95	41.6
269	female	White	CRNEC TREPHINE BONE FLAP MENINGIOMA SUPRATENTOR	61512	41-60	2012	2012	61	182	NO	No	No	Independent	No	No	No	No	No	No	No	No	No	No	No	No	No	None	0	0	0	-99	-99	-99	-99	0	0	0	0	-99	0	140	8	0.6	-99	-99	-99	-99	5.3	40.5
270	female	White	CRNEC TREPHINE BONE FLAP MENINGIOMA SUPRATENTOR	61512	41-60	2012	2012	66	135	NO	No	No	Independent	No	No	No	No	No	No	No	No	No	No	No	No	No	None	0	0	0	-99	-99	-99	-99	0	0	0	0	-99	0	139	11	0.8	-99	-99	-99	-99	6.8	37.6
271	male	White	CRNEC TREPHINE BONE FLAP MENINGIOMA SUPRATENTOR	61512	18-40	2012	2012	61	119	NO	No	No	Independent	No	No	No	No	No	No	No	No	No	No	No	No	No	None	16	16	16	-99	-99	-99	-99	16	16	16	16	-99	16	136	9	0.8	-99	-99	-99	-99	4.6	43.8
272	female	White	CRNEC TREPHINE BONE FLAP MENINGIOMA SUPRATENTOR	61512	41-60	2012	2012	65	187	NO	Yes	No	Independent	No	No	No	No	No	No	No	No	No	No	No	No	No	None	1	1	1	1	1	1	1	1	1	1	1	-99	1	137	7	0.9	4.2	0.5	15	94	9.1	48.8
273	female	White	CRNEC TREPHINE BONE FLAP MENINGIOMA SUPRATENTOR	61512	41-60	2012	2012	58	171	NO	No	No	Independent	No	No	No	No	Yes	No	No	No	No	No	No	No	No	None	26	26	26	26	26	26	26	26	26	26	26	-99	26	141	16	0.6	3.8	0.8	17	70	9.69	40.8
274	female	White	CRNEC TREPHINE BONE FLAP MENINGIOMA SUPRATENTOR	61512	61-80	2012	2012	66	304	NO	No	No	Independent	No	No	No	No	Yes	No	No	No	No	No	No	No	No	None	2	2	2	2	2	2	2	2	2	2	2	-99	2	138	9	0.7	3.5	0.4	20	125	9.3	39.1
275	female	Asian	CRNEC TREPHINE BONE FLAP MENINGIOMA SUPRATENTOR	61512	41-60	2012	2012	64	151	NON-INSULIN	No	No	Independent	No	No	No	No	No	No	No	No	No	No	No	No	No	None	0	0	0	1	1	1	1	0	0	0	2	-99	2	139	16	0.7	4	0.7	28	96	18.1	37
276	female	White	CRNEC TREPHINE BONE FLAP MENINGIOMA SUPRATENTOR	61512	41-60	2012	2012	63	150	NO	No	No	Independent	No	No	No	No	No	No	No	No	No	No	No	No	No	None	1	1	1	-99	-99	-99	-99	1	1	1	0	-99	0	139	14	0.7	-99	-99	-99	-99	10.1	39.7
277	female	White	CRNEC TREPHINE BONE FLAP MENINGIOMA SUPRATENTOR	61512	41-60	2012	2012	65	183	NO	No	No	Independent	No	No	No	No	No	No	No	No	No	No	No	No	No	None	49	49	49	49	49	49	49	49	49	49	-99	-99	-99	141	15	0.7	4.7	1	22	65	5.4	41.1
278	male	White	CRNEC TREPHINE BONE FLAP MENINGIOMA SUPRATENTOR	61512	41-60	2012	2012	71	471	NO	No	No	Independent	No	No	No	No	No	No	No	No	No	No	No	No	No	None	0	0	0	-99	4	4	4	0	0	0	-99	-99	1	140	8	0.7	-99	0.2	14	98	7	43.8
279	female	White	CRNEC TREPHINE BONE FLAP MENINGIOMA SUPRATENTOR	61512	41-60	2012	2012	65	195	NO	No	No	Independent	No	No	No	No	Yes	No	No	No	No	No	No	No	No	None	2	2	2	2	2	2	2	15	15	15	-99	-99	-99	143	12	1	4.8	0.6	37	56	6.4	40.5
280	female	White	CRNEC TREPHINE BONE FLAP MENINGIOMA SUPRATENTOR	61512	41-60	2012	2012	66	193	NO	No	No	Independent	No	No	No	No	Yes	No	No	No	No	No	No	No	No	None	1	1	1	3	3	3	3	1	1	1	-99	-99	1	140	19	0.76	4.4	0.2	16	69	16.5	31.8
281	female	White	CRNEC TREPHINE BONE FLAP MENINGIOMA SUPRATENTOR	61512	61-80	2012	2012	63	174	NO	No	No	Independent	No	No	No	No	No	No	No	No	No	No	No	No	No	None	-99	-99	-99	-99	-99	-99	-99	7	7	7	-99	-99	7	-99	-99	-99	-99	-99	-99	-99	7.4	49.1
282	female	White	CRNEC TREPHINE BONE FLAP MENINGIOMA SUPRATENTOR	61512	41-60	2012	2012	64	208	NO	No	No	Independent	No	No	No	No	Yes	No	No	No	No	No	No	No	No	None	3	3	3	3	3	3	3	3	3	3	3	-99	3	135	23	0.68	3.8	0.5	18	52	13.3	44.9
283	male	Asian	CRNEC TREPHINE BONE FLAP MENINGIOMA SUPRATENTOR	61512	61-80	2012	2012	66	154	NO	No	MODERATE EXERTION	Independent	No	No	No	No	Yes	No	No	Yes	No	No	No	No	No	None	0	0	0	-99	-99	-99	-99	0	0	0	3	-99	3	140	16	0.9	-99	-99	-99	-99	17.2	40.7
284	female	White	CRNEC TREPHINE BONE FLAP MENINGIOMA SUPRATENTOR	61512	41-60	2012	2012	68	288	NO	No	MODERATE EXERTION	Independent	No	No	No	No	Yes	No	No	No	No	No	No	No	No	None	12	12	12	12	12	12	12	12	12	12	12	-99	12	140	15	0.62	4.5	0.6	14	63	3.8	39
285	female	White	CRNEC TREPHINE BONE FLAP MENINGIOMA SUPRATENTOR	61512	61-80	2012	2012	60	254	NON-INSULIN	No	No	Independent	No	No	No	No	Yes	No	No	No	No	No	No	No	No	None	1	1	1	1	1	1	1	1	1	1	-99	-99	1	139	20	0.89	4.4	0.9	14	70	12.4	44.4
286	female	Unknown/Not Reported	CRNEC TREPHINE BONE FLAP MENINGIOMA SUPRATENTOR	61512	41-60	2012	2012	60	206	NO	No	No	Independent	No	No	No	No	No	No	No	No	No	No	No	No	No	None	5	5	5	5	5	5	5	5	5	5	-99	-99	-99	138	9	0.75	3.9	0.3	17	70	8.1	35.6
287	female	Unknown/Not Reported	CRNEC TREPHINE BONE FLAP MENINGIOMA SUPRATENTOR	61512	41-60	2012	2012	60	130	NO	No	No	Independent	No	No	No	No	No	No	No	No	No	Yes	No	No	No	None	0	0	0	0	0	0	0	0	0	0	-99	-99	-99	140	11	0.7	4.2	0.3	23	48	3.7	35.7
288	female	White	CRNEC TREPHINE BONE FLAP MENINGIOMA SUPRATENTOR	61512	61-80	2012	2012	58	173	NO	Yes	No	Independent	No	Yes	No	No	Yes	No	No	No	No	No	No	No	No	None	6	6	6	-99	-99	-99	-99	6	6	6	6	-99	6	138	9	0.92	-99	-99	-99	-99	9.1	42.8
289	male	Asian	CRNEC TREPHINE BONE FLAP MENINGIOMA SUPRATENTOR	61512	41-60	2012	2012	69	169	NON-INSULIN	No	No	Partially Dependent	No	No	No	No	Yes	No	Yes	No	No	No	No	No	No	None	0	0	0	0	-99	-99	-99	0	0	0	-99	-99	-99	132	52	3.92	3.8	-99	-99	-99	8	36.7
290	female	White	CRNEC TREPHINE BONE FLAP MENINGIOMA SUPRATENTOR	61512	61-80	2012	2012	62	141	NO	No	No	Independent	No	No	No	No	Yes	No	No	No	No	No	No	No	No	None	0	0	0	-99	-99	-99	-99	0	0	0	0	-99	0	141	24	0.83	-99	-99	-99	-99	9	36.2
291	male	White	CRNEC TREPHINE BONE FLAP MENINGIOMA SUPRATENTOR	61512	18-40	2012	2012	63	171	NO	No	No	Independent	No	No	No	No	No	No	No	No	No	Yes	No	No	No	None	9	9	9	-99	-99	-99	-99	9	9	9	-99	-99	9	140	13	0.73	-99	-99	-99	-99	7.2	44.6
292	female	Black or African American	CRNEC TREPHINE BONE FLAP MENINGIOMA SUPRATENTOR	61512	61-80	2012	2012	64	176	NON-INSULIN	No	No	Independent	No	No	No	No	Yes	No	No	No	No	No	No	No	No	None	4	4	4	-99	-99	-99	-99	4	4	4	-99	-99	-99	137	11	0.63	-99	-99	-99	-99	6.8	38.6
293	female	White	CRNEC TREPHINE BONE FLAP MENINGIOMA SUPRATENTOR	61512	61-80	2012	2012	63	176	NON-INSULIN	Yes	No	Independent	No	No	No	No	Yes	No	No	No	No	Yes	No	Yes	No	None	6	6	6	-99	-99	-99	-99	6	6	6	-99	-99	-99	134	17	0.68	-99	-99	-99	-99	20.8	36.1
294	female	Black or African American	CRNEC TREPHINE BONE FLAP MENINGIOMA SUPRATENTOR	61512	18-40	2012	2012	65	138	NO	No	No	Independent	No	No	No	No	No	No	No	No	No	No	No	No	No	None	2	2	2	-99	-99	-99	-99	2	2	2	-99	-99	-99	141	6	0.67	-99	-99	-99	-99	4	38.1
295	female	Unknown/Not Reported	CRNEC TREPHINE BONE FLAP MENINGIOMA SUPRATENTOR	61512	41-60	2012	2012	60	113	NO	No	No	Independent	No	No	No	No	No	No	No	No	No	No	No	No	No	None	28	28	28	28	28	-99	28	28	28	28	28	-99	28	142	11.2045	0.7014	4.3	0.8772	-99	109	5.9	38
296	male	White	CRNEC TREPHINE BONE FLAP MENINGIOMA SUPRATENTOR	61512	61-80	2012	2012	64	155	NO	No	No	Independent	No	No	No	No	No	No	No	No	No	No	No	No	No	None	7	7	7	7	7	7	7	7	7	7	-99	-99	7	144	10.6443	0.7579	6.7	0.6374	25	71	9.1	44
297	female	White	CRNEC TREPHINE BONE FLAP MENINGIOMA SUPRATENTOR	61512	41-60	2012	2012	61	175	NO	No	No	Independent	No	No	No	No	No	No	No	No	No	No	No	No	No	None	5	5	5	-99	-99	-99	-99	5	5	5	5	-99	5	138	8.1232	0.6787	-99	-99	-99	-99	10.3	40
298	female	Black or African American	CRNEC TREPHINE BONE FLAP MENINGIOMA SUPRATENTOR	61512	41-60	2012	2012	61	158	NON-INSULIN	No	No	Independent	No	No	No	No	No	No	No	No	No	No	No	No	No	None	1	1	1	-99	-99	-99	-99	1	1	1	1	-99	1	136	19.888	0.8145	-99	-99	-99	-99	9.3	42
299	female	Black or African American	CRNEC TREPHINE BONE FLAP MENINGIOMA SUPRATENTOR	61512	18-40	2012	2012	64	180	NON-INSULIN	No	No	Independent	No	No	No	No	No	No	No	No	No	No	No	No	Yes	None	1	1	1	-99	-99	-99	-99	1	1	1	-99	-99	-99	136	15.6863	0.5769	-99	-99	-99	-99	12.2	41
300	female	Asian	CRNEC TREPHINE BONE FLAP MENINGIOMA SUPRATENTOR	61512	18-40	2012	2012	61	150	NO	Yes	No	Independent	No	No	No	No	No	No	No	No	No	No	No	No	No	None	8	8	8	8	8	8	8	8	8	8	8	-99	8	141	11.4846	0.5204	4.5	0.2164	33	79	10.6	43
301	female	White	CRNEC TREPHINE BONE FLAP MENINGIOMA SUPRATENTOR	61512	41-60	2012	2012	64	187	NO	Yes	No	Partially Dependent	No	No	No	No	No	No	No	No	No	No	No	No	No	None	4	4	4	4	4	4	4	4	4	4	4	-99	4	140	11	1.05	3.8	0.5	10	92	7.6	42.2
302	male	Black or African American	CRNEC TREPHINE BONE FLAP MENINGIOMA SUPRATENTOR	61512	41-60	2012	2012	63	204	NO	No	No	Independent	No	No	No	No	Yes	No	No	No	No	No	No	No	No	None	11	11	11	66	66	66	66	11	11	11	66	-99	66	142	15	1.18	3.3	0.7	36	74	8.5	44.4
303	female	Black or African American	CRNEC TREPHINE BONE FLAP MENINGIOMA SUPRATENTOR	61512	61-80	2012	2012	64	126	NO	Yes	AT REST	Independent	No	Yes	No	No	Yes	No	Yes	No	No	No	No	No	No	None	0	0	0	1	1	1	1	0	0	0	5	-99	5	134	42	7.09	3.1	0.5	14	205	9.8	34
304	female	Black or African American	CRNEC TREPHINE BONE FLAP MENINGIOMA SUPRATENTOR	61512	61-80	2012	2012	58	131	NO	No	No	Partially Dependent	No	No	No	No	Yes	No	No	Yes	No	No	Yes	No	No	None	12	12	12	12	12	12	12	12	12	12	0	-99	0	142	8	0.78	2.5	0.2	32	137	3.4	37.7
305	female	White	CRNEC TREPHINE BONE FLAP MENINGIOMA SUPRATENTOR	61512	61-80	2012	2012	64	155	NO	No	No	Independent	No	No	No	No	No	No	No	No	No	Yes	No	No	No	None	5	5	5	6	6	6	6	5	5	5	-99	-99	6	142	32	0.8	2.9	0.4	14	73	5.8	37.4
306	female	Unknown/Not Reported	CRNEC TREPHINE BONE FLAP MENINGIOMA SUPRATENTOR	61512	61-80	2012	2012	58	129	NO	No	No	Independent	No	No	No	No	No	No	No	No	No	No	No	No	No	None	0	0	0	5	-99	-99	-99	0	0	0	1	-99	1	135	12.0448	0.4072	3.3	-99	-99	-99	8.6	37
307	male	Unknown/Not Reported	CRNEC TREPHINE BONE FLAP MENINGIOMA SUPRATENTOR	61512	61-80	2012	2012	70	229	NO	No	No	Independent	No	No	No	No	No	No	No	No	No	No	No	No	No	None	2	2	2	2	2	2	2	2	2	2	1	-99	1	138	22	0.96	4	0.2	31	115	10.5	42.6
308	female	Unknown/Not Reported	CRNEC TREPHINE BONE FLAP MENINGIOMA SUPRATENTOR	61512	18-40	2012	2012	62	185	NO	No	No	Independent	No	No	No	No	No	No	No	No	No	No	No	No	No	None	2	-99	2	-99	-99	-99	-99	2	2	2	-99	-99	-99	139	-99	0.5882	-99	-99	-99	-99	6.5	34
309	male	Unknown/Not Reported	CRNEC TREPHINE BONE FLAP MENINGIOMA SUPRATENTOR	61512	61-80	2012	2012	66	134	NO	Yes	No	Partially Dependent	No	No	No	No	No	No	No	No	No	Yes	Yes	No	No	None	23	23	23	23	23	23	23	23	23	23	82	-99	82	139	18.2073	0.6561	3.2	0.2924	24	59	13.6	40
310	female	Unknown/Not Reported	CRNEC TREPHINE BONE FLAP MENINGIOMA SUPRATENTOR	61512	41-60	2012	2012	62	195	NO	No	No	Independent	No	No	No	No	Yes	No	No	No	No	No	No	No	No	None	0	0	0	0	-99	-99	-99	0	0	0	0	-99	0	138	16.2465	0.6561	3.1	-99	-99	-99	10.1	38
311	female	White	CRNEC TREPHINE BONE FLAP MENINGIOMA SUPRATENTOR	61512	>80	2012	2012	62	133	NO	No	No	Unknown	No	No	No	No	Yes	No	No	No	No	No	No	No	No	None	3	3	3	5	5	5	5	4	4	4	-99	-99	-99	139	11	0.73	3.9	0.3	20	61	6.2	37
312	male	White	CRNEC TREPHINE BONE FLAP MENINGIOMA SUPRATENTOR	61512	61-80	2012	2012	66	190	NO	No	No	Independent	No	No	No	No	No	No	No	No	No	No	No	No	No	None	0	0	0	-99	-99	77	-99	0	0	0	0	-99	0	141	16	0.95	-99	-99	24	-99	7	41.3
313	female	White	CRNEC TREPHINE BONE FLAP MENINGIOMA SUPRATENTOR	61512	61-80	2012	2012	60	134	NO	No	No	Independent	No	No	No	No	Yes	No	No	Yes	No	No	No	No	No	None	0	0	0	-99	-99	-99	-99	0	0	0	1	-99	1	141	27	0.96	-99	-99	-99	-99	9.9	31.6
314	female	White	CRNEC TREPHINE BONE FLAP MENINGIOMA SUPRATENTOR	61512	61-80	2012	2012	59	223	NO	No	No	Independent	No	No	No	No	Yes	No	No	No	No	No	No	No	No	None	0	0	0	-99	-99	-99	-99	0	0	0	0	-99	0	140	18	0.72	-99	-99	-99	-99	5.5	40.7
315	female	Unknown/Not Reported	CRNEC TREPHINE BONE FLAP MENINGIOMA SUPRATENTOR	61512	41-60	2012	2012	64	138	NO	No	No	Independent	No	No	No	No	No	No	No	No	No	No	No	No	No	None	48	48	48	-99	-99	-99	-99	48	48	48	49	-99	49	138	12	0.73	-99	-99	-99	-99	9.2	39.9
316	male	Black or African American	CRNEC TREPHINE BONE FLAP MENINGIOMA SUPRATENTOR	61512	61-80	2012	2012	70	209	NO	No	No	Independent	No	No	No	No	No	No	No	No	No	No	No	No	No	None	24	24	13	24	24	24	24	13	13	13	13	-99	13	140	13	1.12	4.1	0.5	22	55	6	45.4
317	female	White	CRNEC TREPHINE BONE FLAP MENINGIOMA SUPRATENTOR	61512	41-60	2012	2012	65	174	NO	No	No	Independent	No	No	No	No	No	No	No	No	No	No	No	No	No	None	0	0	0	-99	-99	-99	-99	28	28	28	28	-99	28	140	15	0.8	-99	-99	-99	-99	4.5	37.3
318	female	Black or African American	CRNEC TREPHINE BONE FLAP MENINGIOMA SUPRATENTOR	61512	61-80	2012	2012	62	168	NO	Yes	No	Independent	No	No	No	No	Yes	No	No	No	No	No	No	No	No	None	0	0	0	-99	-99	-99	-99	0	0	0	0	-99	0	140	21	0.84	-99	-99	-99	-99	14.2	42
319	female	Black or African American	CRNEC TREPHINE BONE FLAP MENINGIOMA SUPRATENTOR	61512	18-40	2012	2012	63	187	NO	No	No	Independent	No	No	No	No	Yes	No	No	No	No	Yes	No	No	No	None	0	0	0	36	36	36	36	9	9	9	9	-99	9	140	9	0.78	3.5	0.4	16	52	5.6	41.5
320	female	White	CRNEC TREPHINE BONE FLAP MENINGIOMA SUPRATENTOR	61512	41-60	2012	2012	62	165	NO	No	No	Independent	No	No	No	No	No	No	No	No	No	No	No	No	No	None	6	6	6	6	-99	-99	-99	6	6	6	6	6	6	143	6	0.51	4.2	-99	-99	-99	5.9	40
321	female	White	CRNEC TREPHINE BONE FLAP MENINGIOMA SUPRATENTOR	61512	61-80	2012	2012	59	123	NO	No	No	Independent	No	No	No	No	Yes	No	No	No	No	Yes	No	No	No	None	8	8	8	8	-99	-99	-99	8	8	8	8	8	8	140	24	1.16	3.7	-99	-99	-99	6.3	28.6
322	female	White	CRNEC TREPHINE BONE FLAP MENINGIOMA SUPRATENTOR	61512	41-60	2012	2012	60	231	NO	No	No	Independent	No	No	No	No	Yes	No	No	No	No	No	No	No	No	None	1	1	1	1	1	1	1	1	1	1	1	1	1	138	14	0.67	2.8	0.3	20	90	11.4	38
323	female	Unknown/Not Reported	CRNEC TREPHINE BONE FLAP MENINGIOMA SUPRATENTOR	61512	61-80	2012	2012	61	161	NO	No	No	Independent	No	No	No	No	Yes	No	No	No	No	No	No	No	No	None	7	7	7	-99	-99	-99	-99	7	7	7	7	-99	7	139	9.2437	0.6448	-99	-99	-99	-99	9.7	38
324	male	Black or African American	CRNEC TREPHINE BONE FLAP MENINGIOMA SUPRATENTOR	61512	41-60	2012	2012	71	246	NON-INSULIN	No	No	Independent	No	No	No	No	No	No	No	No	No	No	No	No	No	None	4	4	4	-99	-99	-99	-99	4	4	4	4	4	4	141	13	0.91	-99	-99	-99	-99	6.5	46
325	male	White	CRNEC TREPHINE BONE FLAP MENINGIOMA SUPRATENTOR	61512	61-80	2012	2012	71	191	INSULIN	Yes	No	Independent	No	No	No	No	Yes	No	No	No	No	Yes	No	Yes	No	None	9	9	9	-99	-99	-99	-99	9	9	9	9	9	9	138	16	0.51	-99	-99	-99	-99	7.4	43.8
326	female	Native Hawaiian or Pacific Islander	CRNEC TREPHINE BONE FLAP MENINGIOMA SUPRATENTOR	61512	18-40	2012	2012	60	171	NO	No	No	Independent	No	No	No	No	Yes	No	No	No	No	Yes	No	No	No	None	6	6	6	-99	-99	-99	-99	6	6	6	6	-99	6	135	15	0.72	-99	-99	-99	-99	11.7	42.9
327	female	White	CRNEC TREPHINE BONE FLAP MENINGIOMA SUPRATENTOR	61512	41-60	2012	2012	62	152	NO	No	No	Independent	No	No	No	No	No	No	No	No	No	No	No	No	No	None	8	8	8	-99	-99	-99	-99	8	8	8	8	8	8	142	10	0.61	-99	-99	-99	-99	8.5	45.1
328	female	Unknown/Not Reported	CRNEC TREPHINE BONE FLAP MENINGIOMA SUPRATENTOR	61512	61-80	2012	2012	68	151	NO	No	No	Independent	No	No	No	No	No	No	No	No	No	No	No	No	No	None	1	1	1	-99	-99	-99	-99	1	1	1	1	-99	1	141	14.8459	0.7805	-99	-99	-99	-99	5.4	39
329	female	Unknown/Not Reported	CRNEC TREPHINE BONE FLAP MENINGIOMA SUPRATENTOR	61512	61-80	2012	2012	58	136	NO	No	No	Independent	No	No	No	No	Yes	No	No	No	No	No	No	No	No	None	12	12	12	-99	-99	-99	-99	12	12	12	12	-99	12	141	14.5658	0.4977	-99	-99	-99	-99	5.4	42
330	female	Unknown/Not Reported	CRNEC TREPHINE BONE FLAP MENINGIOMA SUPRATENTOR	61512	41-60	2012	2012	64	139	NO	No	No	Independent	No	No	No	No	No	No	No	No	No	No	No	No	No	None	18	18	18	-99	-99	-99	-99	3	3	3	21	-99	21	138	18.4874	0.7579	-99	-99	-99	-99	13.3	41
331	female	White	CRNEC TREPHINE BONE FLAP MENINGIOMA SUPRATENTOR	61512	18-40	2012	2012	65	240	NO	Yes	No	Independent	No	No	No	No	No	No	No	No	No	No	No	No	No	None	6	6	6	18	18	18	18	6	6	6	6	6	6	137	9	0.6	3.8	0.3	24	118	10.2	35.9
332	female	White	CRNEC TREPHINE BONE FLAP MENINGIOMA SUPRATENTOR	61512	41-60	2012	2012	66	130	NO	No	No	Independent	No	No	No	No	No	No	No	No	No	No	No	No	No	None	10	10	10	10	10	10	10	10	10	10	0	0	0	137	11	0.58	3.4	0.6	9	54	8.2	42.2
333	female	Unknown/Not Reported	CRNEC TREPHINE BONE FLAP MENINGIOMA SUPRATENTOR	61512	41-60	2012	2012	69	140	NO	No	No	Independent	No	No	No	No	No	No	No	No	No	No	No	No	No	None	30	30	30	30	30	30	30	3	3	3	30	-99	30	136	11.7647	0.6561	4	0.6433	25	68	6.3	38
334	male	Unknown/Not Reported	CRNEC TREPHINE BONE FLAP MENINGIOMA SUPRATENTOR	61512	61-80	2012	2012	-99	99	NO	No	No	Independent	No	No	No	No	Yes	No	No	No	No	No	No	No	No	None	5	5	5	-99	5	5	-99	5	5	5	-99	-99	-99	138	22.409	0.9276	-99	0.4094	23	-99	5.5	42
335	male	Unknown/Not Reported	CRNEC TREPHINE BONE FLAP MENINGIOMA SUPRATENTOR	61512	41-60	2012	2012	64	245	NO	No	No	Independent	No	No	No	No	No	No	No	No	No	No	No	No	No	None	4	4	4	-99	-99	-99	-99	4	4	4	4	-99	4	141	20.4482	0.9842	-99	-99	-99	-99	5.7	41
336	female	Unknown/Not Reported	CRNEC TREPHINE BONE FLAP MENINGIOMA SUPRATENTOR	61512	41-60	2012	2012	66	225	NO	No	No	Independent	No	No	No	No	Yes	No	No	No	No	No	No	No	No	None	0	0	0	-99	75	75	75	0	0	0	2	-99	2	139	8.9636	0.5769	-99	0.6433	31	35	10.4	35
337	male	White	CRNEC TREPHINE BONE FLAP MENINGIOMA SUPRATENTOR	61512	61-80	2012	2012	73	237	NO	No	No	Independent	No	No	No	No	Yes	No	No	No	No	No	No	Yes	No	None	1	1	1	1	1	1	1	0	0	0	0	-99	0	137	14	0.98	3.2	2.6	58	106	6.3	35
338	male	White	CRNEC TREPHINE BONE FLAP MENINGIOMA SUPRATENTOR	61512	61-80	2012	2012	72	178	NO	No	No	Independent	No	No	No	No	Yes	No	No	No	No	No	No	No	No	None	4	4	4	-99	-99	-99	-99	4	4	4	0	-99	0	143	16	0.94	-99	-99	-99	-99	5.3	43
339	female	White	CRNEC TREPHINE BONE FLAP MENINGIOMA SUPRATENTOR	61512	61-80	2012	2012	65	365	NON-INSULIN	No	MODERATE EXERTION	Independent	No	No	No	No	Yes	No	No	Yes	No	Yes	No	No	No	None	8	8	8	-99	-99	-99	-99	8	8	8	8	-99	8	138	23	1.03	-99	-99	-99	-99	9.7	40
340	female	White	CRNEC TREPHINE BONE FLAP MENINGIOMA SUPRATENTOR	61512	41-60	2012	2012	64	187	NO	No	No	Independent	No	No	No	No	No	No	No	No	No	No	No	No	No	None	20	20	20	20	20	20	20	20	20	20	20	-99	20	138	10	0.7	4.2	0.2	21	59	5.9	37.6
341	female	White	CRNEC TREPHINE BONE FLAP MENINGIOMA SUPRATENTOR	61512	61-80	2012	2012	60	155	NO	No	No	Independent	No	No	No	No	No	No	No	No	No	No	No	No	No	None	2	2	2	2	2	2	2	2	2	2	2	-99	2	140	10	0.61	4.1	0.6	22	69	8	37
342	male	Asian	CRNEC TREPHINE BONE FLAP MENINGIOMA SUPRATENTOR	61512	18-40	2012	2012	67	166	NO	No	No	Independent	No	No	No	No	Yes	No	No	No	No	Yes	No	No	No	None	4	4	4	-99	-99	-99	-99	4	4	4	-99	-99	-99	137	20	0.84	-99	-99	-99	-99	9.9	45
343	male	Native Hawaiian or Pacific Islander	CRNEC TREPHINE BONE FLAP MENINGIOMA SUPRATENTOR	61512	41-60	2012	2012	63	112	NO	Yes	No	Independent	No	No	No	No	Yes	No	No	No	No	No	No	No	No	None	2	2	2	-99	-99	-99	-99	2	2	2	2	-99	2	139	18	0.7	-99	-99	-99	-99	5.6	43.1
344	male	White	CRNEC TREPHINE BONE FLAP MENINGIOMA SUPRATENTOR	61512	61-80	2012	2012	71	207	NO	No	No	Independent	No	No	No	No	Yes	No	No	No	No	Yes	No	Yes	No	None	0	0	0	5	47	-99	-99	0	0	0	-99	-99	0	146	15	0.56	3.7	0.7	-99	-99	6.2	33.6
345	female	White	CRNEC TREPHINE BONE FLAP MENINGIOMA SUPRATENTOR	61512	41-60	2012	2012	62	140	NO	No	No	Independent	No	No	No	No	No	No	No	No	No	No	No	No	No	None	13	13	13	-99	-99	-99	-99	13	13	13	61	-99	61	142	19	0.77	-99	-99	-99	-99	5	44.2
346	male	White	CRNEC TREPHINE BONE FLAP MENINGIOMA SUPRATENTOR	61512	41-60	2012	2012	70	238	NO	No	No	Independent	No	No	No	No	Yes	No	No	No	No	Yes	No	No	No	None	6	6	6	6	6	6	6	6	6	6	6	-99	6	139	39	0.77	6.2	0.3	24	42	16.51	39.5
347	male	White	CRNEC TREPHINE BONE FLAP MENINGIOMA SUPRATENTOR	61512	61-80	2012	2012	63	197	NO	No	No	Independent	No	No	No	No	No	No	No	No	No	No	No	No	No	None	1	1	1	1	1	1	1	1	1	1	1	-99	1	138	21	0.9	4.3	0.6	33	166	6.38	39.1
348	male	White	CRNEC TREPHINE BONE FLAP MENINGIOMA SUPRATENTOR	61512	41-60	2012	2012	69	161	NO	No	No	Independent	No	No	No	No	No	No	No	No	No	No	No	No	No	None	1	1	1	1	1	1	1	1	1	1	1	-99	1	139	25	0.64	4.1	0.5	28	111	13.63	40.6
349	female	White	CRNEC TREPHINE BONE FLAP MENINGIOMA SUPRATENTOR	61512	18-40	2012	2012	64	158	NO	Yes	No	Independent	No	No	No	No	Yes	No	No	No	No	No	No	No	No	None	18	18	18	18	18	18	18	18	18	18	18	-99	18	138	15	0.54	4.2	0.3	24	62	10.78	42.4
350	female	White	CRNEC TREPHINE BONE FLAP MENINGIOMA SUPRATENTOR	61512	61-80	2012	2012	61	200	NON-INSULIN	No	No	Independent	No	No	No	No	Yes	No	No	No	No	No	No	No	No	None	21	21	21	21	21	21	21	12	12	12	21	-99	21	140	29	2	4.2	0.6	17	89	7.2	37.9
351	male	Asian	CRNEC TREPHINE BONE FLAP MENINGIOMA SUPRATENTOR	61512	61-80	2012	2012	64	100	NO	No	No	Independent	No	No	No	No	No	No	No	No	No	No	No	No	No	None	2	2	2	-99	-99	-99	-99	8	8	8	-99	-99	2	145	16	0.96	-99	-99	-99	-99	6.2	42.5
352	female	White	CRNEC TREPHINE BONE FLAP MENINGIOMA SUPRATENTOR	61512	41-60	2012	2012	60	146	NO	No	No	Independent	No	No	No	No	No	No	No	No	No	No	No	No	No	None	1	1	1	-99	-99	-99	-99	1	1	1	-99	-99	1	138	14	0.65	-99	-99	-99	-99	5.2	38.4
353	female	White	CRNEC TREPHINE BONE FLAP MENINGIOMA SUPRATENTOR	61512	41-60	2012	2012	60	146	NO	No	No	Independent	No	No	No	No	No	No	No	No	No	No	No	No	No	None	4	4	4	-99	-99	-99	-99	4	4	4	-99	-99	4	138	13	0.68	-99	-99	-99	-99	8.5	41.3
354	male	Asian	CRNEC TREPHINE BONE FLAP MENINGIOMA SUPRATENTOR	61512	>80	2012	2012	65	128	NON-INSULIN	No	No	Partially Dependent	No	No	No	No	Yes	No	No	No	No	No	No	No	No	None	13	13	13	-99	-99	-99	-99	13	13	13	-99	-99	-99	132	22	1.19	-99	-99	-99	-99	4.5	36.3
355	female	White	CRNEC TREPHINE BONE FLAP MENINGIOMA SUPRATENTOR	61512	61-80	2012	2012	64	116	NO	No	No	Independent	No	No	No	No	No	No	No	No	No	No	No	No	No	None	9	9	9	-99	38	-99	38	9	9	9	-99	-99	9	141	16	0.68	-99	0.5	-99	54	6.6	37
356	female	Black or African American	CRNEC TREPHINE BONE FLAP MENINGIOMA SUPRATENTOR	61512	61-80	2012	2012	64	218	NO	No	No	Independent	No	No	No	No	Yes	No	No	No	No	Yes	No	No	No	None	3	3	3	26	-99	-99	-99	3	3	3	-99	-99	28	146	38	1.57	3.5	-99	-99	-99	8.8	36.8
357	female	White	CRNEC TREPHINE BONE FLAP MENINGIOMA SUPRATENTOR	61512	41-60	2012	2012	63	200	NO	Yes	No	Independent	No	No	No	No	No	No	No	No	No	No	No	No	No	None	8	8	8	-99	-99	-99	-99	8	8	8	-99	-99	8	140	16	0.71	-99	-99	-99	-99	5.3	37.5
358	female	White	CRNEC TREPHINE BONE FLAP MENINGIOMA SUPRATENTOR	61512	41-60	2012	2012	68	161	NO	No	No	Independent	No	No	No	No	No	No	No	No	No	No	No	No	No	None	9	9	9	-99	-99	-99	-99	35	35	35	-99	-99	9	139	14	0.73	-99	-99	-99	-99	10.2	42.2
359	female	White	CRNEC TREPHINE BONE FLAP MENINGIOMA SUPRATENTOR	61512	41-60	2012	2012	64	160	NO	No	No	Independent	No	No	No	No	No	No	No	No	No	No	No	No	No	None	7	7	7	-99	-99	-99	-99	7	7	7	-99	-99	7	136	12	0.59	-99	-99	-99	-99	7.2	41.5
360	female	White	CRNEC TREPHINE BONE FLAP MENINGIOMA SUPRATENTOR	61512	41-60	2012	2012	64	216	NO	No	No	Independent	No	No	No	No	No	No	No	No	No	No	No	No	No	None	2	2	2	-99	-99	-99	-99	2	2	2	-99	-99	-99	140	19	0.71	-99	-99	-99	-99	9.5	41
361	female	White	CRNEC TREPHINE BONE FLAP MENINGIOMA SUPRATENTOR	61512	41-60	2012	2012	67	173	NO	No	No	Independent	No	No	No	No	Yes	No	No	No	No	No	No	No	No	None	15	15	15	-99	-99	-99	-99	15	15	15	-99	-99	-99	140	13	0.93	-99	-99	-99	-99	7	38.5
362	male	White	CRNEC TREPHINE BONE FLAP MENINGIOMA SUPRATENTOR	61512	41-60	2012	2012	67	243	NO	No	No	Independent	No	No	No	No	No	No	No	No	No	Yes	No	No	No	None	5	5	5	-99	5	5	5	5	5	5	-99	-99	6	139	12	0.87	-99	0.9	26	125	12.7	45.5
363	female	White	CRNEC TREPHINE BONE FLAP MENINGIOMA SUPRATENTOR	61512	61-80	2012	2012	66	150	NO	No	No	Independent	No	No	No	No	Yes	No	No	No	No	No	No	No	No	None	0	0	0	-99	2	2	2	0	0	0	-99	-99	1	141	17	0.58	-99	0.6	43	91	11.2	41.4
364	female	White	CRNEC TREPHINE BONE FLAP MENINGIOMA SUPRATENTOR	61512	61-80	2012	2012	65	183	NO	No	No	Independent	No	Yes	No	No	Yes	No	No	No	No	No	No	No	No	None	-99	-99	-99	-99	-99	-99	-99	-99	-99	-99	-99	-99	-99	-99	-99	-99	-99	-99	-99	-99	-99	-99
365	female	White	CRNEC TREPHINE BONE FLAP MENINGIOMA SUPRATENTOR	61512	41-60	2012	2012	68	156	NO	No	No	Independent	No	No	No	No	No	No	No	No	No	No	No	No	No	None	3	3	3	3	3	3	3	3	3	3	3	3	3	139	13	0.8	4.2	0.3	13	61	5.4	38
366	female	White	CRNEC TREPHINE BONE FLAP MENINGIOMA SUPRATENTOR	61512	>80	2012	2012	58	120	NO	No	No	Partially Dependent	No	No	No	No	Yes	No	No	No	No	No	No	No	No	None	0	0	0	3	3	3	3	0	0	0	-99	-99	-99	138	13	0.6	4.2	0.4	18	34	8.1	35.2
367	female	White	CRNEC TREPHINE BONE FLAP MENINGIOMA SUPRATENTOR	61512	41-60	2012	2012	62	125	NO	No	No	Independent	No	No	No	No	No	No	No	No	No	No	No	No	No	None	3	3	3	4	4	4	4	3	3	3	4	-99	4	142	11	0.8	4.8	0.5	25	54	5.8	35.1
368	male	White	CRNEC TREPHINE BONE FLAP MENINGIOMA SUPRATENTOR	61512	18-40	2012	2012	66	141	NO	Yes	No	Independent	No	No	No	No	Yes	No	No	No	No	No	No	No	No	None	6	6	6	-99	-99	-99	-99	6	6	6	-99	-99	-99	143	16	0.85	-99	-99	-99	-99	9.9	45.8
369	female	White	CRNEC TREPHINE BONE FLAP MENINGIOMA SUPRATENTOR	61512	41-60	2012	2012	62	233	NO	No	No	Independent	No	No	No	No	No	No	No	No	No	No	No	No	No	None	6	6	6	6	-99	-99	-99	6	6	6	6	-99	6	137	23	0.8	4.1	-99	-99	-99	12.5	44.1
370	female	White	CRNEC TREPHINE BONE FLAP MENINGIOMA SUPRATENTOR	61512	>80	2012	2012	66	190	NO	No	No	Independent	No	No	No	No	Yes	No	No	No	No	No	No	No	No	None	0	0	0	0	0	0	0	0	0	0	2	-99	0	145	24	0.7	3.7	0.7	52	164	9.4	41.3
371	female	White	CRNEC TREPHINE BONE FLAP MENINGIOMA SUPRATENTOR	61512	61-80	2012	2012	58	167	NON-INSULIN	No	No	Independent	No	No	No	No	Yes	No	No	No	No	No	No	No	No	None	1	1	1	1	1	1	1	1	1	1	1	1	1	142	18	1.14	3.9	0.4	27	104	7.4	35.4
372	female	White	CRNEC TREPHINE BONE FLAP MENINGIOMA SUPRATENTOR	61512	41-60	2012	2012	66	224	NON-INSULIN	Yes	No	Independent	No	No	No	No	No	No	No	No	No	No	No	No	No	None	5	5	5	5	-99	-99	-99	5	5	5	5	-99	5	140	15	0.8	4.8	-99	-99	-99	9.5	39.5
373	female	White	CRNEC TREPHINE BONE FLAP MENINGIOMA SUPRATENTOR	61512	18-40	2012	2012	66	175	NO	No	No	Independent	No	No	No	No	No	No	No	No	No	No	No	No	No	None	5	5	5	-99	-99	-99	-99	5	5	5	5	5	5	135	12	0.64	-99	-99	-99	-99	13.8	42
374	male	White	CRNEC TREPHINE BONE FLAP MENINGIOMA SUPRATENTOR	61512	61-80	2012	2012	70	185	NO	Yes	No	Independent	No	Yes	No	No	No	No	No	No	No	No	No	No	No	None	5	5	5	5	5	5	5	5	5	5	4	4	4	138	13	1.15	4.3	0.4	11	81	6.2	53.4
375	female	White	CRNEC TREPHINE BONE FLAP MENINGIOMA SUPRATENTOR	61512	41-60	2012	2012	69	180	NO	No	No	Independent	No	No	No	No	Yes	No	No	No	No	No	No	No	No	None	0	0	0	-99	-99	-99	-99	0	0	0	1	-99	1	135	11	0.75	-99	-99	-99	-99	11.1	38.8
376	female	Black or African American	CRNEC TREPHINE BONE FLAP MENINGIOMA SUPRATENTOR	61512	61-80	2012	2012	61	129	NON-INSULIN	No	No	Independent	No	No	No	No	Yes	No	No	No	No	No	No	No	No	None	12	12	12	-99	-99	-99	-99	12	12	12	-99	-99	-99	140	5	0.8	-99	-99	-99	-99	4.3	41.5
377	male	White	CRNEC TREPHINE BONE FLAP MENINGIOMA SUPRATENTOR	61512	18-40	2012	2012	69	123	NO	Yes	No	Independent	No	No	No	No	No	No	No	No	No	No	No	No	No	None	2	2	2	2	2	2	2	2	2	2	2	2	2	138	14	0.8	4.1	0.7	28	70	9.2	44.3
378	male	White	CRNEC TREPHINE BONE FLAP MENINGIOMA SUPRATENTOR	61512	61-80	2012	2012	68	170	NO	No	No	Independent	No	No	No	No	Yes	No	No	No	No	No	No	No	No	None	10	10	10	10	10	10	10	10	10	10	10	-99	10	137	13	1.17	4.1	0.9	22	50	5.5	44.3
379	female	White	CRNEC TREPHINE BONE FLAP MENINGIOMA SUPRATENTOR	61512	41-60	2012	2012	65	237	NO	No	No	Independent	No	No	No	No	Yes	No	No	No	No	No	No	No	No	None	7	7	7	-99	-99	-99	-99	7	7	7	7	7	7	142	21	0.9	-99	-99	-99	-99	7.7	39.8
380	male	Unknown/Not Reported	CRNEC TREPHINE BONE FLAP MENINGIOMA SUPRATENTOR	61512	61-80	2012	2012	70	205	NO	Yes	No	Partially Dependent	No	No	No	No	Yes	No	No	No	No	No	No	No	No	SIRS	0	0	0	-99	-99	-99	-99	0	0	0	0	0	0	140	33	1.3	-99	-99	-99	-99	12.7	46.5
381	female	White	CRNEC TREPHINE BONE FLAP MENINGIOMA SUPRATENTOR	61512	61-80	2012	2012	62	160	NO	Yes	No	Partially Dependent	No	No	No	No	Yes	No	Yes	No	No	No	No	No	No	None	1	1	1	79	79	79	79	1	1	1	1	1	1	142	37	3.1	2.9	0.2	18	252	5.1	34.7
382	female	Black or African American	CRNEC TREPHINE BONE FLAP MENINGIOMA SUPRATENTOR	61512	61-80	2012	2012	70	180	NO	No	No	Independent	No	No	No	No	No	No	No	No	No	No	No	No	No	None	20	20	20	88	88	88	88	20	20	20	20	20	20	145	10	0.7	3.7	0.3	14	75	5	37.9
383	male	White	CRNEC TREPHINE BONE FLAP MENINGIOMA SUPRATENTOR	61512	61-80	2012	2012	67	197	NO	No	No	Independent	No	No	No	No	Yes	No	No	No	No	No	No	No	No	None	3	3	3	3	3	3	3	3	3	3	3	-99	3	138	22	0.72	4.7	0.6	25	75	6.06	44.8
384	female	White	CRNEC TREPHINE BONE FLAP MENINGIOMA SUPRATENTOR	61512	61-80	2012	2012	66	136	NO	No	No	Independent	No	No	No	No	No	No	No	No	No	No	No	No	No	None	28	28	28	28	28	28	28	28	28	28	5	-99	5	136	16	0.82	4.7	0.2	15	107	6.87	42.4
385	male	White	CRNEC TREPHINE BONE FLAP MENINGIOMA SUPRATENTOR	61512	18-40	2012	2012	71	220	NO	Yes	No	Independent	No	No	No	No	No	No	No	No	No	No	No	No	No	None	0	0	0	3	3	3	3	2	2	2	3	-99	3	140	12	0.65	3.7	0.3	17	51	7.8	37.9
386	female	White	CRNEC TREPHINE BONE FLAP MENINGIOMA SUPRATENTOR	61512	41-60	2012	2012	66	145	NO	No	No	Independent	No	No	No	No	No	No	No	No	No	No	No	No	No	None	10	10	10	10	10	10	10	10	10	10	10	-99	10	137	20	0.73	4.3	0.3	26	83	6.86	41.2
387	female	White	CRNEC TREPHINE BONE FLAP MENINGIOMA SUPRATENTOR	61512	41-60	2012	2012	-99	106	NO	No	No	Independent	No	No	No	No	No	No	No	No	No	No	No	No	No	None	14	14	14	14	-99	-99	-99	14	14	14	-99	-99	-99	144	22	0.8	4.4	-99	-99	-99	8.3	41.8
388	male	White	CRNEC TREPHINE BONE FLAP MENINGIOMA SUPRATENTOR	61512	61-80	2012	2012	69	163	INSULIN	No	No	Independent	No	No	No	No	Yes	No	No	No	Yes	No	No	No	No	None	0	0	0	4	4	4	4	0	0	0	-99	-99	0	135	27	1.2	3.8	0.9	22	138	14.1	41.4
389	female	White	CRNEC TREPHINE BONE FLAP MENINGIOMA SUPRATENTOR	61512	41-60	2012	2012	64	140	NO	No	No	Independent	No	No	No	No	No	No	No	No	No	No	No	No	No	None	16	16	16	-99	-99	-99	-99	16	16	16	-99	-99	-99	142	13	0.8	-99	-99	-99	-99	4.5	46
390	female	White	CRNEC TREPHINE BONE FLAP MENINGIOMA SUPRATENTOR	61512	18-40	2012	2012	66	168	NON-INSULIN	No	No	Independent	No	No	No	No	Yes	No	No	No	No	No	No	No	No	None	-99	-99	19	19	-99	-99	-99	19	19	19	-99	-99	-99	-99	-99	0.7	4.7	-99	-99	-99	9.4	43.1
391	male	White	CRNEC TREPHINE BONE FLAP MENINGIOMA SUPRATENTOR	61512	61-80	2012	2012	71	175	NO	Yes	No	Independent	No	No	No	No	No	No	No	No	No	Yes	No	No	No	SIRS	1	1	1	1	1	1	1	1	1	1	1	1	1	140	14	0.77	3.9	0.6	25	51	15.8	41.5
392	female	White	CRNEC TREPHINE BONE FLAP MENINGIOMA SUPRATENTOR	61512	18-40	2012	2012	67	137	NO	No	No	Independent	No	No	No	No	No	No	No	No	No	No	No	No	No	None	1	1	1	-99	-99	-99	-99	1	1	1	1	1	1	141	19	0.67	-99	-99	-99	-99	6.85	43
393	female	White	CRNEC TREPHINE BONE FLAP MENINGIOMA SUPRATENTOR	61512	41-60	2012	2012	65	235	NO	Yes	No	Independent	No	No	No	No	No	No	No	No	No	No	No	No	No	None	3	3	3	3	3	3	3	3	3	3	3	3	3	139	19	0.67	4.6	0.3	12	62	8.09	44.2
394	female	White	CRNEC TREPHINE BONE FLAP MENINGIOMA SUPRATENTOR	61512	61-80	2012	2012	68	160	NO	No	No	Partially Dependent	No	No	No	No	Yes	No	No	No	No	No	No	Yes	No	None	0	0	0	-99	-99	-99	-99	0	0	0	0	0	0	138	20	0.9	-99	-99	-99	-99	9.84	43
395	male	White	CRNEC TREPHINE BONE FLAP MENINGIOMA SUPRATENTOR	61512	61-80	2012	2012	72	240	NO	Yes	No	Independent	No	No	No	No	Yes	No	No	No	No	No	No	No	No	SIRS	0	0	0	-99	-99	-99	-99	0	0	0	0	0	0	138	28	0.78	-99	-99	-99	-99	14.15	41.3
396	female	White	CRNEC TREPHINE BONE FLAP MENINGIOMA SUPRATENTOR	61512	41-60	2012	2012	65	148	NO	No	No	Independent	No	No	No	No	No	No	No	No	No	No	No	No	No	None	3	3	3	-99	-99	-99	-99	3	3	3	3	3	3	143	12	0.65	-99	-99	-99	-99	8.38	37.5
397	female	White	CRNEC TREPHINE BONE FLAP MENINGIOMA SUPRATENTOR	61512	41-60	2012	2012	65	230	INSULIN	No	No	Independent	No	No	No	No	Yes	No	No	No	No	No	No	No	No	None	-99	-99	-99	-99	-99	-99	-99	-99	-99	-99	-99	-99	-99	-99	-99	-99	-99	-99	-99	-99	-99	-99
398	male	White	CRNEC TREPHINE BONE FLAP MENINGIOMA SUPRATENTOR	61512	61-80	2012	2012	68	154	NO	No	No	Independent	No	No	No	No	No	No	No	No	No	No	No	No	No	None	0	0	0	1	1	1	1	0	0	0	1	-99	1	136	17	1.1	4.1	0.6	31	122	9.4	40.3
399	female	White	CRNEC TREPHINE BONE FLAP MENINGIOMA SUPRATENTOR	61512	61-80	2012	2012	61	146	NO	No	No	Independent	No	No	No	No	Yes	No	No	No	No	Yes	No	No	No	None	3	3	3	-99	-99	-99	-99	3	3	3	-99	-99	3	136	33	0.8	-99	-99	-99	-99	14.8	37
400	female	White	CRNEC TREPHINE BONE FLAP MENINGIOMA SUPRATENTOR	61512	41-60	2012	2012	62	140	NO	No	No	Independent	No	No	No	No	No	No	No	No	No	Yes	No	No	No	None	-99	-99	-99	-99	-99	-99	-99	-99	-99	-99	-99	-99	-99	-99	-99	-99	-99	-99	-99	-99	-99	-99
401	female	White	CRNEC TREPHINE BONE FLAP MENINGIOMA SUPRATENTOR	61512	61-80	2012	2012	62	156	NO	No	No	Independent	No	No	No	No	No	No	No	No	No	No	No	No	No	None	20	20	20	20	20	20	20	20	20	20	20	-99	20	145	19	0.83	4.7	0.5	23	83	5.5	36
402	female	White	CRNEC TREPHINE BONE FLAP MENINGIOMA SUPRATENTOR	61512	61-80	2012	2012	59	327	NO	No	MODERATE EXERTION	Independent	No	No	No	No	Yes	No	No	No	No	Yes	No	No	No	None	10	10	10	-99	-99	-99	-99	10	10	10	-99	-99	10	139	18	0.54	-99	-99	-99	-99	11.7	46
403	male	White	CRNEC TREPHINE BONE FLAP MENINGIOMA SUPRATENTOR	61512	41-60	2012	2012	70	177	NO	Yes	No	Independent	No	No	No	No	No	No	No	No	No	Yes	No	No	No	None	0	0	0	-99	-99	-99	-99	0	0	0	5	-99	5	135	18	0.73	-99	-99	-99	-99	8.3	39
404	female	White	CRNEC TREPHINE BONE FLAP MENINGIOMA SUPRATENTOR	61512	61-80	2012	2012	66	228	NO	No	No	Independent	No	No	No	No	Yes	No	No	No	No	No	No	No	No	None	11	11	11	-99	-99	-99	-99	24	24	24	11	-99	11	143	33	1.38	-99	-99	-99	-99	6.8	39.9
405	female	White	CRNEC TREPHINE BONE FLAP MENINGIOMA SUPRATENTOR	61512	61-80	2012	2012	67	143	NO	No	No	Independent	No	No	No	No	Yes	No	No	No	No	No	No	No	No	None	0	0	0	-99	-99	-99	-99	0	0	0	0	-99	0	142	9	0.86	-99	-99	-99	-99	10.7	38.5
406	male	White	CRNEC TREPHINE BONE FLAP MENINGIOMA SUPRATENTOR	61512	18-40	2012	2012	66	180	NO	No	No	Independent	No	No	No	No	No	No	No	No	No	No	No	No	No	None	0	0	0	4	4	4	4	0	0	0	1	-99	1	141	7	0.57	4.4	1.1	27	65	11.6	37.6
407	female	Black or African American	CRNEC TREPHINE BONE FLAP MENINGIOMA SUPRATENTOR	61512	41-60	2012	2012	66	174	NO	Yes	No	Independent	No	No	No	No	Yes	No	No	No	No	No	No	No	No	None	8	8	8	-99	-99	-99	-99	8	8	8	8	-99	8	137	15	0.88	-99	-99	-99	-99	3.8	36.6
408	male	White	CRNEC TREPHINE BONE FLAP MENINGIOMA SUPRATENTOR	61512	18-40	2012	2012	67	154	NO	No	No	Independent	No	No	No	No	No	No	No	No	No	No	No	No	No	None	0	0	0	18	18	18	18	1	1	1	0	-99	0	134	10	0.84	3.8	0.8	22	53	11.4	44.9
409	female	Unknown/Not Reported	CRNEC TREPHINE BONE FLAP MENINGIOMA SUPRATENTOR	61512	61-80	2012	2012	64	156	NO	No	No	Independent	No	No	No	No	No	No	No	No	No	No	No	No	No	None	1	1	1	-99	-99	-99	-99	1	1	1	1	-99	1	142	11.2045	0.7127	-99	-99	-99	-99	4.9	35
410	male	Unknown/Not Reported	CRNEC TREPHINE BONE FLAP MENINGIOMA SUPRATENTOR	61512	61-80	2012	2012	70	192	NO	Yes	No	Independent	No	No	No	No	No	No	No	No	No	No	No	No	No	None	1	6	1	-99	-99	-99	-99	1	1	1	1	-99	1	141	11.2045	0.8371	-99	-99	-99	-99	11.7	41
411	female	Unknown/Not Reported	CRNEC TREPHINE BONE FLAP MENINGIOMA SUPRATENTOR	61512	41-60	2012	2012	59	135	NO	Yes	No	Independent	No	No	No	No	No	No	No	No	No	No	No	No	No	None	1	1	1	-99	-99	-99	-99	1	1	1	1	-99	1	140	11.2045	0.7805	-99	-99	-99	-99	13.8	45
412	female	Unknown/Not Reported	CRNEC TREPHINE BONE FLAP MENINGIOMA SUPRATENTOR	61512	41-60	2012	2012	64	143	NO	No	No	Independent	No	No	No	No	No	No	No	No	No	No	No	No	No	None	6	-99	-99	-99	-99	-99	-99	6	6	6	6	-99	6	139	-99	-99	-99	-99	-99	-99	4.3	41
413	female	Unknown/Not Reported	CRNEC TREPHINE BONE FLAP MENINGIOMA SUPRATENTOR	61512	41-60	2012	2012	64	147	NO	Yes	No	Independent	No	No	No	No	No	No	No	No	No	No	No	No	No	None	5	-99	5	-99	-99	-99	-99	5	5	5	5	-99	5	139	-99	0.6109	-99	-99	-99	-99	7.2	39
414	female	Unknown/Not Reported	CRNEC TREPHINE BONE FLAP MENINGIOMA SUPRATENTOR	61512	41-60	2012	2012	61	101	NO	No	No	Independent	No	No	No	No	No	No	No	No	No	No	No	No	No	None	1	-99	1	-99	-99	-99	-99	1	1	1	1	-99	1	139	-99	0.5995	-99	-99	-99	-99	4.2	40
415	female	Unknown/Not Reported	CRNEC TREPHINE BONE FLAP MENINGIOMA SUPRATENTOR	61512	61-80	2012	2012	62	130	NO	No	No	Independent	No	No	No	No	No	No	No	No	No	No	No	No	No	None	3	3	3	-99	-99	-99	-99	3	3	3	-99	-99	11	135	14.0056	0.6448	-99	-99	-99	-99	8.7	44
416	female	Unknown/Not Reported	CRNEC TREPHINE BONE FLAP MENINGIOMA SUPRATENTOR	61512	18-40	2012	2012	67	176	NO	No	No	Independent	No	No	No	No	No	No	No	No	No	No	No	No	No	None	2	-99	-99	-99	-99	-99	-99	2	2	2	-99	-99	-99	137	-99	-99	-99	-99	-99	-99	9.1	37
417	male	Unknown/Not Reported	CRNEC TREPHINE BONE FLAP MENINGIOMA SUPRATENTOR	61512	>80	2012	2012	71	188	NO	No	No	Independent	No	No	No	No	No	No	No	No	No	No	No	No	No	None	2	-99	2	-99	-99	-99	-99	2	2	2	-99	-99	2	143	-99	1.1199	-99	-99	-99	-99	6.6	41
418	female	Unknown/Not Reported	CRNEC TREPHINE BONE FLAP MENINGIOMA SUPRATENTOR	61512	>80	2012	2012	60	100	NO	No	No	Independent	No	No	No	No	No	No	No	No	No	No	No	No	No	None	0	0	0	1	1	1	1	0	0	0	-99	-99	0	135	11.2045	0.9276	3.9	1.345	33	40	7.3	34
419	male	Unknown/Not Reported	CRNEC TREPHINE BONE FLAP MENINGIOMA SUPRATENTOR	61512	41-60	2012	2012	-99	-99	NO	No	No	Independent	Yes	No	No	No	No	No	No	No	No	No	No	No	No	SIRS	0	0	0	0	0	0	0	0	0	0	0	-99	0	137	25.2101	0.6448	3.3	0.8187	113	43	9.8	32
420	female	Unknown/Not Reported	CRNEC TREPHINE BONE FLAP MENINGIOMA SUPRATENTOR	61512	41-60	2012	2012	62	180	NO	No	No	Independent	No	No	No	No	No	No	No	No	No	No	No	No	No	None	2	2	2	-99	-99	-99	-99	2	2	2	4	-99	4	137	22.409	0.871	-99	-99	-99	-99	10.8	40
421	female	Unknown/Not Reported	CRNEC TREPHINE BONE FLAP MENINGIOMA SUPRATENTOR	61512	41-60	2012	2012	68	170	NO	No	No	Independent	No	No	No	No	No	No	No	No	No	No	No	No	No	None	5	5	5	7	7	7	7	5	5	5	-99	-99	-99	139	16.8067	0.8597	4	0.8187	21	36	10.2	41
422	female	Unknown/Not Reported	CRNEC TREPHINE BONE FLAP MENINGIOMA SUPRATENTOR	61512	>80	2012	2012	64	165	NO	No	No	Independent	No	No	No	No	Yes	No	No	No	No	No	No	No	No	None	0	0	0	-99	-99	-99	-99	0	0	0	6	-99	6	141	14.0056	0.7579	-99	-99	-99	-99	3.9	36
423	male	Unknown/Not Reported	CRNEC TREPHINE BONE FLAP MENINGIOMA SUPRATENTOR	61512	>80	2012	2012	71	165	NO	No	No	Independent	No	Yes	No	No	No	No	No	No	No	No	No	No	No	None	3	3	3	-99	-99	-99	-99	3	3	3	-99	-99	3	140	16.8067	1.1991	-99	-99	-99	-99	8.7	35
424	female	Unknown/Not Reported	CRNEC TREPHINE BONE FLAP MENINGIOMA SUPRATENTOR	61512	61-80	2012	2012	60	150	INSULIN	No	No	Independent	No	No	No	No	Yes	No	No	No	No	Yes	No	No	No	None	1	1	1	8	10	10	10	1	1	1	1	-99	1	136	28.0112	1.086	2.6	1.2865	17	87	17.5	35
425	male	Unknown/Not Reported	CRNEC TREPHINE BONE FLAP MENINGIOMA SUPRATENTOR	61512	41-60	2012	2012	69	189	NO	Yes	No	Independent	No	No	No	No	No	No	No	No	No	No	No	No	No	None	11	-99	11	-99	-99	-99	-99	11	11	11	11	-99	11	138	-99	0.7579	-99	-99	-99	-99	8.4	49
426	female	Unknown/Not Reported	CRNEC TREPHINE BONE FLAP MENINGIOMA SUPRATENTOR	61512	41-60	2012	2012	59	175	NO	No	No	Independent	No	No	No	No	No	No	No	No	No	No	No	No	No	None	1	1	1	7	9	9	9	1	1	1	13	-99	13	134	16.8067	0.7466	3.5	0.5848	21	48	14.6	43
427	female	Unknown/Not Reported	CRNEC TREPHINE BONE FLAP MENINGIOMA SUPRATENTOR	61512	41-60	2012	2012	65	145	NO	No	No	Independent	No	No	No	No	No	No	No	No	No	Yes	No	No	No	None	3	-99	-99	-99	-99	-99	-99	3	3	3	22	-99	3	136	-99	-99	-99	-99	-99	-99	10.7	43
428	female	Asian	CRNEC TREPHINE BONE FLAP MENINGIOMA SUPRATENTOR	61512	61-80	2012	2012	58	103	NO	No	No	Partially Dependent	No	No	No	No	No	No	No	No	No	Yes	No	No	No	None	0	1	1	-99	-99	-99	-99	1	1	1	1	2	2	140	13	0.6	-99	-99	-99	-99	4.7	37.3
429	female	White	CRNEC TREPHINE BONE FLAP MENINGIOMA SUPRATENTOR	61512	41-60	2012	2012	60	128	NO	Yes	No	Independent	No	No	No	No	No	No	No	No	No	No	No	No	No	None	-99	-99	-99	-99	-99	-99	-99	-99	-99	-99	-99	-99	-99	-99	-99	-99	-99	-99	-99	-99	-99	-99
430	female	White	CRNEC TREPHINE BONE FLAP MENINGIOMA SUPRATENTOR	61512	41-60	2012	2012	66	180	NO	No	No	Independent	No	No	No	No	No	No	No	No	No	No	No	No	No	None	-99	-99	1	-99	-99	-99	-99	1	1	1	-99	-99	-99	-99	-99	0.7	-99	-99	-99	-99	5.9	29.7
431	female	White	CRNEC TREPHINE BONE FLAP MENINGIOMA SUPRATENTOR	61512	61-80	2012	2012	64	141	NO	No	No	Independent	No	No	No	No	Yes	No	No	No	No	Yes	No	No	No	None	1	-99	1	-99	-99	-99	-99	1	1	1	-99	-99	-99	132	-99	0.6	-99	-99	-99	-99	6.5	40.7
432	male	White	CRNEC TREPHINE BONE FLAP MENINGIOMA SUPRATENTOR	61512	61-80	2012	2012	74	268	NO	No	MODERATE EXERTION	Independent	No	No	No	No	Yes	No	No	No	No	No	No	No	No	None	1	1	1	-99	-99	-99	-99	1	1	1	-99	-99	-99	143	14	1.1	-99	-99	-99	-99	7.2	46.9
433	male	White	CRNEC TREPHINE BONE FLAP MENINGIOMA SUPRATENTOR	61512	61-80	2012	2012	66	161	NO	No	No	Independent	No	No	No	No	Yes	No	No	No	No	No	No	No	No	None	0	-99	1	-99	-99	-99	-99	1	1	1	-99	1	1	143	-99	2	-99	-99	-99	-99	8.7	35.6
434	male	White	CRNEC TREPHINE BONE FLAP MENINGIOMA SUPRATENTOR	61512	61-80	2012	2012	67	127	NO	No	No	Independent	No	No	No	No	Yes	No	No	Yes	No	Yes	No	No	No	None	1	1	1	5	5	5	5	1	1	1	1	-99	1	136	28	0.73	3.5	0.8	28	73	7.6	33.7
435	male	White	CRNEC TREPHINE BONE FLAP MENINGIOMA SUPRATENTOR	61512	61-80	2012	2012	68	180	NO	No	No	Independent	No	No	No	No	No	No	No	No	No	No	No	No	No	None	8	8	8	-99	-99	-99	-99	8	8	8	8	-99	8	139	17	1.1	-99	-99	-99	-99	5	42.7
436	male	White	CRNEC TREPHINE BONE FLAP MENINGIOMA SUPRATENTOR	61512	18-40	2012	2012	66	147	NO	No	No	Independent	No	No	No	No	No	No	No	No	No	Yes	No	No	No	None	2	2	2	-99	-99	-99	-99	2	2	2	-99	-99	-99	139	26	0.8	-99	-99	-99	-99	11.4	43.3
437	female	White	CRNEC TREPHINE BONE FLAP MENINGIOMA SUPRATENTOR	61512	41-60	2012	2012	65	229	NO	No	No	Independent	No	No	No	No	Yes	No	No	No	No	No	No	No	No	None	4	4	4	-99	-99	-99	-99	4	4	4	4	-99	4	138	20	0.8	-99	-99	-99	-99	9	44.1
438	female	Asian	CRNEC TREPHINE BONE FLAP MENINGIOMA SUPRATENTOR	61512	61-80	2012	2012	64	141	NO	No	No	Independent	No	No	No	No	No	No	No	No	No	No	No	No	No	None	0	0	0	-99	-99	-99	-99	0	0	0	0	-99	0	140	13	0.7	-99	-99	-99	-99	3.5	37.5
439	female	Black or African American	CRNEC TREPHINE BONE FLAP MENINGIOMA SUPRATENTOR	61512	61-80	2012	2012	67	242	NON-INSULIN	No	MODERATE EXERTION	Independent	No	No	No	No	Yes	No	No	No	No	No	No	No	No	None	21	21	21	-99	-99	-99	-99	21	21	21	21	-99	21	139	12	1	-99	-99	-99	-99	5.4	39.3
440	female	White	CRNEC TREPHINE BONE FLAP MENINGIOMA SUPRATENTOR	61512	61-80	2012	2012	68	130	NO	No	No	Independent	No	No	No	No	No	No	No	No	No	No	No	No	No	None	13	13	13	-99	-99	-99	-99	13	13	13	13	-99	13	140	17	0.7	-99	-99	-99	-99	6.7	44.6
441	female	White	CRNEC TREPHINE BONE FLAP MENINGIOMA SUPRATENTOR	61512	41-60	2012	2012	62	125	NO	No	No	Independent	No	No	No	No	No	No	No	No	No	No	No	No	No	None	6	6	6	6	6	6	6	6	6	6	6	-99	6	139	14	0.73	4.7	0.2	13	63	5.3	39.2
442	female	American Indian or Alaska Native	CRNEC TREPHINE BONE FLAP MENINGIOMA SUPRATENTOR	61512	41-60	2012	2012	64	140	NO	No	No	Independent	No	No	No	No	No	No	No	No	No	No	No	No	No	None	9	9	9	-99	-99	-99	-99	9	9	9	-99	-99	9	137	14	0.64	-99	-99	-99	-99	5.3	35
443	female	White	CRNEC TREPHINE BONE FLAP MENINGIOMA SUPRATENTOR	61512	61-80	2012	2012	64	238	NO	No	No	Independent	No	No	No	No	Yes	No	No	No	No	No	No	No	No	None	24	24	24	-99	-99	-99	-99	24	24	24	-99	-99	24	140	26	0.7	-99	-99	-99	-99	8.2	49
444	male	White	CRNEC TREPHINE BONE FLAP MENINGIOMA SUPRATENTOR	61512	61-80	2012	2012	73	193	NO	Yes	No	Independent	No	No	No	No	Yes	No	No	No	No	No	No	No	No	None	12	12	12	-99	-99	-99	-99	12	12	12	-99	-99	12	144	10	1.4	-99	-99	-99	-99	5.1	47
445	female	White	CRNEC TREPHINE BONE FLAP MENINGIOMA SUPRATENTOR	61512	61-80	2012	2012	64	194	NO	No	No	Independent	No	No	No	No	Yes	No	No	No	No	No	No	No	No	None	6	6	6	-99	-99	-99	-99	6	6	6	-99	-99	6	142	26	0.96	-99	-99	-99	-99	6.1	37
446	male	White	CRNEC TREPHINE BONE FLAP MENINGIOMA SUPRATENTOR	61512	61-80	2012	2012	71	175	NO	No	No	Independent	No	No	No	No	No	No	No	No	No	No	No	No	No	None	6	6	6	-99	-99	-99	-99	6	6	6	-99	-99	6	139	22	1.02	-99	-99	-99	-99	7.9	45
447	female	Asian	CRNEC TREPHINE BONE FLAP MENINGIOMA SUPRATENTOR	61512	61-80	2012	2012	60	120	NO	No	No	Independent	No	No	No	No	Yes	No	No	No	No	No	No	No	No	None	5	5	5	5	5	5	5	5	5	5	5	-99	5	140	16	0.75	4	0.5	27	64	3.5	37.9
448	female	Black or African American	CRNEC TREPHINE BONE FLAP MENINGIOMA SUPRATENTOR	61512	41-60	2012	2012	65	204	NO	Yes	No	Independent	No	No	No	No	No	No	No	No	No	No	No	No	No	None	9	9	9	-99	-99	-99	-99	9	9	9	-99	-99	9	142	9	0.93	-99	-99	-99	-99	7.1	37.6
449	female	White	CRNEC TREPHINE BONE FLAP MENINGIOMA SUPRATENTOR	61512	41-60	2012	2012	65	207	NO	No	No	Independent	No	No	No	No	No	No	No	No	No	No	No	No	No	None	14	14	14	14	14	14	14	14	14	14	-99	-99	14	141	16	0.67	4.1	0.3	13	170	5.6	45.8
450	female	White	CRNEC TREPHINE BONE FLAP MENINGIOMA SUPRATENTOR	61512	61-80	2012	2012	68	213	NO	No	No	Independent	No	No	No	No	No	No	No	No	No	No	No	No	No	None	27	27	27	50	50	50	50	27	27	27	-99	-99	27	141	9	0.64	4.2	0.4	40	83	7.8	40.3
451	male	White	CRNEC TREPHINE BONE FLAP MENINGIOMA SUPRATENTOR	61512	>80	2012	2012	68	164	NON-INSULIN	No	No	Independent	No	No	No	No	No	No	No	No	Yes	Yes	No	No	No	None	0	17	17	17	17	17	17	17	0	17	17	-99	-99	133	25	1	3.9	0.3	21	59	9.2	36.1
452	male	White	CRNEC TREPHINE BONE FLAP MENINGIOMA SUPRATENTOR	61512	61-80	2012	2012	70	227	NO	Yes	No	Independent	No	No	No	No	Yes	No	No	No	No	No	No	No	No	None	4	4	4	-99	-99	-99	-99	4	4	4	4	-99	4	142	16	1.3	-99	-99	-99	-99	7.6	44.4
453	male	White	CRNEC TREPHINE BONE FLAP MENINGIOMA SUPRATENTOR	61512	41-60	2012	2012	-99	261	NO	Yes	No	Independent	No	No	No	No	No	No	No	No	No	No	No	No	No	None	0	0	0	0	6	6	6	0	0	0	-99	-99	0	139	22	0.83	3.4	0.5	30	49	22.3	44
454	male	White	CRNEC TREPHINE BONE FLAP MENINGIOMA SUPRATENTOR	61512	61-80	2012	2012	69	384	NON-INSULIN	No	No	Independent	No	No	No	No	Yes	No	No	No	No	No	No	No	No	None	14	14	14	-99	-99	-99	-99	14	14	14	-99	-99	14	140	18	1.36	-99	-99	-99	-99	7.7	45
455	female	White	CRNEC TREPHINE BONE FLAP MENINGIOMA SUPRATENTOR	61512	61-80	2012	2012	69	158	NO	No	No	Independent	No	No	No	No	No	No	No	No	No	No	No	No	No	None	6	6	6	-99	-99	-99	-99	6	6	6	-99	-99	6	141	21	0.8	-99	-99	-99	-99	8.1	39
456	female	White	CRNEC TREPHINE BONE FLAP MENINGIOMA SUPRATENTOR	61512	41-60	2012	2012	65	254	NO	No	No	Independent	No	No	No	No	Yes	No	No	No	No	No	No	No	No	None	13	13	13	-99	-99	36	-99	13	13	13	35	-99	15	142	11	0.71	-99	-99	42	-99	8.3	38
457	female	White	CRNEC TREPHINE BONE FLAP MENINGIOMA SUPRATENTOR	61512	41-60	2012	2012	68	212	NO	Yes	No	Independent	No	No	No	No	Yes	No	No	No	No	No	No	No	No	None	8	8	8	51	51	51	51	8	8	8	-99	-99	8	142	11	0.74	4.5	0.5	26	91	11.1	45
458	female	White	CRNEC TREPHINE BONE FLAP MENINGIOMA SUPRATENTOR	61512	61-80	2012	2012	67	194	NO	No	No	Independent	No	No	No	No	No	No	No	No	No	No	No	No	No	None	4	4	4	-99	-99	-99	-99	4	4	4	-99	-99	4	145	16	0.81	-99	-99	-99	-99	5.9	39
459	male	White	CRNEC TREPHINE BONE FLAP MENINGIOMA SUPRATENTOR	61512	61-80	2012	2012	72	244	NO	No	No	Independent	No	Yes	No	No	Yes	No	No	No	No	No	No	No	No	None	6	6	6	-99	-99	-99	-99	6	6	6	6	-99	6	140	15	0.75	-99	-99	-99	-99	6.6	41.8
460	female	White	CRNEC TREPHINE BONE FLAP MENINGIOMA SUPRATENTOR	61512	41-60	2012	2012	65	135	NO	No	No	Independent	No	No	No	No	No	No	No	No	No	No	No	No	No	None	15	2	2	14	14	14	14	15	2	15	15	-99	15	134	8	0.6	3.7	0.7	514	193	5.82	39.7
461	male	White	CRNEC TREPHINE BONE FLAP MENINGIOMA SUPRATENTOR	61512	41-60	2012	2012	71	180	NO	Yes	No	Independent	No	No	No	No	No	No	No	No	No	No	No	No	No	None	6	6	6	-99	-99	-99	-99	6	6	6	6	-99	6	139	12	0.9	-99	-99	-99	-99	15.1	39.3
462	female	White	CRNEC TREPHINE BONE FLAP MENINGIOMA SUPRATENTOR	61512	41-60	2012	2012	60	138	NO	No	No	Independent	No	No	No	No	Yes	No	No	No	No	No	No	No	No	None	2	2	2	-99	-99	-99	-99	-99	2	-99	-99	-99	-99	140	16	0.6	-99	-99	-99	-99	-99	45.6
463	female	White	CRNEC TREPHINE BONE FLAP MENINGIOMA SUPRATENTOR	61512	>80	2012	2012	62	135	NO	No	No	Independent	No	No	No	No	Yes	No	No	No	No	No	No	No	No	None	-99	5	5	-99	-99	-99	-99	-99	5	-99	-99	-99	-99	-99	23	0.9	-99	-99	-99	-99	-99	37.1
464	male	White	CRNEC TREPHINE BONE FLAP MENINGIOMA SUPRATENTOR	61512	61-80	2012	2012	69	183	NO	No	No	Independent	No	No	No	No	No	No	No	No	No	No	No	No	No	None	12	12	12	12	12	12	12	12	12	12	-99	-99	-99	139	16	1.1	3.7	0.9	26	64	3.5	40
465	male	Black or African American	CRNEC TREPHINE BONE FLAP MENINGIOMA SUPRATENTOR	61512	41-60	2012	2012	68	238	NO	No	No	Independent	No	No	No	No	Yes	No	No	No	No	No	No	No	No	None	0	0	0	-99	-99	-99	-99	-99	0	-99	-99	-99	-99	140	37	1.4	-99	-99	-99	-99	-99	51
466	male	White	CRNEC TREPHINE BONE FLAP MENINGIOMA SUPRATENTOR	61512	61-80	2012	2012	67	260	NO	No	No	Independent	No	No	No	No	No	No	No	No	No	No	No	No	No	None	1	1	1	-99	-99	-99	-99	1	1	1	0	-99	0	138	17	0.83	-99	-99	-99	-99	14.7	39.1
467	male	White	CRNEC TREPHINE BONE FLAP MENINGIOMA SUPRATENTOR	61512	61-80	2012	2012	70	260	NO	No	No	Independent	No	No	No	No	No	No	No	No	No	No	No	No	No	None	0	-99	-99	-99	-99	-99	-99	-99	0	-99	-99	-99	-99	140	-99	-99	-99	-99	-99	-99	-99	12.2
468	male	White	CRNEC TREPHINE BONE FLAP MENINGIOMA SUPRATENTOR	61512	61-80	2012	2012	65	211	NO	Yes	No	Independent	No	No	No	No	No	No	No	No	No	No	No	No	No	None	0	0	0	-99	-99	-99	-99	-99	0	6	6	-99	6	138	15	0.9	-99	-99	-99	-99	-99	43
469	male	White	CRNEC TREPHINE BONE FLAP MENINGIOMA SUPRATENTOR	61512	61-80	2012	2012	65	194	NO	No	No	Independent	No	No	No	No	Yes	No	No	No	No	No	No	No	No	None	0	0	0	-99	-99	-99	-99	0	0	0	0	-99	0	142	8	0.8	-99	-99	-99	-99	5.2	46
470	male	White	CRNEC TREPHINE BONE FLAP MENINGIOMA SUPRATENTOR	61512	>80	2012	2012	67	188	NO	No	No	Independent	No	No	No	No	Yes	No	No	No	No	No	No	No	No	None	0	0	0	0	0	0	0	0	0	0	-99	-99	9	145	39	1.68	2.3	1.7	19	51	14.2	33.7
471	female	White	CRNEC TREPHINE BONE FLAP MENINGIOMA SUPRATENTOR	61512	61-80	2012	2012	59	173	NO	No	No	Independent	No	No	No	No	Yes	No	No	No	No	No	No	No	No	None	0	0	0	3	3	3	3	0	0	0	-99	-99	4	140	17	0.66	3.8	0.7	16	114	6.5	39.3
472	female	White	CRNEC TREPHINE BONE FLAP MENINGIOMA SUPRATENTOR	61512	61-80	2012	2012	61	226	NON-INSULIN	No	No	Independent	No	No	No	No	Yes	No	No	No	No	No	No	No	No	None	2	2	2	2	2	2	2	2	2	2	2	-99	2	138	12	0.6	4	0.5	32	55	7.1	43.8
473	female	White	CRNEC TREPHINE BONE FLAP MENINGIOMA SUPRATENTOR	61512	>80	2012	2012	62	117	NO	No	No	Independent	No	No	No	No	Yes	No	No	No	No	No	No	No	No	None	0	0	0	-99	-99	-99	-99	-99	0	-99	-99	-99	-99	140	22	0.8	-99	-99	-99	-99	-99	36
474	female	White	CRNEC TREPHINE BONE FLAP MENINGIOMA SUPRATENTOR	61512	41-60	2012	2012	65	101	NO	No	No	Independent	No	No	No	No	Yes	No	No	Yes	No	No	No	No	No	None	0	0	0	86	86	86	86	0	0	0	0	-99	0	143	17	0.95	2.7	1.1	26	34	4.1	35.6
475	female	White	CRNEC TREPHINE BONE FLAP MENINGIOMA SUPRATENTOR	61512	61-80	2012	2012	66	223	NO	No	No	Independent	No	No	No	No	No	No	No	No	No	No	No	No	No	None	-99	-99	42	-99	-99	-99	-99	-99	-99	-99	-99	-99	-99	-99	-99	0.8	-99	-99	-99	-99	-99	-99
476	female	White	CRNEC TREPHINE BONE FLAP MENINGIOMA SUPRATENTOR	61512	41-60	2012	2012	67	170	NO	No	No	Independent	No	No	No	No	No	No	No	No	No	No	No	No	No	None	2	2	2	-99	-99	-99	-99	2	2	2	0	-99	0	138	8	0.62	-99	-99	-99	-99	16.4	37.4
477	female	White	CRNEC TREPHINE BONE FLAP MENINGIOMA SUPRATENTOR	61512	18-40	2012	2012	64	139	NO	No	No	Independent	No	No	No	No	No	No	No	No	No	No	No	No	No	None	3	3	3	-99	-99	-99	-99	3	3	3	3	-99	3	143	7	0.7	-99	-99	-99	-99	5.3	40
478	male	White	CRNEC TREPHINE BONE FLAP MENINGIOMA SUPRATENTOR	61512	41-60	2012	2012	72	248	NO	No	No	Independent	No	No	No	No	No	No	No	No	No	Yes	No	No	No	None	7	7	7	-99	-99	-99	-99	7	7	7	7	-99	7	138	11	1	-99	-99	-99	-99	10.6	49
479	male	White	CRNEC TREPHINE BONE FLAP MENINGIOMA SUPRATENTOR	61512	18-40	2012	2012	71	242	NO	No	No	Independent	No	No	No	No	No	No	No	No	No	No	No	No	No	None	13	13	13	78	78	78	78	13	13	13	13	-99	13	140	11	0.7	4.2	0.6	62	46	7	41
480	female	White	CRNEC TREPHINE BONE FLAP MENINGIOMA SUPRATENTOR	61512	61-80	2012	2012	60	160	NO	No	No	Independent	No	No	No	No	Yes	No	No	No	No	No	No	No	No	None	28	28	28	-99	-99	-99	-99	28	28	28	28	-99	28	144	19	0.9	-99	-99	-99	-99	6.2	38
481	female	White	CRNEC TREPHINE BONE FLAP MENINGIOMA SUPRATENTOR	61512	41-60	2012	2012	64	195	NO	Yes	No	Independent	No	No	No	No	No	No	No	No	No	No	No	No	No	None	1	1	1	-99	-99	-99	-99	1	1	1	1	-99	1	139	10	0.8	-99	-99	-99	-99	10.2	44
482	female	White	CRNEC TREPHINE BONE FLAP MENINGIOMA SUPRATENTOR	61512	61-80	2012	2012	59	112	NO	No	No	Independent	No	No	No	No	No	No	No	No	No	No	No	No	No	None	0	1	1	-99	-99	-99	-99	1	1	1	1	-99	1	137	12	0.6	-99	-99	-99	-99	4.5	39
483	female	White	CRNEC TREPHINE BONE FLAP MENINGIOMA SUPRATENTOR	61512	61-80	2012	2012	62	140	NO	No	No	Independent	No	No	No	No	Yes	No	No	No	No	No	No	No	No	None	0	8	8	-99	-99	-99	-99	8	8	8	8	-99	8	138	25	0.5	-99	-99	-99	-99	14.9	42
484	female	White	CRNEC TREPHINE BONE FLAP MENINGIOMA SUPRATENTOR	61512	41-60	2012	2012	63	125	NO	No	No	Independent	No	No	No	No	No	No	No	No	No	No	No	No	No	None	4	4	4	4	4	4	4	-99	-99	-99	4	-99	4	136	17	0.6	4	0.7	54	66	-99	-99
485	male	White	CRNEC TREPHINE BONE FLAP MENINGIOMA SUPRATENTOR	61512	61-80	2012	2012	68	176	NO	No	No	Independent	No	No	No	No	Yes	No	No	No	No	No	No	No	No	None	5	5	5	-99	-99	-99	-99	5	5	5	-99	-99	-99	130	12	0.9	-99	-99	-99	-99	8.9	40.2
486	female	White	CRNEC TREPHINE BONE FLAP MENINGIOMA SUPRATENTOR	61512	18-40	2012	2012	64	204	NO	No	No	Independent	No	No	No	No	No	No	No	No	No	No	No	No	No	None	-99	-99	-99	-99	-99	-99	-99	6	6	6	-99	-99	-99	-99	-99	-99	-99	-99	-99	-99	8.6	40.7
487	female	White	CRNEC TREPHINE BONE FLAP MENINGIOMA SUPRATENTOR	61512	41-60	2012	2012	69	187	NO	No	No	Independent	No	No	No	No	No	No	No	No	No	No	No	No	No	None	13	13	13	-99	-99	-99	-99	13	13	13	13	-99	13	140	8	0.6	-99	-99	-99	-99	4.6	40
488	female	White	CRNEC TREPHINE BONE FLAP MENINGIOMA SUPRATENTOR	61512	41-60	2012	2012	68	189	NO	Yes	No	Independent	No	No	No	No	No	No	No	Yes	No	No	No	No	No	None	0	0	0	0	0	0	0	0	0	0	2	-99	2	142	18	0.6	3.5	0.9	55	73	15	33.1
489	female	White	CRNEC TREPHINE BONE FLAP MENINGIOMA SUPRATENTOR	61512	41-60	2012	2012	66	208	NO	No	No	Independent	No	No	No	No	No	No	No	No	No	No	No	No	No	None	8	8	8	-99	-99	-99	-99	8	8	8	-99	-99	-99	138	7	0.6	-99	-99	-99	-99	6.3	39.8
490	male	White	CRNEC TREPHINE BONE FLAP MENINGIOMA SUPRATENTOR	61512	41-60	2012	2012	72	267	NO	No	No	Independent	No	No	No	No	No	No	No	No	Yes	No	No	No	No	SIRS	0	0	0	0	0	0	0	0	0	0	1	-99	1	141	22	1.1	3.3	0.7	26	50	20.1	40.4
491	male	White	CRNEC TREPHINE BONE FLAP MENINGIOMA SUPRATENTOR	61512	18-40	2012	2012	65	247	NO	No	No	Independent	No	No	No	No	No	No	No	No	No	No	No	No	No	None	0	0	0	-99	-99	-99	-99	0	0	0	3	3	3	139	10	0.64	-99	-99	-99	-99	8.1	37.3
492	female	Asian	CRNEC TREPHINE BONE FLAP MENINGIOMA SUPRATENTOR	61512	61-80	2012	2012	56	128	NO	No	No	Independent	No	No	No	No	Yes	No	No	No	No	No	No	No	No	None	33	33	33	45	45	45	45	33	33	33	33	-99	33	138	19	0.67	4	0.9	25	45	6	33.9
493	male	White	CRNEC TREPHINE BONE FLAP MENINGIOMA SUPRATENTOR	61512	61-80	2012	2012	64	164	NO	No	No	Independent	No	No	No	No	No	No	No	No	No	No	No	No	No	None	10	10	10	10	10	10	10	10	10	10	10	-99	10	140	16	1.3	3.8	1.1	40	79	6.3	41.6
494	male	White	CRNEC TREPHINE BONE FLAP MENINGIOMA SUPRATENTOR	61512	61-80	2012	2012	69	166	NO	No	No	Independent	No	No	No	Yes	No	No	No	No	No	No	No	No	No	None	0	0	0	2	2	2	2	0	0	0	-99	-99	10	134	21	0.6	2.5	0.8	15	77	9.3	41.9
495	female	White	CRNEC TREPHINE BONE FLAP MENINGIOMA SUPRATENTOR	61512	61-80	2012	2012	63	221	NO	No	No	Independent	No	No	No	No	Yes	No	No	No	No	No	No	No	No	None	0	0	0	0	-99	-99	-99	0	0	0	0	-99	0	139	21	1.2	3.7	-99	-99	-99	11.8	37.5
496	female	Black or African American	CRNEC TREPHINE BONE FLAP MENINGIOMA SUPRATENTOR	61512	61-80	2012	2012	65	136	NO	Yes	No	Independent	No	No	No	No	No	No	No	No	No	No	No	No	No	None	0	0	0	1	1	1	1	0	0	0	0	-99	0	140	10	0.7	3.8	0.7	22	72	9.5	40.1
497	male	White	CRNEC TREPHINE BONE FLAP MENINGIOMA SUPRATENTOR	61512	18-40	2012	2012	68	215	NO	No	No	Independent	No	No	No	No	No	No	No	No	No	No	No	No	No	None	22	22	22	-99	-99	-99	-99	22	22	22	22	-99	22	141	11	0.9	-99	-99	-99	-99	12.7	44.9
498	male	White	CRNEC TREPHINE BONE FLAP MENINGIOMA SUPRATENTOR	61512	41-60	2012	2012	69	185	NO	No	No	Independent	No	No	No	No	No	No	No	No	No	No	No	No	No	None	8	8	8	-99	-99	-99	-99	8	8	8	8	-99	8	140	16	1.4	-99	-99	-99	-99	8.2	45.3
499	female	White	CRNEC TREPHINE BONE FLAP MENINGIOMA SUPRATENTOR	61512	61-80	2012	2012	69	218	NO	No	No	Independent	No	No	No	No	Yes	No	No	No	No	No	No	No	No	None	3	3	3	-99	-99	-99	-99	3	3	3	4	-99	4	138	11	1	-99	-99	-99	-99	14.1	33.4
500	male	White	CRNEC TREPHINE BONE FLAP MENINGIOMA SUPRATENTOR	61512	18-40	2012	2012	64	174	NO	No	No	Independent	No	No	No	No	Yes	No	No	No	No	No	No	No	No	None	23	23	23	26	26	26	26	23	23	23	23	-99	23	141	5	0.37	4.3	1	29	62	5.3	41.1
501	female	White	CRNEC TREPHINE BONE FLAP MENINGIOMA SUPRATENTOR	61512	18-40	2012	2012	66	139	NO	Yes	No	Independent	No	No	No	No	No	No	No	No	No	No	No	No	No	None	-99	-99	-99	-99	-99	-99	-99	-99	-99	-99	0	-99	0	-99	-99	-99	-99	-99	-99	-99	-99	-99
502	male	White	CRNEC TREPHINE BONE FLAP MENINGIOMA SUPRATENTOR	61512	41-60	2012	2012	69	220	NON-INSULIN	No	No	Independent	No	No	No	No	Yes	No	No	No	No	No	No	No	No	None	8	8	8	-99	-99	-99	-99	8	8	8	-99	-99	8	139	9	1.2	-99	-99	-99	-99	7.5	51.7
503	male	White	CRNEC TREPHINE BONE FLAP MENINGIOMA SUPRATENTOR	61512	61-80	2012	2012	69	198	NO	No	No	Independent	No	No	No	No	No	No	No	No	No	No	No	No	No	None	-99	-99	6	-99	-99	-99	-99	6	6	6	6	-99	6	-99	-99	1.1	-99	-99	-99	-99	6.1	42.2
504	female	White	CRNEC TREPHINE BONE FLAP MENINGIOMA SUPRATENTOR	61512	>80	2012	2012	62	194	NO	No	No	Independent	No	No	No	No	Yes	No	No	No	No	No	No	No	No	None	3	3	3	-99	-99	-99	-99	3	3	3	-99	-99	2	142	27	1	-99	-99	-99	-99	10.1	36
505	male	White	CRNEC TREPHINE BONE FLAP MENINGIOMA SUPRATENTOR	61512	61-80	2012	2012	65	196	NO	No	No	Independent	No	No	No	No	Yes	No	No	No	No	Yes	No	No	No	None	13	13	13	-99	-99	-99	-99	13	13	13	13	-99	13	141	19	1.1	-99	-99	-99	-99	7.3	38.8
506	female	White	CRNEC TREPHINE BONE FLAP MENINGIOMA SUPRATENTOR	61512	41-60	2012	2012	66	224	NO	No	No	Independent	No	No	No	No	No	No	No	No	No	No	No	No	No	None	1	1	1	-99	-99	-99	-99	1	1	1	1	-99	1	143	16	0.8	-99	-99	-99	-99	6	38.2
507	female	White	CRNEC TREPHINE BONE FLAP MENINGIOMA SUPRATENTOR	61512	41-60	2012	2012	64	174	NO	No	No	Independent	No	No	No	No	No	No	No	No	No	No	No	No	No	None	11	11	11	11	11	11	11	11	11	11	-99	-99	-99	141	11	0.6	4.5	0.4	15	83	5.1	40.6
508	female	White	CRNEC TREPHINE BONE FLAP MENINGIOMA SUPRATENTOR	61512	41-60	2012	2012	64	185	NO	Yes	No	Independent	No	Yes	No	No	No	No	No	No	No	No	No	No	No	None	2	-99	-99	-99	-99	-99	-99	2	2	2	-99	-99	-99	141	-99	-99	-99	-99	-99	-99	6	46.3
509	female	Black or African American	CRNEC TREPHINE BONE FLAP MENINGIOMA SUPRATENTOR	61512	61-80	2012	2012	64	197	NO	No	No	Independent	No	No	No	No	No	No	No	No	No	No	No	Yes	No	None	3	3	3	-99	-99	3	-99	1	1	1	1	-99	1	145	14	1	-99	-99	35	-99	12.6	40.1
510	female	White	CRNEC TREPHINE BONE FLAP MENINGIOMA SUPRATENTOR	61512	61-80	2012	2012	59	128	NO	No	No	Independent	No	No	No	No	Yes	No	No	No	No	Yes	No	No	No	None	0	0	0	-99	-99	-99	-99	0	0	0	-99	-99	0	137	18	0.8	-99	-99	-99	-99	8	41.1
511	female	White	CRNEC TREPHINE BONE FLAP MENINGIOMA SUPRATENTOR	61512	61-80	2012	2012	64	161	NO	No	No	Independent	No	No	No	No	Yes	No	No	No	No	No	No	No	No	None	9	9	9	-99	-99	-99	-99	9	9	9	-99	-99	9	145	24	0.8	-99	-99	-99	-99	5.7	46.3
512	female	White	CRNEC TREPHINE BONE FLAP MENINGIOMA SUPRATENTOR	61512	>80	2012	2012	62	160	NO	No	No	Independent	No	No	No	No	Yes	No	No	No	No	Yes	No	No	No	None	14	14	14	14	14	14	14	3	3	3	-99	-99	-99	138	15	0.77	3.4	0.5	23	51	20.02	42.7
513	female	White	CRNEC TREPHINE BONE FLAP MENINGIOMA SUPRATENTOR	61512	61-80	2012	2012	62	167	NON-INSULIN	No	MODERATE EXERTION	Independent	No	No	No	No	Yes	No	No	No	No	No	No	No	No	None	6	6	6	6	6	6	6	6	6	6	6	-99	6	137	41	1.1	2.4	0.2	30	249	10.8	32.8
514	female	White	CRNEC TREPHINE BONE FLAP MENINGIOMA SUPRATENTOR	61512	61-80	2012	2012	62	180	INSULIN	No	No	Independent	No	No	No	No	Yes	No	No	No	No	No	No	No	No	None	1	1	1	-99	-99	-99	-99	1	1	1	1	-99	1	138	22	0.7	-99	-99	-99	-99	12.4	33.6
515	male	White	CRNEC TREPHINE BONE FLAP MENINGIOMA SUPRATENTOR	61512	41-60	2012	2012	68	197	NO	No	No	Independent	No	No	No	No	No	No	No	No	No	No	No	No	No	None	4	4	4	-99	-99	-99	-99	4	4	4	4	-99	4	140	10	0.89	-99	-99	-99	-99	9.3	44.2
516	male	White	CRNEC TREPHINE BONE FLAP MENINGIOMA SUPRATENTOR	61512	>80	2012	2012	69	150	NO	No	No	Independent	No	No	No	No	Yes	No	No	No	No	No	No	No	No	None	0	0	0	12	12	12	12	0	0	0	0	-99	0	135	19	0.68	3.4	0.5	22	69	24.4	36
517	female	White	CRNEC TREPHINE BONE FLAP MENINGIOMA SUPRATENTOR	61512	41-60	2012	2012	66	211	NO	No	No	Independent	No	No	No	No	Yes	No	No	No	No	No	No	No	No	None	11	11	11	-99	-99	-99	-99	11	11	11	11	-99	11	138	13	0.7	-99	-99	-99	-99	6.7	36.7
518	male	White	CRNEC TREPHINE BONE FLAP MENINGIOMA SUPRATENTOR	61512	>80	2012	2012	66	154	NO	No	No	Partially Dependent	No	No	No	No	Yes	No	No	No	No	No	No	No	No	None	0	0	0	8	9	9	9	0	0	0	1	-99	0	131	37	1	3.7	0.5	17	57	16.1	41.3
519	male	Black or African American	CRNEC TREPHINE BONE FLAP MENINGIOMA SUPRATENTOR	61512	41-60	2012	2012	69	223	INSULIN	No	No	Partially Dependent	No	No	No	No	Yes	No	Yes	No	Yes	No	No	No	No	Sepsis	0	0	0	2	58	58	58	0	0	0	1	-99	1	132	28	3.8	2.3	0.6	19	238	17.3	35.1
520	male	White	CRNEC TREPHINE BONE FLAP MENINGIOMA SUPRATENTOR	61512	41-60	2012	2012	68	192	NO	No	No	Independent	No	No	No	No	Yes	No	No	No	No	No	No	No	No	None	15	15	15	-99	-99	-99	-99	15	15	15	15	-99	15	140	10	0.7	-99	-99	-99	-99	8.1	46.5
521	female	White	CRNEC TREPHINE BONE FLAP MENINGIOMA SUPRATENTOR	61512	41-60	2012	2012	64	209	NO	No	No	Unknown	No	No	No	No	No	No	No	No	No	No	No	No	No	None	13	13	13	90	90	90	90	13	13	13	9	-99	9	138	8	0.5	4.2	0.1	22	87	6.64	37.8
522	female	Black or African American	CRNEC TREPHINE BONE FLAP MENINGIOMA SUPRATENTOR	61512	61-80	2012	2012	66	209	INSULIN	Yes	No	Independent	No	No	No	No	Yes	No	No	No	No	No	No	No	No	None	11	11	11	11	11	11	11	11	11	11	11	-99	11	138	21	1.62	3.6	0.7	20	81	9.8	40.7
523	female	White	CRNEC TREPHINE BONE FLAP MENINGIOMA SUPRATENTOR	61512	18-40	2012	2012	60	157	NO	No	No	Independent	No	No	No	No	No	No	No	No	No	No	No	No	No	None	0	0	0	-99	-99	-99	-99	0	0	0	2	-99	2	137	16	0.55	-99	-99	-99	-99	11.4	37.9
524	female	White	CRNEC TREPHINE BONE FLAP MENINGIOMA SUPRATENTOR	61512	61-80	2012	2012	66	105	NO	Yes	No	Independent	No	No	No	No	No	No	No	No	No	No	No	No	No	None	0	0	0	-99	-99	-99	-99	0	0	0	6	-99	6	140	12	0.55	-99	-99	-99	-99	11.1	39
525	female	White	CRNEC TREPHINE BONE FLAP MENINGIOMA SUPRATENTOR	61512	18-40	2012	2012	62	186	NO	No	No	Independent	No	No	No	No	No	No	No	No	No	No	No	No	No	None	0	0	0	-99	-99	-99	-99	0	0	0	-99	-99	-99	138	11	0.71	-99	-99	-99	-99	6.1	39.9
526	female	White	CRNEC TREPHINE BONE FLAP MENINGIOMA SUPRATENTOR	61512	61-80	2012	2012	64	138	NO	No	No	Independent	No	No	No	No	Yes	No	No	No	No	No	No	No	No	None	1	1	1	-99	-99	-99	-99	1	1	1	-99	-99	-99	141	13	0.71	-99	-99	-99	-99	6.8	36.5
527	female	Black or African American	CRNEC TREPHINE BONE FLAP MENINGIOMA SUPRATENTOR	61512	41-60	2012	2012	67	182	NO	No	No	Independent	No	No	No	No	No	No	No	No	No	Yes	No	No	No	None	0	0	0	0	0	0	0	0	0	0	2	2	2	135	16	0.62	3	1.4	17	55	19.9	32.9
528	male	White	CRNEC TREPHINE BONE FLAP MENINGIOMA SUPRATENTOR	61512	61-80	2012	2012	71	240	INSULIN	No	No	Independent	No	No	No	No	Yes	No	No	No	Yes	No	No	No	No	None	-99	-99	-99	-99	-99	-99	-99	-99	-99	-99	-99	-99	-99	-99	-99	-99	-99	-99	-99	-99	-99	-99
529	female	White	CRNEC TREPHINE BONE FLAP MENINGIOMA SUPRATENTOR	61512	61-80	2012	2012	66	169	NO	No	No	Independent	No	No	No	No	Yes	No	No	No	No	No	No	No	No	None	5	5	5	-99	-99	-99	-99	5	5	5	-99	-99	-99	137	14	0.81	-99	-99	-99	-99	8.8	44.7
530	male	Black or African American	CRNEC TREPHINE BONE FLAP MENINGIOMA SUPRATENTOR	61512	61-80	2012	2012	69	220	NO	No	No	Independent	No	Yes	No	No	Yes	No	No	No	No	Yes	No	No	No	None	1	1	1	18	18	18	18	1	1	1	18	-99	18	141	17	0.85	4.2	1.2	30	62	10.6	46.2
531	female	White	CRNEC TREPHINE BONE FLAP MENINGIOMA SUPRATENTOR	61512	41-60	2012	2012	59	121	NO	Yes	No	Independent	No	No	No	No	Yes	No	No	No	No	No	No	No	No	None	3	3	3	-99	-99	-99	-99	3	3	3	3	3	3	137	14	0.73	-99	-99	-99	-99	9.6	39
532	female	White	CRNEC TREPHINE BONE FLAP MENINGIOMA SUPRATENTOR	61512	61-80	2012	2012	64	143	NO	No	No	Independent	No	No	No	No	Yes	No	No	No	No	No	No	No	No	None	6	-99	6	-99	-99	-99	-99	6	6	6	-99	-99	-99	131	-99	0.5	-99	-99	-99	-99	8.5	39.8
533	female	White	CRNEC TREPHINE BONE FLAP MENINGIOMA SUPRATENTOR	61512	61-80	2012	2012	66	192	NO	No	No	Partially Dependent	No	No	No	No	Yes	No	No	No	No	Yes	No	No	No	None	4	25	4	-99	25	25	25	4	4	4	-99	-99	-99	141	23	0.9	-99	0.2	24	52	8.1	39.6
534	female	Black or African American	CRNEC TREPHINE BONE FLAP MENINGIOMA SUPRATENTOR	61512	41-60	2012	2012	61	145	NO	No	No	Partially Dependent	No	No	No	No	No	No	No	No	No	No	No	No	No	None	1	1	1	-99	-99	-99	-99	1	1	1	1	-99	1	143	10.9244	0.8032	-99	-99	-99	-99	6.5	43
535	female	Asian	CRNEC TREPHINE BONE FLAP MENINGIOMA SUPRATENTOR	61512	41-60	2012	2012	61	132	NO	No	No	Independent	No	No	No	No	No	No	No	No	No	No	No	No	No	None	1	1	1	1	1	1	1	1	1	1	1	-99	1	140	13.1653	0.543	4.6	0.2515	18	53	21.5	44
536	female	Unknown/Not Reported	CRNEC TREPHINE BONE FLAP MENINGIOMA SUPRATENTOR	61512	41-60	2012	2012	63	130	NO	Yes	No	Independent	No	No	No	No	No	No	No	No	No	Yes	No	No	No	None	14	14	14	-99	-99	-99	-99	14	14	14	1	-99	1	139	11.2045	0.69	-99	-99	-99	-99	6	39
537	female	Unknown/Not Reported	CRNEC TREPHINE BONE FLAP MENINGIOMA SUPRATENTOR	61512	41-60	2012	2012	62	195	NO	No	No	Independent	No	No	No	No	No	No	No	No	No	No	No	No	No	None	21	21	21	-99	-99	-99	-99	21	21	21	21	-99	21	140	15.9664	0.724	-99	-99	-99	-99	7.3	41
538	female	Unknown/Not Reported	CRNEC TREPHINE BONE FLAP MENINGIOMA SUPRATENTOR	61512	>80	2012	2012	59	79	NON-INSULIN	No	No	Unknown	No	Yes	No	No	Yes	No	No	No	Yes	Yes	No	No	No	None	1	1	1	1	-99	-99	-99	1	1	1	1	-99	1	138	26.3305	0.871	3.2	-99	-99	-99	9.7	32
539	female	Unknown/Not Reported	CRNEC TREPHINE BONE FLAP MENINGIOMA SUPRATENTOR	61512	61-80	2012	2012	64	155	NO	No	No	Independent	No	No	No	No	No	No	No	No	No	No	No	No	No	None	75	-99	75	75	-99	-99	-99	75	75	75	75	-99	75	136	-99	0.7014	4.3	-99	-99	-99	5.8	37
540	male	White	CRNEC TREPHINE BONE FLAP MENINGIOMA SUPRATENTOR	61512	18-40	2012	2012	72	375	NO	Yes	No	Independent	No	No	No	No	No	No	No	No	No	No	No	No	No	None	1	1	1	2	2	2	2	2	2	2	-99	2	2	139	13	0.99	3.6	0.6	19	76	7.4	43.8
541	male	Unknown/Not Reported	CRNEC TREPHINE BONE FLAP MENINGIOMA SUPRATENTOR	61512	41-60	2012	2012	66	170	NO	Yes	No	Independent	No	No	No	No	No	No	No	No	No	No	No	No	No	None	7	-99	7	-99	-99	-99	-99	7	7	7	-99	-99	-99	139	-99	0.5995	-99	-99	-99	-99	9.3	45
542	female	Unknown/Not Reported	CRNEC TREPHINE BONE FLAP MENINGIOMA SUPRATENTOR	61512	18-40	2012	2012	69	172	NO	No	No	Independent	No	No	No	No	No	No	No	No	No	No	No	No	No	None	-99	-99	-99	-99	-99	-99	-99	6	6	6	-99	-99	-99	-99	-99	-99	-99	-99	-99	-99	4	41
543	male	Unknown/Not Reported	CRNEC TREPHINE BONE FLAP MENINGIOMA SUPRATENTOR	61512	41-60	2012	2012	72	180	NO	Yes	No	Independent	No	No	No	No	No	No	No	No	No	No	No	No	No	None	21	21	21	14	24	24	24	21	21	21	21	-99	21	139	18.2073	1.0181	3.8	0.5848	30	91	5.2	46
544	male	Unknown/Not Reported	CRNEC TREPHINE BONE FLAP MENINGIOMA SUPRATENTOR	61512	61-80	2012	2012	66	160	NO	Yes	MODERATE EXERTION	Independent	No	No	No	No	Yes	No	No	No	No	No	No	No	No	None	13	13	13	13	14	14	14	13	13	13	13	-99	13	141	22.409	0.9955	3.9	0.5848	12	66	7.7	40
545	female	Unknown/Not Reported	CRNEC TREPHINE BONE FLAP MENINGIOMA SUPRATENTOR	61512	41-60	2012	2012	59	147	NO	No	No	Independent	No	No	No	No	No	No	No	No	No	Yes	No	No	No	None	0	6	6	-99	-99	-99	-99	6	6	6	6	-99	6	126	13.7255	0.4299	-99	-99	-99	-99	8	40
546	male	Unknown/Not Reported	CRNEC TREPHINE BONE FLAP MENINGIOMA SUPRATENTOR	61512	61-80	2012	2012	71	231	NO	No	No	Independent	No	No	No	No	No	No	No	No	No	No	No	No	No	None	0	0	0	0	4	4	4	0	0	0	0	-99	0	140	26.8908	0.7127	3.2	0.7602	27	66	8.1	44
547	female	Unknown/Not Reported	CRNEC TREPHINE BONE FLAP MENINGIOMA SUPRATENTOR	61512	41-60	2012	2012	65	145	NO	Yes	No	Independent	No	No	No	No	No	No	No	No	No	No	No	No	No	None	-99	-99	-99	-99	-99	-99	-99	6	6	6	-99	-99	-99	-99	-99	-99	-99	-99	-99	-99	7.7	40
548	female	Unknown/Not Reported	CRNEC TREPHINE BONE FLAP MENINGIOMA SUPRATENTOR	61512	61-80	2012	2012	63	143	NO	No	No	Independent	No	No	No	No	No	No	No	No	No	No	No	No	No	None	-99	-99	-99	-99	-99	-99	-99	1	1	1	-99	-99	-99	-99	-99	-99	-99	-99	-99	-99	6.4	40
549	female	Unknown/Not Reported	CRNEC TREPHINE BONE FLAP MENINGIOMA SUPRATENTOR	61512	>80	2012	2012	67	140	NO	No	No	Independent	No	No	No	No	Yes	No	No	No	No	No	No	No	No	None	6	6	6	-99	-99	-99	-99	6	6	6	6	-99	6	140	12.3249	0.6561	-99	-99	-99	-99	15.4	40
550	female	Unknown/Not Reported	CRNEC TREPHINE BONE FLAP MENINGIOMA SUPRATENTOR	61512	61-80	2012	2012	62	251	NO	No	No	Independent	No	No	No	No	No	No	No	No	No	No	No	No	No	None	13	13	13	13	13	13	13	13	13	13	13	-99	13	143	56	1.57	4.1	0.2	16	65	6.6	34.8
551	female	White	CRNEC TREPHINE BONE FLAP MENINGIOMA SUPRATENTOR	61512	41-60	2012	2012	62	154	NO	No	No	Independent	No	No	No	No	No	No	No	No	No	No	No	No	No	None	0	0	0	0	0	0	0	0	0	0	3	-99	3	133	22	1	3	0.4	14	113	10.7	38.6
552	female	White	CRNEC TREPHINE BONE FLAP MENINGIOMA SUPRATENTOR	61512	61-80	2012	2012	61	175	NO	No	No	Independent	No	No	No	No	No	No	No	No	No	No	No	No	No	None	1	1	1	3	3	3	3	1	1	1	1	-99	1	141	16	1.12	4.6	1	16	125	11	44.1
553	male	White	CRNEC TREPHINE BONE FLAP MENINGIOMA SUPRATENTOR	61512	61-80	2012	2012	68	155	NO	Yes	No	Independent	No	No	No	No	Yes	No	No	No	No	No	No	No	No	None	0	0	0	-99	-99	-99	-99	0	0	0	0	-99	0	140	19	1.04	-99	-99	-99	-99	13.6	47.7
554	male	White	CRNEC TREPHINE BONE FLAP MENINGIOMA SUPRATENTOR	61512	61-80	2012	2012	72	196	NO	No	No	Independent	No	No	No	No	Yes	No	No	No	No	No	No	No	No	None	2	2	2	2	2	2	2	0	0	0	2	-99	2	141	19	0.9	4	0.6	14	58	8.7	43.4
555	female	White	CRNEC TREPHINE BONE FLAP MENINGIOMA SUPRATENTOR	61512	41-60	2012	2012	61	119	NO	Yes	No	Partially Dependent	No	No	No	No	Yes	No	No	No	No	No	No	No	No	None	1	1	1	-99	-99	8	-99	1	1	1	1	-99	1	135	13	0.66	-99	-99	40	-99	15.2	28.2
556	female	Black or African American	CRNEC TREPHINE BONE FLAP MENINGIOMA SUPRATENTOR	61512	61-80	2012	2012	65	253	NO	No	No	Independent	No	No	No	No	Yes	No	No	No	No	No	No	No	No	None	1	1	1	1	1	1	1	1	1	1	1	-99	1	140	11	0.85	3.4	0.5	21	50	7.1	39.7
557	male	White	CRNEC TREPHINE BONE FLAP MENINGIOMA SUPRATENTOR	61512	61-80	2012	2012	71	186	NO	No	No	Independent	No	No	No	No	Yes	No	No	No	No	No	No	No	No	None	0	0	0	-99	-99	-99	-99	0	0	0	-99	0	0	137	19	1.12	-99	-99	-99	-99	7.7	53.8
558	female	White	CRNEC TREPHINE BONE FLAP MENINGIOMA SUPRATENTOR	61512	41-60	2012	2012	66	264	INSULIN	No	No	Independent	No	No	No	No	Yes	No	No	No	No	No	No	No	No	None	9	9	9	9	9	9	9	9	9	9	-99	-99	-99	139	13	0.59	4	0.5	18	72	8.5	39.3
559	female	Unknown/Not Reported	CRNEC TREPHINE BONE FLAP MENINGIOMA SUPRATENTOR	61512	>80	2012	2012	62	150	NO	No	No	Independent	No	No	No	No	No	No	No	No	No	Yes	No	No	No	None	2	2	2	2	2	2	2	2	2	2	2	-99	2	136	35.2941	1.1199	3.8	0.5848	15	66	16.1	41
560	female	Unknown/Not Reported	CRNEC TREPHINE BONE FLAP MENINGIOMA SUPRATENTOR	61512	41-60	2012	2012	66	220	NON-INSULIN	No	No	Independent	No	No	No	No	Yes	No	No	No	No	No	No	No	No	None	2	2	2	-99	-99	-99	-99	2	2	2	2	-99	2	134	20.4482	0.9842	-99	-99	-99	-99	15.4	40
561	female	Unknown/Not Reported	CRNEC TREPHINE BONE FLAP MENINGIOMA SUPRATENTOR	61512	18-40	2012	2012	61	141	NO	No	No	Independent	No	No	No	No	No	No	No	No	No	No	No	No	No	None	5	5	5	-99	-99	-99	-99	5	5	5	5	-99	5	138	15.1261	0.7919	-99	-99	-99	-99	9.3	36
562	female	Unknown/Not Reported	CRNEC TREPHINE BONE FLAP MENINGIOMA SUPRATENTOR	61512	>80	2012	2012	62	156	NO	No	No	Independent	No	No	No	No	Yes	No	No	No	No	No	No	No	No	None	1	1	1	-99	-99	-99	-99	1	1	1	1	-99	1	138	17.3669	1.2217	-99	-99	-99	-99	9	37
563	female	White	CRNEC TREPHINE BONE FLAP MENINGIOMA SUPRATENTOR	61512	>80	2012	2012	62	150	NO	No	No	Independent	No	No	No	No	Yes	No	No	No	No	No	No	No	No	None	15	15	15	-99	-99	-99	-99	15	15	15	15	15	15	143	18	0.85	-99	-99	-99	-99	5.2	39.2
564	female	White	CRNEC TREPHINE BONE FLAP MENINGIOMA SUPRATENTOR	61512	61-80	2012	2012	65	230	NO	No	No	Independent	No	No	No	No	Yes	No	No	No	No	No	No	Yes	No	None	0	0	0	0	-99	-99	-99	0	0	0	0	0	0	139	21	0.99	3.1	-99	-99	-99	6.1	35.5
565	female	Asian	CRNEC TREPHINE BONE FLAP MENINGIOMA SUPRATENTOR	61512	18-40	2012	2012	64	161	NO	No	No	Independent	No	No	No	No	No	No	No	No	No	No	No	No	No	None	8	8	8	-99	-99	-99	-99	8	8	8	-99	-99	8	141	8	0.62	-99	-99	-99	-99	7.2	37.2
566	female	Black or African American	CRNEC TREPHINE BONE FLAP MENINGIOMA SUPRATENTOR	61512	41-60	2012	2012	64	216	NON-INSULIN	No	No	Independent	No	No	No	No	Yes	No	No	No	No	Yes	No	No	No	None	0	0	0	-99	-99	-99	-99	0	0	0	2	2	2	141	14	0.62	-99	-99	-99	-99	8.4	40.2
567	male	Asian	CRNEC TREPHINE BONE FLAP MENINGIOMA SUPRATENTOR	61512	41-60	2012	2012	70	177	NO	No	No	Independent	No	No	No	No	No	No	No	No	No	No	No	No	No	None	0	0	0	-99	-99	-99	-99	0	0	0	1	-99	1	134	10	0.92	-99	-99	-99	-99	10.1	47.2
568	female	White	CRNEC TREPHINE BONE FLAP MENINGIOMA SUPRATENTOR	61512	41-60	2012	2012	66	227	NO	No	No	Independent	No	No	No	No	Yes	No	No	No	No	No	No	No	No	None	4	4	4	-99	-99	-99	-99	4	4	4	4	4	4	145	17	0.9	-99	-99	-99	-99	8.1	41.6
569	female	Unknown/Not Reported	CRNEC TREPHINE BONE FLAP MENINGIOMA SUPRATENTOR	61512	>80	2012	2012	66	189	NO	No	No	Independent	No	No	No	No	Yes	No	No	No	No	No	No	No	No	None	1	1	1	-99	-99	-99	-99	1	1	1	-99	-99	-99	139	29.4118	1.8891	-99	-99	-99	-99	9	38
570	female	Unknown/Not Reported	CRNEC TREPHINE BONE FLAP MENINGIOMA SUPRATENTOR	61512	61-80	2012	2012	61	183	NON-INSULIN	No	MODERATE EXERTION	Independent	No	No	No	No	Yes	No	No	No	No	No	No	No	No	None	1	1	1	-99	-99	-99	-99	1	1	1	1	-99	1	138	13.4454	0.8597	-99	-99	-99	-99	8.7	43
571	male	Unknown/Not Reported	CRNEC TREPHINE BONE FLAP MENINGIOMA SUPRATENTOR	61512	61-80	2012	2012	69	138	NO	No	No	Independent	No	No	No	No	No	No	No	No	No	No	No	No	No	None	3	3	3	-99	-99	-99	-99	3	3	3	-99	-99	-99	143	14.0056	0.6674	-99	-99	-99	-99	3.9	42
572	female	Unknown/Not Reported	CRNEC TREPHINE BONE FLAP MENINGIOMA SUPRATENTOR	61512	41-60	2012	2012	62	152	NO	No	No	Independent	No	No	No	No	No	No	No	No	No	No	No	No	No	None	41	41	41	35	-99	-99	-99	35	35	35	41	-99	41	137	15.4062	0.5769	4.6	-99	-99	-99	7.4	43
573	male	Unknown/Not Reported	CRNEC TREPHINE BONE FLAP MENINGIOMA SUPRATENTOR	61512	>80	2012	2012	65	166	NO	No	No	Partially Dependent	No	No	No	No	Yes	No	No	No	No	No	No	No	No	None	13	13	13	-99	-99	-99	-99	13	13	13	3	-99	3	135	16.5266	1.0181	-99	-99	-99	-99	7.1	37
574	female	Unknown/Not Reported	CRNEC TREPHINE BONE FLAP MENINGIOMA SUPRATENTOR	61512	18-40	2012	2012	62	198	NO	No	No	Independent	No	No	No	No	No	No	No	No	No	No	No	No	No	None	8	8	8	8	8	8	8	8	8	8	-99	-99	8	137	8	0.8	3.5	0.6	17	52	7.6	43.7
575	male	Black or African American	CRNEC TREPHINE BONE FLAP MENINGIOMA SUPRATENTOR	61512	41-60	2012	2012	70	270	NON-INSULIN	No	No	Independent	No	No	No	No	Yes	No	No	No	No	No	No	No	No	None	1	1	1	-99	-99	-99	-99	1	1	1	1	-99	1	138	14	0.99	-99	-99	-99	-99	5.2	42
576	female	White	CRNEC TREPHINE BONE FLAP MENINGIOMA SUPRATENTOR	61512	41-60	2012	2012	62	207	NO	No	No	Independent	No	No	No	No	Yes	No	No	No	No	No	No	No	No	None	1	1	1	21	21	21	21	1	1	1	1	-99	1	142	9	0.52	4.2	0.6	45	141	3.5	38
577	male	White	CRNEC TREPHINE BONE FLAP MENINGIOMA SUPRATENTOR	61512	41-60	2012	2012	69	213	NO	No	No	Independent	No	No	No	No	No	No	No	No	No	No	No	No	No	None	1	1	1	-99	-99	-99	-99	1	1	1	1	-99	1	141	14	1.02	-99	-99	-99	-99	4.9	48
578	female	White	CRNEC TREPHINE BONE FLAP MENINGIOMA SUPRATENTOR	61512	61-80	2012	2012	64	180	NO	No	No	Independent	No	No	No	No	Yes	No	No	No	No	No	No	No	No	None	15	15	15	-99	-99	-99	-99	15	15	15	15	-99	15	134	15	0.76	-99	-99	-99	-99	6.1	42
579	female	White	CRNEC TREPHINE BONE FLAP MENINGIOMA SUPRATENTOR	61512	61-80	2012	2012	61	145	NO	No	No	Independent	No	No	No	No	Yes	No	No	No	No	No	No	No	No	None	7	7	7	7	7	-99	7	7	7	7	-99	-99	7	144	25	1.07	4.8	0.7	-99	94	6.35	42
580	male	White	CRNEC TREPHINE BONE FLAP MENINGIOMA SUPRATENTOR	61512	41-60	2012	2012	69	176	NO	No	No	Independent	No	No	No	No	Yes	No	No	No	No	No	No	No	No	None	11	11	11	11	11	11	11	11	11	11	11	-99	11	143	14	0.91	4.6	0.7	46	64	5.03	41.8
581	female	White	CRNEC TREPHINE BONE FLAP MENINGIOMA SUPRATENTOR	61512	18-40	2012	2012	66	209	NO	No	No	Independent	No	No	No	No	No	No	No	No	No	No	No	No	No	None	8	8	8	-99	-99	-99	-99	8	8	8	-99	-99	8	135	11	0.57	-99	-99	-99	-99	6	36.5
582	female	White	CRNEC TREPHINE BONE FLAP MENINGIOMA SUPRATENTOR	61512	18-40	2012	2012	63	242	NO	No	No	Independent	No	No	No	No	No	No	No	No	No	No	No	No	No	None	7	7	7	-99	7	32	-99	7	7	7	7	-99	7	138	14	0.73	-99	1	20	-99	9	34.5
583	male	White	CRNEC TREPHINE BONE FLAP MENINGIOMA SUPRATENTOR	61512	61-80	2012	2012	66	179	NON-INSULIN	No	No	Independent	No	No	No	No	Yes	No	No	No	No	No	No	No	No	None	0	1	1	1	1	1	1	1	0	1	-99	-99	-99	139	14	0.9	3.5	0.4	18	58	8.4	41
584	male	White	CRNEC TREPHINE BONE FLAP MENINGIOMA SUPRATENTOR	61512	61-80	2012	2012	69	202	NO	No	No	Independent	No	No	No	No	No	No	No	No	No	No	No	No	No	None	1	1	1	2	2	2	2	1	1	1	2	-99	2	137	31	1.3	3.7	0.3	13	34	13.4	45.1
585	female	White	CRNEC TREPHINE BONE FLAP MENINGIOMA SUPRATENTOR	61512	61-80	2012	2012	66	188	NO	No	No	Independent	No	No	No	No	Yes	No	No	No	No	No	No	No	No	None	13	13	13	13	-99	-99	-99	13	13	13	13	-99	13	139	19	0.8	4.7	-99	-99	-99	6	41.5
586	male	White	CRNEC TREPHINE BONE FLAP MENINGIOMA SUPRATENTOR	61512	41-60	2012	2012	61	147	NO	No	No	Independent	No	No	No	No	No	No	No	No	No	No	No	No	No	None	0	0	0	2	2	2	2	0	0	0	0	-99	0	137	24	1	4	0.6	25	65	11.5	49.4
587	female	White	CRNEC TREPHINE BONE FLAP MENINGIOMA SUPRATENTOR	61512	61-80	2012	2012	61	191	NO	No	No	Independent	No	No	No	No	No	No	No	No	No	No	No	No	No	None	1	1	1	3	3	3	3	1	1	1	1	-99	1	141	18	0.7	4.1	0.4	18	72	10.2	39.5
588	female	White	CRNEC TREPHINE BONE FLAP MENINGIOMA SUPRATENTOR	61512	41-60	2012	2012	64	156	NO	No	No	Independent	No	No	No	No	No	No	No	No	No	No	No	No	No	None	1	1	1	1	1	1	1	1	1	1	-99	-99	2	139	17	1	3.6	0.3	15	30	9.2	33.9
589	female	White	CRNEC TREPHINE BONE FLAP MENINGIOMA SUPRATENTOR	61512	61-80	2012	2012	65	182	NO	No	No	Independent	No	No	No	No	Yes	No	No	No	No	Yes	No	No	No	None	1	1	1	-99	-99	-99	-99	1	1	1	1	-99	1	143	27	1	-99	-99	-99	-99	12.4	43.9
590	female	White	CRNEC TREPHINE BONE FLAP MENINGIOMA SUPRATENTOR	61512	41-60	2012	2012	66	180	NO	No	No	Independent	No	No	No	No	No	No	No	No	No	Yes	No	No	No	None	2	2	2	2	2	2	2	1	1	1	2	-99	2	140	14	0.8	3.8	0.4	10	60	15.4	36.1
591	male	White	CRNEC TREPHINE BONE FLAP MENINGIOMA SUPRATENTOR	61512	61-80	2012	2012	69	201	NO	No	MODERATE EXERTION	Independent	No	No	No	No	Yes	No	No	No	No	No	No	No	No	None	3	3	3	3	3	3	3	3	3	3	3	-99	3	139	22	1.22	3.9	1.7	22	60	5.9	46.6
592	female	White	CRNEC TREPHINE BONE FLAP MENINGIOMA SUPRATENTOR	61512	61-80	2012	2012	64	189	NO	Yes	No	Independent	No	No	No	No	Yes	No	No	No	No	No	No	No	No	None	1	1	1	-99	-99	-99	-99	1	1	1	1	-99	1	138	37	0.8	-99	-99	-99	-99	31.7	41.3
593	male	White	CRNEC TREPHINE BONE FLAP MENINGIOMA SUPRATENTOR	61512	61-80	2012	2012	71	228	NO	No	No	Independent	No	No	No	No	Yes	No	No	No	No	No	No	No	No	None	-99	-99	-99	-99	-99	-99	-99	-99	-99	-99	3	-99	3	-99	-99	-99	-99	-99	-99	-99	-99	-99
594	male	White	CRNEC TREPHINE BONE FLAP MENINGIOMA SUPRATENTOR	61512	41-60	2012	2012	72	298	NON-INSULIN	No	No	Independent	No	No	No	No	Yes	No	No	No	No	No	No	No	No	None	7	7	7	-99	-99	-99	-99	7	7	7	-99	-99	7	142	19	0.83	-99	-99	-99	-99	7	38.6
595	female	White	CRNEC TREPHINE BONE FLAP MENINGIOMA SUPRATENTOR	61512	41-60	2013	2013	65	114	NO	No	No	Independent	No	No	No	No	No	No	No	No	No	No	No	No	No	None	7	-99	7	-99	-99	-99	-99	0	0	0	0	-99	0	138	-99	0.83	-99	-99	-99	-99	4.9	31.5
596	male	White	CRNEC TREPHINE BONE FLAP MENINGIOMA SUPRATENTOR	61512	18-40	2013	2013	66	144	NO	Yes	No	Independent	No	No	No	No	No	No	No	No	No	No	No	No	No	None	2	2	2	-99	-99	-99	-99	0	0	0	0	-99	0	140	11	0.85	-99	-99	-99	-99	17.2	35.6
597	male	White	CRNEC TREPHINE BONE FLAP MENINGIOMA SUPRATENTOR	61512	61-80	2013	2013	67	181	NO	No	No	Independent	No	No	No	No	Yes	No	No	No	No	No	No	No	No	None	0	0	0	-99	-99	-99	-99	0	0	0	0	-99	0	140	24	0.73	-99	-99	-99	-99	8.5	29.7
598	female	Unknown/Not Reported	CRNEC TREPHINE BONE FLAP MENINGIOMA SUPRATENTOR	61512	41-60	2013	2013	62	172	NO	No	No	Independent	No	No	No	No	Yes	No	No	No	No	No	No	No	No	None	11	-99	11	-99	-99	-99	-99	11	11	11	-99	-99	11	142	-99	0.5	-99	-99	-99	-99	5.2	41.1
599	female	White	CRNEC TREPHINE BONE FLAP MENINGIOMA SUPRATENTOR	61512	18-40	2013	2013	64	136	NO	No	No	Independent	No	No	No	No	No	No	No	No	No	No	No	No	No	None	-99	-99	-99	-99	-99	-99	-99	-99	-99	-99	-99	-99	-99	-99	-99	-99	-99	-99	-99	-99	-99	-99
600	female	Black or African American	CRNEC TREPHINE BONE FLAP MENINGIOMA SUPRATENTOR	61512	18-40	2013	2013	75	248	NO	No	No	Independent	No	No	No	No	No	No	No	No	No	No	No	No	No	None	22	-99	22	-99	-99	-99	-99	22	22	22	-99	-99	22	139	-99	0.95	-99	-99	-99	-99	4	37.2
601	female	White	CRNEC TREPHINE BONE FLAP MENINGIOMA SUPRATENTOR	61512	41-60	2013	2013	69	190	NO	No	No	Independent	No	No	No	No	No	No	No	No	No	No	No	No	No	None	22	-99	22	-99	-99	-99	-99	22	22	22	-99	-99	22	140	-99	0.75	-99	-99	-99	-99	7.9	46.4
602	male	Black or African American	CRNEC TREPHINE BONE FLAP MENINGIOMA SUPRATENTOR	61512	61-80	2013	2013	71	185	NO	No	No	Independent	No	No	No	No	No	No	No	No	No	No	No	No	No	None	0	0	0	-99	4	4	4	0	0	0	0	-99	0	138	26	1.33	-99	1.7	47	278	10.1	30.4
603	female	White	CRNEC TREPHINE BONE FLAP MENINGIOMA SUPRATENTOR	61512	41-60	2013	2013	62	110	NO	No	No	Independent	No	No	No	No	No	No	No	No	No	No	No	No	No	None	1	-99	1	-99	-99	-99	-99	1	1	1	-99	-99	1	130	-99	0.51	-99	-99	-99	-99	8.4	40.1
604	female	White	CRNEC TREPHINE BONE FLAP MENINGIOMA SUPRATENTOR	61512	41-60	2013	2013	65	217	NON-INSULIN	No	No	Independent	No	No	No	No	Yes	No	No	No	No	No	No	No	No	None	6	6	6	-99	-99	-99	-99	6	6	6	-99	-99	6	138	12	0.59	-99	-99	-99	-99	10.2	41.9
605	male	Unknown/Not Reported	CRNEC TREPHINE BONE FLAP MENINGIOMA SUPRATENTOR	61512	41-60	2013	2013	70	167	NO	No	No	Independent	No	No	No	No	No	No	No	No	No	No	No	No	No	None	6	6	6	-99	-99	-99	-99	6	6	6	6	-99	6	139	9	0.88	-99	-99	-99	-99	4.6	47
606	female	White	CRNEC TREPHINE BONE FLAP MENINGIOMA SUPRATENTOR	61512	61-80	2013	2013	63	145	NO	No	No	Independent	No	No	No	No	No	No	No	No	No	No	No	No	No	None	7	-99	-99	-99	-99	-99	-99	7	7	7	-99	-99	7	139	-99	-99	-99	-99	-99	-99	5.3	38.9
607	female	White	CRNEC TREPHINE BONE FLAP MENINGIOMA SUPRATENTOR	61512	41-60	2013	2013	64	178	NO	No	No	Independent	No	No	No	No	No	No	No	No	No	No	No	No	No	None	1	-99	1	-99	-99	-99	-99	1	1	1	-99	-99	1	138	-99	0.63	-99	-99	-99	-99	7.3	37
608	female	White	CRNEC TREPHINE BONE FLAP MENINGIOMA SUPRATENTOR	61512	61-80	2013	2013	62	169	NO	No	No	Independent	No	No	No	No	Yes	No	No	No	No	No	No	No	No	None	1	25	1	25	-99	-99	-99	25	25	25	-99	-99	1	139	11	0.68	4.2	-99	-99	-99	17.5	41
609	male	White	CRNEC TREPHINE BONE FLAP MENINGIOMA SUPRATENTOR	61512	18-40	2013	2013	64	127	NO	No	No	Independent	No	No	No	No	No	No	No	No	No	No	No	No	No	None	-99	-99	-99	-99	-99	-99	-99	-99	-99	-99	-99	-99	-99	-99	-99	-99	-99	-99	-99	-99	-99	-99
610	female	Unknown/Not Reported	CRNEC TREPHINE BONE FLAP MENINGIOMA SUPRATENTOR	61512	41-60	2013	2013	66	201	NO	No	No	Independent	No	No	No	No	No	No	No	No	No	No	No	No	No	None	3	-99	3	-99	-99	-99	-99	3	3	3	-99	-99	3	139	-99	0.73	-99	-99	-99	-99	7.5	43.1
611	male	White	CRNEC TREPHINE BONE FLAP MENINGIOMA SUPRATENTOR	61512	61-80	2013	2013	73	207	NO	No	No	Independent	No	No	No	No	Yes	No	No	No	No	No	No	No	No	None	3	-99	3	-99	-99	-99	-99	3	3	3	-99	-99	3	141	-99	1.35	-99	-99	-99	-99	7	44.5
612	female	White	CRNEC TREPHINE BONE FLAP MENINGIOMA SUPRATENTOR	61512	18-40	2013	2013	65	226	NO	No	No	Independent	No	No	No	No	No	No	No	No	No	No	No	No	No	None	0	0	0	-99	-99	-99	-99	0	0	0	0	-99	0	136	8	0.56	-99	-99	-99	-99	7.5	34
613	female	Unknown/Not Reported	CRNEC TREPHINE BONE FLAP MENINGIOMA SUPRATENTOR	61512	41-60	2013	2013	60	132	NON-INSULIN	No	No	Independent	No	No	No	No	Yes	No	No	No	No	No	No	No	No	None	3	-99	3	-99	-99	-99	-99	3	3	3	-99	-99	3	137	-99	1.13	-99	-99	-99	-99	10.3	37.2
614	male	White	CRNEC TREPHINE BONE FLAP MENINGIOMA SUPRATENTOR	61512	61-80	2013	2013	71	241	NO	No	No	Independent	No	No	No	No	Yes	No	No	No	No	No	No	No	No	None	15	-99	15	-99	-99	-99	-99	15	15	15	-99	-99	15	138	-99	1.4	-99	-99	-99	-99	7.5	39.9
615	male	White	CRNEC TREPHINE BONE FLAP MENINGIOMA SUPRATENTOR	61512	61-80	2013	2013	72	262	NO	No	No	Independent	No	No	No	No	Yes	No	No	No	No	No	No	No	No	None	3	3	3	3	3	3	3	3	3	3	3	-99	3	138	15	1.07	4.5	1	28	95	7.99	34.8
616	female	White	CRNEC TREPHINE BONE FLAP MENINGIOMA SUPRATENTOR	61512	61-80	2013	2013	66	137	NO	No	No	Independent	No	No	No	No	No	No	No	No	No	No	No	No	No	None	4	4	4	4	4	4	4	4	4	4	4	-99	4	140	23	0.62	3.5	0.3	11	70	9.16	39.1
617	male	White	CRNEC TREPHINE BONE FLAP MENINGIOMA SUPRATENTOR	61512	61-80	2013	2013	71	230	NO	No	No	Independent	No	No	No	No	No	No	No	No	No	Yes	No	No	No	None	5	5	5	5	5	5	5	5	5	5	5	-99	5	133	21	0.97	4.2	1.3	12	55	12.57	47.7
618	female	White	CRNEC TREPHINE BONE FLAP MENINGIOMA SUPRATENTOR	61512	61-80	2013	2013	61	150	NO	No	No	Independent	No	No	No	No	Yes	No	No	No	No	Yes	No	No	No	None	10	10	10	10	10	10	10	10	10	10	10	-99	10	140	15	0.64	3.7	0.1	14	102	11.36	42.2
619	male	White	CRNEC TREPHINE BONE FLAP MENINGIOMA SUPRATENTOR	61512	41-60	2013	2013	57	250	NO	No	No	Independent	No	No	No	No	No	No	No	No	No	No	No	No	No	None	11	11	11	11	11	11	11	11	11	11	11	-99	11	141	20	0.98	4.4	0.3	28	71	8.39	44
620	male	White	CRNEC TREPHINE BONE FLAP MENINGIOMA SUPRATENTOR	61512	18-40	2013	2013	69	180	NO	No	No	Independent	Yes	No	No	No	No	No	No	No	No	No	No	No	No	SIRS	0	0	0	2	2	-99	2	0	0	0	0	-99	0	132	10	0.83	4.9	0.6	-99	102	16.08	46.8
621	male	White	CRNEC TREPHINE BONE FLAP MENINGIOMA SUPRATENTOR	61512	61-80	2013	2013	67	232	NO	No	No	Independent	No	No	No	No	Yes	No	No	No	No	No	No	No	No	None	0	0	0	6	6	6	6	1	1	1	1	-99	1	135	49	1.16	3.9	0.3	13	65	15.82	41
622	female	White	CRNEC TREPHINE BONE FLAP MENINGIOMA SUPRATENTOR	61512	41-60	2013	2013	62	249	NO	No	No	Independent	No	No	No	No	No	No	No	No	No	No	No	No	No	None	2	2	2	2	2	2	2	2	2	2	2	-99	2	140	14	0.73	3.5	0.2	17	42	7.21	36.6
623	male	White	CRNEC TREPHINE BONE FLAP MENINGIOMA SUPRATENTOR	61512	18-40	2013	2013	72	185	NO	No	No	Independent	No	No	No	No	No	No	No	No	No	No	No	No	No	None	8	8	8	8	8	8	8	8	8	8	8	-99	8	140	29	1.17	4.4	0.4	20	52	7.13	42.4
624	female	White	CRNEC TREPHINE BONE FLAP MENINGIOMA SUPRATENTOR	61512	61-80	2013	2013	62	180	NO	No	No	Independent	No	No	No	No	Yes	No	No	No	No	Yes	No	No	No	None	2	2	2	2	2	2	2	2	2	2	2	-99	2	146	36	1.27	3.2	0.5	16	64	11.57	30.7
625	female	Unknown/Not Reported	CRNEC TREPHINE BONE FLAP MENINGIOMA SUPRATENTOR	61512	41-60	2013	2013	60	162	NO	No	No	Independent	No	No	No	No	Yes	No	No	No	No	No	No	No	No	None	1	1	1	11	11	11	11	1	1	1	1	-99	1	134	14	0.5	4.2	0.8	16	65	6.69	39.7
626	female	White	CRNEC TREPHINE BONE FLAP MENINGIOMA SUPRATENTOR	61512	41-60	2013	2013	64	165	NO	No	No	Independent	No	No	No	No	No	No	No	No	No	Yes	No	No	No	None	0	0	0	-99	-99	-99	-99	0	0	0	0	-99	0	141	10	0.64	-99	-99	-99	-99	11.36	35.5
627	male	White	CRNEC TREPHINE BONE FLAP MENINGIOMA SUPRATENTOR	61512	41-60	2013	2013	71	203	NO	No	No	Independent	No	No	No	No	No	No	No	No	No	No	No	No	No	None	4	4	4	4	4	4	4	4	4	4	4	-99	4	141	16	0.93	4.5	0.2	21	54	3.16	38.8
628	female	White	CRNEC TREPHINE BONE FLAP MENINGIOMA SUPRATENTOR	61512	41-60	2013	2013	62	107	NO	No	No	Independent	No	No	No	No	No	No	No	No	No	Yes	No	No	No	None	7	7	7	-99	-99	-99	-99	7	7	7	7	-99	7	139	13	0.46	-99	-99	-99	-99	4.94	27.7
629	female	White	CRNEC TREPHINE BONE FLAP MENINGIOMA SUPRATENTOR	61512	61-80	2013	2013	62	99	NO	No	No	Independent	No	No	No	No	No	No	No	No	No	No	No	No	No	None	0	0	0	-99	-99	-99	-99	0	0	0	0	-99	0	140	13	0.6	-99	-99	-99	-99	8.9	42.8
630	female	White	CRNEC TREPHINE BONE FLAP MENINGIOMA SUPRATENTOR	61512	41-60	2013	2013	62	180	NO	No	No	Independent	No	No	No	No	No	No	No	No	No	No	No	No	No	None	24	24	24	-99	-99	-99	-99	24	24	24	24	-99	24	139	11	0.7	-99	-99	-99	-99	11.7	37.5
631	male	White	CRNEC TREPHINE BONE FLAP MENINGIOMA SUPRATENTOR	61512	41-60	2013	2013	70	218	NO	No	No	Partially Dependent	No	No	No	No	Yes	No	No	No	No	No	No	No	No	None	0	0	0	5	5	5	5	0	0	0	1	-99	1	140	26	1.1	3.1	0.7	13	54	4.7	39.7
632	female	White	CRNEC TREPHINE BONE FLAP MENINGIOMA SUPRATENTOR	61512	61-80	2013	2013	59	145	NO	No	MODERATE EXERTION	Independent	No	No	No	No	No	No	No	No	No	No	No	No	No	None	0	0	0	27	27	27	27	0	0	0	0	-99	0	145	17	0.9	3.4	0.4	23	140	6	38.1
633	female	White	CRNEC TREPHINE BONE FLAP MENINGIOMA SUPRATENTOR	61512	41-60	2013	2013	64	159	NO	No	No	Independent	No	No	No	No	No	No	No	No	No	Yes	No	No	No	None	0	0	0	-99	-99	-99	-99	0	0	0	0	-99	0	137	18	0.9	-99	-99	-99	-99	12.4	33.9
634	male	Black or African American	CRNEC TREPHINE BONE FLAP MENINGIOMA SUPRATENTOR	61512	61-80	2013	2013	74	193	INSULIN	Yes	No	Partially Dependent	No	No	No	No	Yes	No	Yes	No	No	Yes	No	No	No	None	2	2	2	2	2	2	2	2	2	2	2	-99	2	140	21	3.9	2.9	0.4	9	170	7.9	33.8
635	female	White	CRNEC TREPHINE BONE FLAP MENINGIOMA SUPRATENTOR	61512	61-80	2013	2013	60	124	INSULIN	No	No	Partially Dependent	No	No	No	No	Yes	No	No	No	No	No	No	No	No	None	0	0	0	19	19	19	19	0	0	0	0	-99	0	142	21	0.9	3.6	0.5	14	89	4.6	45.8
636	male	White	CRNEC TREPHINE BONE FLAP MENINGIOMA SUPRATENTOR	61512	61-80	2013	2013	67	204	NO	No	No	Independent	No	Yes	No	No	Yes	No	No	No	No	No	No	No	No	None	0	0	0	-99	-99	-99	-99	0	0	0	22	-99	22	140	32	1.1	-99	-99	-99	-99	12.6	37.5
637	male	White	CRNEC TREPHINE BONE FLAP MENINGIOMA SUPRATENTOR	61512	61-80	2013	2013	72	210	INSULIN	No	No	Independent	No	No	No	No	No	No	No	No	No	Yes	No	No	No	None	0	0	0	0	0	0	0	0	0	0	0	-99	0	142	14	0.7	3.2	0.7	22	47	6.9	29.8
638	female	White	CRNEC TREPHINE BONE FLAP MENINGIOMA SUPRATENTOR	61512	41-60	2013	2013	64	159	NO	No	No	Independent	No	No	No	No	No	No	No	No	No	No	No	No	No	None	1	1	1	-99	-99	-99	-99	1	1	1	1	-99	1	138	24	0.6	-99	-99	-99	-99	8.6	38.7
639	female	White	CRNEC TREPHINE BONE FLAP MENINGIOMA SUPRATENTOR	61512	41-60	2013	2013	65	123	NO	No	No	Independent	No	No	No	No	No	No	No	No	No	No	No	No	No	None	15	15	15	15	15	15	15	15	15	15	15	-99	15	143	28	0.95	4.5	0.5	21	99	6.2	44.5
640	female	White	CRNEC TREPHINE BONE FLAP MENINGIOMA SUPRATENTOR	61512	61-80	2013	2013	63	105	NO	No	MODERATE EXERTION	Partially Dependent	No	No	No	No	Yes	No	No	No	No	Yes	No	No	No	None	4	4	4	-99	-99	-99	-99	4	4	4	4	-99	4	143	21	1.7	-99	-99	-99	-99	10.1	41.1
641	male	White	CRNEC TREPHINE BONE FLAP MENINGIOMA SUPRATENTOR	61512	41-60	2013	2013	74	231	NO	No	No	Independent	No	No	No	No	No	No	No	No	No	No	No	No	No	None	4	4	4	18	18	18	18	4	4	4	5	-99	5	142	11	0.9	3.9	0.6	35	72	8.6	38.3
642	male	White	CRNEC TREPHINE BONE FLAP MENINGIOMA SUPRATENTOR	61512	61-80	2013	2013	74	226	NO	No	No	Independent	No	No	No	No	No	No	No	No	No	No	No	No	No	None	17	17	17	17	-99	-99	-99	17	17	17	-99	-99	-99	138	15	1	4.4	-99	-99	-99	5.6	46.4
643	male	White	CRNEC TREPHINE BONE FLAP MENINGIOMA SUPRATENTOR	61512	61-80	2013	2013	71	190	NO	No	No	Independent	No	No	No	No	No	No	No	No	No	No	No	No	No	None	10	10	10	10	-99	-99	-99	10	10	10	-99	-99	-99	137	19	1	4	-99	-99	-99	10.2	43.5
644	female	White	CRNEC TREPHINE BONE FLAP MENINGIOMA SUPRATENTOR	61512	61-80	2013	2013	67	240	NO	No	No	Independent	No	No	No	No	No	No	No	No	No	No	No	No	No	None	-99	-99	-99	-99	-99	-99	-99	-99	-99	-99	-99	-99	-99	-99	-99	-99	-99	-99	-99	-99	-99	-99
645	female	White	CRNEC TREPHINE BONE FLAP MENINGIOMA SUPRATENTOR	61512	18-40	2013	2013	67	185	NO	No	No	Independent	No	No	No	No	No	No	No	No	No	No	No	No	No	None	-99	-99	9	-99	-99	-99	-99	9	9	9	-99	-99	-99	-99	-99	0.8	-99	-99	-99	-99	7	40.7
646	male	White	CRNEC TREPHINE BONE FLAP MENINGIOMA SUPRATENTOR	61512	18-40	2013	2013	72	195	NO	No	No	Independent	No	No	No	No	No	No	No	No	No	No	No	No	No	None	6	6	6	6	-99	-99	-99	6	6	6	-99	-99	-99	142	11	1	4.8	-99	-99	-99	6.1	44.3
647	female	White	CRNEC TREPHINE BONE FLAP MENINGIOMA SUPRATENTOR	61512	61-80	2013	2013	60	150	NO	No	No	Independent	No	No	No	No	No	No	No	No	No	No	No	No	No	None	14	14	14	14	-99	-99	-99	14	14	14	-99	-99	-99	141	13	0.8	4.3	-99	-99	-99	7.6	42.7
648	male	White	CRNEC TREPHINE BONE FLAP MENINGIOMA SUPRATENTOR	61512	61-80	2013	2013	64	149	NO	No	No	Independent	No	No	No	No	Yes	No	No	No	No	No	No	Yes	No	None	20	20	20	20	-99	-99	-99	20	20	20	-99	-99	0	137	16	1	4.3	-99	-99	-99	6.3	48.9
649	female	White	CRNEC TREPHINE BONE FLAP MENINGIOMA SUPRATENTOR	61512	61-80	2013	2013	62	195	NO	No	No	Independent	No	No	No	No	No	No	No	No	No	No	No	No	No	None	1	1	1	-99	-99	-99	-99	0	0	0	-99	-99	1	139	17	1.2	-99	-99	-99	-99	9.4	38.8
650	female	White	CRNEC TREPHINE BONE FLAP MENINGIOMA SUPRATENTOR	61512	41-60	2013	2013	65	156	NO	No	No	Independent	No	No	No	No	No	No	No	Yes	No	No	No	No	No	None	11	11	11	11	11	11	11	11	11	11	-99	-99	-99	137	16	0.9	3.9	0.8	15	39	9.1	39
651	female	White	CRNEC TREPHINE BONE FLAP MENINGIOMA SUPRATENTOR	61512	41-60	2013	2013	65	235	INSULIN	No	No	Independent	No	No	No	No	Yes	No	No	No	No	No	No	No	No	None	7	7	7	7	-99	-99	-99	7	7	7	-99	-99	-99	138	27	1.1	4.5	-99	-99	-99	7.7	40.3
652	female	White	CRNEC TREPHINE BONE FLAP MENINGIOMA SUPRATENTOR	61512	61-80	2013	2013	66	173	NON-INSULIN	No	No	Independent	No	No	No	No	Yes	No	No	No	No	No	No	No	No	None	22	22	22	22	-99	-99	-99	22	22	22	-99	-99	-99	143	19	1	4.6	-99	-99	-99	11.7	43.4
653	male	White	CRNEC TREPHINE BONE FLAP MENINGIOMA SUPRATENTOR	61512	61-80	2013	2013	68	205	NO	No	No	Independent	No	No	No	No	No	No	No	No	No	No	No	No	No	None	11	11	11	11	-99	-99	-99	11	11	11	-99	-99	-99	144	15	1.2	4.6	-99	-99	-99	5.9	49.8
654	female	White	CRNEC TREPHINE BONE FLAP MENINGIOMA SUPRATENTOR	61512	61-80	2013	2013	62	118	NO	No	No	Independent	No	No	No	No	Yes	No	No	No	No	No	No	No	No	None	7	7	7	-99	-99	-99	-99	7	7	7	-99	-99	-99	138	25	0.8	-99	-99	-99	-99	12.9	38.5
655	female	White	CRNEC TREPHINE BONE FLAP MENINGIOMA SUPRATENTOR	61512	41-60	2013	2013	64	132	NO	No	No	Independent	No	No	No	No	No	No	No	No	No	No	No	No	No	None	11	11	11	11	-99	-99	-99	11	11	11	-99	-99	-99	141	19	0.9	4.3	-99	-99	-99	5.4	45.6
656	female	White	CRNEC TREPHINE BONE FLAP MENINGIOMA SUPRATENTOR	61512	61-80	2013	2013	62	189	NO	No	No	Independent	No	No	No	No	No	No	No	No	No	No	No	No	No	None	16	16	16	16	-99	-99	-99	16	16	16	-99	-99	-99	143	18	0.6	4	-99	-99	-99	8.9	38.6
657	female	White	CRNEC TREPHINE BONE FLAP MENINGIOMA SUPRATENTOR	61512	41-60	2013	2013	65	294	NO	No	No	Independent	No	No	No	No	Yes	No	No	No	No	No	No	No	No	None	5	5	5	5	-99	-99	-99	5	5	5	-99	-99	-99	141	11	0.9	4.6	-99	-99	-99	9.8	42.8
658	female	White	CRNEC TREPHINE BONE FLAP MENINGIOMA SUPRATENTOR	61512	41-60	2013	2013	62	164	NO	No	No	Independent	No	No	No	No	No	No	No	No	No	No	No	No	No	None	9	9	9	39	39	39	39	9	9	9	9	-99	9	141	12	0.59	4.3	0.6	28	90	9.45	44
659	female	Unknown/Not Reported	CRNEC TREPHINE BONE FLAP MENINGIOMA SUPRATENTOR	61512	61-80	2013	2013	64	214	NON-INSULIN	No	No	Independent	No	No	No	No	Yes	No	No	No	No	No	No	No	No	None	2	2	2	2	2	2	2	2	2	2	2	-99	2	144	12	0.92	3.4	0.3	16	96	6.13	36.6
660	female	White	CRNEC TREPHINE BONE FLAP MENINGIOMA SUPRATENTOR	61512	61-80	2013	2013	62	171	NO	No	No	Independent	No	No	No	No	Yes	No	No	No	No	No	No	No	No	None	1	1	1	7	7	7	7	1	1	1	1	-99	1	139	35	0.87	4.3	0.5	16	83	11.16	47.4
661	female	White	CRNEC TREPHINE BONE FLAP MENINGIOMA SUPRATENTOR	61512	41-60	2013	2013	65	161	NO	No	No	Independent	No	No	No	No	No	No	No	No	No	No	No	No	No	None	8	8	8	-99	-99	-99	-99	8	8	8	8	-99	8	139	10	0.63	-99	-99	-99	-99	5.77	38.7
662	female	White	CRNEC TREPHINE BONE FLAP MENINGIOMA SUPRATENTOR	61512	>80	2013	2013	61	135	NON-INSULIN	No	No	Independent	No	No	No	No	Yes	No	No	No	No	Yes	No	No	No	None	0	0	0	50	50	50	50	2	2	2	2	-99	2	135	48	0.66	4.7	0.3	28	77	15.81	44
663	female	White	CRNEC TREPHINE BONE FLAP MENINGIOMA SUPRATENTOR	61512	18-40	2013	2013	65	134	NO	No	No	Independent	No	No	No	No	No	No	No	No	No	No	No	No	No	None	8	8	8	19	19	19	19	1	1	1	8	-99	8	136	21	0.61	3.5	0.1	24	61	20.87	36.6
664	female	White	CRNEC TREPHINE BONE FLAP MENINGIOMA SUPRATENTOR	61512	41-60	2013	2013	67	187	NO	No	No	Independent	No	No	No	No	No	No	No	No	No	No	No	No	No	None	1	1	1	-99	-99	-99	-99	1	1	1	1	-99	1	143	18	0.79	-99	-99	-99	-99	3.81	41.2
665	female	White	CRNEC TREPHINE BONE FLAP MENINGIOMA SUPRATENTOR	61512	61-80	2013	2013	67	149	NO	No	No	Independent	No	No	No	No	Yes	No	No	No	No	No	No	No	No	None	1	1	1	-99	-99	-99	-99	1	1	1	1	-99	1	144	14	0.95	-99	-99	-99	-99	4.65	38.1
666	female	Asian	CRNEC TREPHINE BONE FLAP MENINGIOMA SUPRATENTOR	61512	41-60	2013	2013	62	124	NO	No	No	Independent	No	No	No	No	No	No	No	No	No	No	No	No	No	None	23	23	23	23	23	23	23	23	23	23	-99	-99	36	140	8	0.5	3.8	0.1	17	74	6.92	36.9
667	male	Unknown/Not Reported	CRNEC TREPHINE BONE FLAP MENINGIOMA SUPRATENTOR	61512	>80	2013	2013	69	175	NO	No	No	Independent	No	No	No	No	No	No	No	No	No	No	No	No	No	None	1	1	1	-99	-99	-99	-99	1	1	1	1	-99	1	142	17	0.88	-99	-99	-99	-99	5.48	47.1
668	female	White	CRNEC TREPHINE BONE FLAP MENINGIOMA SUPRATENTOR	61512	18-40	2013	2013	66	159	NO	No	No	Independent	No	No	No	No	No	No	No	No	No	No	No	No	No	None	3	3	3	3	3	3	3	3	3	3	3	-99	3	141	8	0.73	4.2	0.3	19	78	9.19	42.9
669	female	White	CRNEC TREPHINE BONE FLAP MENINGIOMA SUPRATENTOR	61512	61-80	2013	2013	66	165	NO	No	No	Independent	No	No	No	No	No	No	No	No	No	No	No	No	No	None	1	1	1	-99	-99	-99	-99	1	1	1	1	-99	1	140	21	0.74	-99	-99	-99	-99	12.74	41.9
670	female	White	CRNEC TREPHINE BONE FLAP MENINGIOMA SUPRATENTOR	61512	61-80	2013	2013	59	112	NO	No	No	Partially Dependent	No	No	No	No	No	No	No	No	No	Yes	No	No	No	None	16	16	16	-99	-99	-99	-99	14	14	14	16	-99	16	139	27	1.08	-99	-99	-99	-99	20.46	38.1
671	female	White	CRNEC TREPHINE BONE FLAP MENINGIOMA SUPRATENTOR	61512	41-60	2013	2013	64	177	NO	No	No	Independent	No	No	No	No	Yes	No	No	No	No	No	No	No	No	None	5	5	5	12	12	12	12	5	5	5	12	-99	12	137	20	0.6	4.7	0.5	14	61	15.29	41.2
672	female	White	CRNEC TREPHINE BONE FLAP MENINGIOMA SUPRATENTOR	61512	41-60	2013	2013	63	178	NO	No	No	Independent	No	No	No	No	No	No	No	No	No	No	No	No	No	None	2	2	2	-99	-99	-99	-99	2	2	2	2	-99	2	141	24	0.74	-99	-99	-99	-99	12.94	39.8
673	female	White	CRNEC TREPHINE BONE FLAP MENINGIOMA SUPRATENTOR	61512	61-80	2013	2013	63	212	NO	No	No	Independent	No	No	No	No	Yes	No	No	No	No	Yes	No	No	No	None	1	1	1	1	1	1	1	1	1	1	1	-99	1	139	27	0.93	4.5	0.9	18	88	17.15	39.7
674	female	White	CRNEC TREPHINE BONE FLAP MENINGIOMA SUPRATENTOR	61512	61-80	2013	2013	66	193	NO	No	No	Independent	No	No	No	No	Yes	No	No	No	No	No	No	No	No	None	1	1	1	-99	-99	-99	-99	1	1	1	1	-99	1	138	25	0.7	-99	-99	-99	-99	11.5	44.1
675	male	White	CRNEC TREPHINE BONE FLAP MENINGIOMA SUPRATENTOR	61512	>80	2013	2013	65	156	NO	No	No	Independent	No	No	No	No	Yes	No	No	No	No	No	No	No	No	None	7	7	7	24	24	24	24	7	7	7	7	-99	7	140	24	0.83	4.3	0.7	27	48	12.06	44.3
676	female	White	CRNEC TREPHINE BONE FLAP MENINGIOMA SUPRATENTOR	61512	61-80	2013	2013	63	124	NO	No	No	Independent	No	No	No	No	No	No	No	No	No	No	No	No	No	None	3	3	3	53	53	53	53	3	3	3	3	-99	3	144	30	1.04	3.6	0.3	15	61	6.56	32.3
677	female	White	CRNEC TREPHINE BONE FLAP MENINGIOMA SUPRATENTOR	61512	41-60	2013	2013	68	178	NO	No	No	Independent	No	No	No	No	No	No	No	No	No	No	No	No	No	None	23	23	23	83	83	83	83	23	23	23	23	-99	23	137	15	0.68	4.4	0.2	30	116	7.23	45.1
678	female	White	CRNEC TREPHINE BONE FLAP MENINGIOMA SUPRATENTOR	61512	41-60	2013	2013	58	216	NO	No	No	Independent	No	No	No	No	Yes	No	No	No	No	No	No	No	No	None	1	1	1	-99	-99	-99	-99	1	1	1	1	-99	1	133	26	0.81	-99	-99	-99	-99	17.19	41.1
679	male	White	CRNEC TREPHINE BONE FLAP MENINGIOMA SUPRATENTOR	61512	61-80	2013	2013	63	134	INSULIN	Yes	No	Independent	No	Yes	No	No	No	No	No	No	No	No	No	No	No	None	19	19	19	79	79	79	79	19	19	19	79	-99	79	139	13	0.7	3.6	0.3	31	68	7.59	44.2
680	female	White	CRNEC TREPHINE BONE FLAP MENINGIOMA SUPRATENTOR	61512	61-80	2013	2013	62	148	NO	No	No	Independent	No	No	No	No	Yes	No	No	No	No	No	No	No	No	None	13	13	13	13	13	13	13	13	13	13	13	-99	13	132	22	0.78	4.1	0.5	35	53	11.18	46
681	female	White	CRNEC TREPHINE BONE FLAP MENINGIOMA SUPRATENTOR	61512	41-60	2013	2013	59	162	INSULIN	No	No	Independent	No	Yes	No	No	Yes	No	No	No	No	No	No	No	No	None	6	6	6	6	6	6	6	6	6	6	6	-99	6	141	12	0.77	4.9	0.4	22	135	9.63	41
682	female	White	CRNEC TREPHINE BONE FLAP MENINGIOMA SUPRATENTOR	61512	41-60	2013	2013	60	128	NO	No	No	Independent	No	No	No	No	No	No	No	No	No	No	No	No	No	None	1	1	1	-99	-99	-99	-99	1	1	1	1	-99	1	139	14	0.64	-99	-99	-99	-99	6.1	28.1
683	male	White	CRNEC TREPHINE BONE FLAP MENINGIOMA SUPRATENTOR	61512	18-40	2013	2013	71	270	NO	No	No	Independent	No	No	No	No	No	No	No	No	No	No	No	No	No	None	1	1	1	12	12	12	12	1	1	1	1	-99	1	139	9	0.82	4.9	0.2	26	78	5.58	38.2
684	female	White	CRNEC TREPHINE BONE FLAP MENINGIOMA SUPRATENTOR	61512	41-60	2013	2013	66	218	NO	No	No	Independent	No	No	No	No	Yes	No	No	No	No	No	No	No	No	None	1	1	1	-99	-99	-99	-99	1	1	1	-99	-99	-99	139	14	0.58	-99	-99	-99	-99	11.74	43.7
685	male	Black or African American	CRNEC TREPHINE BONE FLAP MENINGIOMA SUPRATENTOR	61512	41-60	2013	2013	72	283	NON-INSULIN	No	No	Independent	No	No	No	No	Yes	No	No	No	No	No	No	No	No	SIRS	0	0	0	0	0	0	0	0	0	0	0	-99	0	138	23	1.12	4.1	0.5	24	62	15.09	43.6
686	male	White	CRNEC TREPHINE BONE FLAP MENINGIOMA SUPRATENTOR	61512	41-60	2013	2013	65	214	NO	No	No	Independent	No	No	No	No	Yes	No	No	No	No	Yes	No	No	No	None	1	1	1	23	23	23	23	1	1	1	1	-99	1	139	20	0.77	4.6	1.8	23	113	15.74	44.9
687	male	White	CRNEC TREPHINE BONE FLAP MENINGIOMA SUPRATENTOR	61512	41-60	2013	2013	73	190	NO	No	No	Independent	No	No	No	No	No	No	No	No	No	No	No	No	No	None	1	1	1	50	50	50	50	1	1	1	1	-99	1	138	20	0.94	4.6	0.3	23	38	6.55	41
688	female	White	CRNEC TREPHINE BONE FLAP MENINGIOMA SUPRATENTOR	61512	41-60	2013	2013	66	145	NO	No	No	Independent	No	No	No	No	Yes	No	No	No	No	No	No	No	No	None	12	12	12	-99	-99	-99	-99	12	12	12	12	-99	12	137	14	0.81	-99	-99	-99	-99	5.79	44.4
689	female	White	CRNEC TREPHINE BONE FLAP MENINGIOMA SUPRATENTOR	61512	41-60	2013	2013	66	246	NO	No	No	Independent	No	No	No	No	No	No	No	No	No	Yes	No	No	No	None	1	1	1	-99	-99	-99	-99	1	1	1	1	-99	1	139	16	0.83	-99	-99	-99	-99	16.39	43.4
690	female	White	CRNEC TREPHINE BONE FLAP MENINGIOMA SUPRATENTOR	61512	41-60	2013	2013	61	126	NO	No	No	Independent	No	No	No	No	No	No	No	No	No	No	No	No	No	None	1	1	1	1	1	1	1	1	1	1	1	-99	1	141	21	0.71	4.1	0.4	17	56	5.61	37.5
691	male	White	CRNEC TREPHINE BONE FLAP MENINGIOMA SUPRATENTOR	61512	>80	2013	2013	65	160	NO	No	No	Partially Dependent	No	No	No	No	Yes	No	No	No	No	No	Yes	No	No	None	1	1	1	4	4	4	4	1	1	1	6	-99	6	137	52	2	2.8	0.3	38	88	8	35.6
692	female	Unknown/Not Reported	CRNEC TREPHINE BONE FLAP MENINGIOMA SUPRATENTOR	61512	41-60	2013	2013	64	220	NO	No	No	Independent	No	No	No	No	Yes	No	No	No	No	No	No	No	No	None	10	10	10	-99	-99	-99	-99	10	10	10	0	-99	0	147	30	1.03	-99	-99	-99	-99	12.1	41.5
693	female	Unknown/Not Reported	CRNEC TREPHINE BONE FLAP MENINGIOMA SUPRATENTOR	61512	61-80	2013	2013	64	131	NO	Yes	No	Independent	No	No	No	No	No	No	No	No	No	No	No	No	No	None	12	12	12	12	12	12	12	12	12	12	40	-99	40	140	21	0.59	4.2	0.8	14	69	4.8	37.4
694	male	American Indian or Alaska Native	CRNEC TREPHINE BONE FLAP MENINGIOMA SUPRATENTOR	61512	61-80	2013	2013	63	200	NON-INSULIN	No	No	Partially Dependent	No	No	No	No	Yes	No	No	No	No	Yes	No	No	No	None	0	0	0	0	0	0	0	0	0	0	0	-99	0	133	28	0.6	3.5	0.86	11	42	11.6	42.7
695	male	Unknown/Not Reported	CRNEC TREPHINE BONE FLAP MENINGIOMA SUPRATENTOR	61512	18-40	2012	2013	68	170	NO	Yes	No	Independent	No	No	No	No	No	No	No	No	No	No	No	No	No	None	0	0	0	-99	-99	-99	-99	0	0	0	1	-99	1	141	7	1.01	-99	-99	-99	-99	6.6	37.5
696	male	Unknown/Not Reported	CRNEC TREPHINE BONE FLAP MENINGIOMA SUPRATENTOR	61512	61-80	2013	2013	74	163	NO	No	No	Independent	No	No	No	No	No	No	No	No	No	No	No	No	No	None	0	0	0	-99	-99	-99	-99	0	0	0	6	-99	6	135	19	0.7	-99	-99	-99	-99	8.6	42.8
697	female	Unknown/Not Reported	CRNEC TREPHINE BONE FLAP MENINGIOMA SUPRATENTOR	61512	41-60	2013	2013	64	159	NO	No	No	Independent	No	No	No	No	No	No	No	No	No	No	No	No	No	None	1	1	1	-99	-99	-99	-99	1	1	1	1	-99	1	142	9	0.64	-99	-99	-99	-99	6.8	41.6
698	female	Unknown/Not Reported	CRNEC TREPHINE BONE FLAP MENINGIOMA SUPRATENTOR	61512	61-80	2013	2013	66	170	NO	No	No	Independent	No	No	No	No	No	No	No	No	No	No	No	No	No	None	74	74	74	77	77	77	77	0	0	0	0	-99	0	139	9	0.7	3.8	0.8	31	91	5.2	38.2
699	female	Unknown/Not Reported	CRNEC TREPHINE BONE FLAP MENINGIOMA SUPRATENTOR	61512	41-60	2013	2013	63	194	NO	No	No	Independent	No	No	No	No	No	No	No	No	No	No	No	No	No	None	73	73	73	-99	-99	-99	-99	73	73	73	-99	-99	-99	142	14	0.53	-99	-99	-99	-99	11.9	35.7
700	male	Unknown/Not Reported	CRNEC TREPHINE BONE FLAP MENINGIOMA SUPRATENTOR	61512	61-80	2013	2013	72	196	NON-INSULIN	No	No	Independent	No	No	No	No	Yes	No	No	No	No	No	No	No	No	None	1	1	0	2	2	2	2	2	2	2	2	-99	2	144	49	1.8	4.7	0.5	28	56	6.2	33.8
701	female	Unknown/Not Reported	CRNEC TREPHINE BONE FLAP MENINGIOMA SUPRATENTOR	61512	41-60	2013	2013	67	246	NO	No	No	Independent	No	No	No	No	Yes	No	No	No	No	No	No	No	No	None	1	1	1	-99	-99	-99	-99	1	1	1	1	-99	1	137	19	0.71	-99	-99	-99	-99	17.1	38.5
702	male	Unknown/Not Reported	CRNEC TREPHINE BONE FLAP MENINGIOMA SUPRATENTOR	61512	61-80	2013	2013	68	198	INSULIN	No	No	Independent	No	No	No	No	No	No	No	No	No	No	No	No	No	None	2	2	2	2	2	2	2	2	2	2	1	-99	1	140	20	1.05	3.8	0.3	27	89	12	42.7
703	male	Unknown/Not Reported	CRNEC TREPHINE BONE FLAP MENINGIOMA SUPRATENTOR	61512	41-60	2013	2013	71	285	NON-INSULIN	No	No	Independent	No	No	No	No	Yes	No	No	No	No	No	No	No	No	None	1	1	1	7	7	7	7	1	1	1	0	-99	1	140	15	1	3.7	0.6	22	107	9.3	47.2
704	female	Unknown/Not Reported	CRNEC TREPHINE BONE FLAP MENINGIOMA SUPRATENTOR	61512	61-80	2013	2013	67	180	NON-INSULIN	No	No	Partially Dependent	No	No	No	No	Yes	No	No	No	No	No	No	No	No	None	1	1	1	1	1	1	1	1	1	1	1	-99	1	145	40	2.2	3.3	0.3	16	154	6.1	38.4
705	female	Unknown/Not Reported	CRNEC TREPHINE BONE FLAP MENINGIOMA SUPRATENTOR	61512	41-60	2013	2013	66	190	NO	No	No	Independent	No	No	No	No	Yes	No	No	No	No	No	No	No	No	None	6	6	6	4	4	4	4	7	7	7	7	-99	7	137	15	0.45	4.7	0.6	34	169	7.1	38.4
706	female	Unknown/Not Reported	CRNEC TREPHINE BONE FLAP MENINGIOMA SUPRATENTOR	61512	41-60	2013	2013	59	180	NO	No	MODERATE EXERTION	Independent	No	No	No	No	Yes	No	No	No	No	No	No	No	No	None	1	1	1	3	3	3	3	1	1	1	0	-99	0	136	15	0.6	3.3	0.5	40	87	14.3	36
707	female	Unknown/Not Reported	CRNEC TREPHINE BONE FLAP MENINGIOMA SUPRATENTOR	61512	41-60	2013	2013	69	195	NO	Yes	No	Partially Dependent	No	No	No	No	Yes	No	No	No	No	No	No	No	No	None	-99	-99	-99	-99	-99	-99	-99	0	0	0	0	-99	0	-99	-99	-99	-99	-99	-99	-99	6.7	43.3
708	female	Unknown/Not Reported	CRNEC TREPHINE BONE FLAP MENINGIOMA SUPRATENTOR	61512	41-60	2013	2013	66	238	NO	Yes	No	Independent	No	No	No	No	No	No	No	No	No	No	No	No	No	None	3	3	3	3	3	3	3	3	3	3	3	-99	3	140	8	0.8	3.9	0.3	21	85	8.8	32.8
709	male	Black or African American	CRNEC TREPHINE BONE FLAP MENINGIOMA SUPRATENTOR	61512	61-80	2013	2013	69	205	INSULIN	No	No	Independent	Yes	No	No	No	Yes	No	No	No	No	No	No	No	No	SIRS	1	1	1	1	1	1	1	1	1	1	1	-99	1	146	19	0.76	3.6	1.2	23	58	14.3	43.9
710	male	White	CRNEC TREPHINE BONE FLAP MENINGIOMA SUPRATENTOR	61512	18-40	2013	2013	72	194	NO	Yes	No	Independent	No	No	No	No	No	No	No	No	No	No	No	No	No	None	23	23	23	-99	-99	-99	-99	23	23	23	-99	-99	-99	142	4	0.8	-99	-99	-99	-99	14.8	50.2
711	female	White	CRNEC TREPHINE BONE FLAP MENINGIOMA SUPRATENTOR	61512	41-60	2013	2013	65	147	NO	No	No	Independent	No	No	No	No	No	No	No	No	No	No	No	No	No	None	2	2	2	-99	-99	-99	-99	2	2	2	-99	-99	2	142	16	0.8	-99	-99	-99	-99	8.8	45.5
712	male	White	CRNEC TREPHINE BONE FLAP MENINGIOMA SUPRATENTOR	61512	41-60	2013	2013	70	136	NO	Yes	No	Independent	No	No	No	No	No	No	No	No	No	No	No	No	No	None	77	77	77	77	77	77	77	69	69	69	-99	-99	-99	134	14	0.6	4.6	0.3	20	76	14.4	41.4
713	female	White	CRNEC TREPHINE BONE FLAP MENINGIOMA SUPRATENTOR	61512	41-60	2013	2013	68	125	NO	Yes	No	Independent	No	No	No	No	No	No	No	No	No	No	No	No	No	None	1	1	1	-99	-99	-99	-99	1	1	1	1	-99	1	141	20	0.79	-99	-99	-99	-99	6.4	39.5
714	female	White	CRNEC TREPHINE BONE FLAP MENINGIOMA SUPRATENTOR	61512	41-60	2013	2013	65	169	NO	No	No	Independent	No	No	No	No	Yes	No	No	No	No	No	No	No	No	None	7	7	7	7	7	7	7	7	7	7	7	-99	7	138	18	0.76	4.9	0.6	25	63	3.4	40.7
715	female	Black or African American	CRNEC TREPHINE BONE FLAP MENINGIOMA SUPRATENTOR	61512	18-40	2013	2013	59	176	NO	Yes	No	Independent	No	No	No	No	No	No	No	No	No	No	No	No	No	None	0	6	6	6	6	6	6	6	6	6	6	-99	6	138	9	0.79	4.5	0.3	16	74	9.5	40.5
716	female	White	CRNEC TREPHINE BONE FLAP MENINGIOMA SUPRATENTOR	61512	41-60	2013	2013	60	125	NO	No	No	Independent	No	No	No	No	No	No	No	No	No	No	No	No	No	None	-99	-99	-99	-99	-99	-99	-99	0	0	0	-99	-99	-99	-99	-99	-99	-99	-99	-99	-99	7.6	42
717	female	Asian	CRNEC TREPHINE BONE FLAP MENINGIOMA SUPRATENTOR	61512	41-60	2013	2013	60	145	NO	No	No	Independent	No	No	No	No	Yes	No	No	No	No	No	No	No	No	None	21	21	21	-99	-99	-99	-99	21	21	21	21	-99	21	141	15	0.76	-99	-99	-99	-99	6.6	41.1
718	female	Unknown/Not Reported	CRNEC TREPHINE BONE FLAP MENINGIOMA SUPRATENTOR	61512	18-40	2013	2013	58	167	NO	No	No	Independent	No	No	No	No	No	No	No	No	No	No	No	No	No	None	0	0	0	-99	-99	-99	-99	0	0	0	0	-99	0	135	14	0.63	-99	-99	-99	-99	8.8	38
719	male	White	CRNEC TREPHINE BONE FLAP MENINGIOMA SUPRATENTOR	61512	41-60	2013	2013	71	235	NO	No	No	Independent	No	No	No	No	No	No	No	No	No	No	No	No	No	None	15	15	15	-99	-99	-99	-99	15	15	15	15	-99	15	140	17	1.21	-99	-99	-99	-99	5.2	46.6
720	female	White	CRNEC TREPHINE BONE FLAP MENINGIOMA SUPRATENTOR	61512	41-60	2013	2013	61	154	NON-INSULIN	No	No	Independent	No	No	No	No	Yes	No	No	No	No	No	No	No	No	None	0	0	0	-99	-99	-99	-99	0	0	0	0	-99	0	137	20	0.56	-99	-99	-99	-99	17.4	42.6
721	female	White	CRNEC TREPHINE BONE FLAP MENINGIOMA SUPRATENTOR	61512	61-80	2013	2013	66	155	NO	No	No	Independent	No	No	No	No	No	No	No	No	No	No	No	No	No	None	7	7	7	-99	-99	-99	-99	7	7	7	7	-99	7	138	10	0.59	-99	-99	-99	-99	5.4	39.4
722	female	White	CRNEC TREPHINE BONE FLAP MENINGIOMA SUPRATENTOR	61512	41-60	2013	2013	55	139	NO	Yes	No	Independent	No	No	No	No	No	No	No	No	No	No	No	Yes	No	SIRS	0	0	0	-99	-99	-99	-99	0	0	0	0	-99	0	137	11	0.62	-99	-99	-99	-99	11.8	33.4
723	female	Black or African American	CRNEC TREPHINE BONE FLAP MENINGIOMA SUPRATENTOR	61512	41-60	2013	2013	65	185	NO	No	No	Independent	No	No	No	No	No	No	No	No	No	Yes	No	No	No	None	7	7	7	-99	-99	-99	-99	7	7	7	7	-99	7	136	17	0.83	-99	-99	-99	-99	4.7	37.3
724	female	White	CRNEC TREPHINE BONE FLAP MENINGIOMA SUPRATENTOR	61512	41-60	2013	2013	66	165	NO	Yes	No	Independent	No	No	No	No	No	No	No	No	No	No	No	No	No	None	6	6	6	-99	-99	-99	-99	6	6	6	6	-99	6	138	14	0.64	-99	-99	-99	-99	9.2	46
725	female	Asian	CRNEC TREPHINE BONE FLAP MENINGIOMA SUPRATENTOR	61512	61-80	2013	2013	61	135	INSULIN	No	No	Independent	No	No	No	No	Yes	No	No	No	No	No	No	No	No	None	0	30	30	-99	-99	-99	-99	30	0	0	0	-99	0	136	11	0.73	-99	-99	-99	-99	7.4	29.4
726	female	Black or African American	CRNEC TREPHINE BONE FLAP MENINGIOMA SUPRATENTOR	61512	61-80	2013	2013	61	162	INSULIN	No	No	Independent	No	No	No	No	Yes	No	No	No	No	No	No	No	No	None	8	8	8	8	8	8	8	8	8	8	8	-99	8	139	11	0.95	4.3	0.3	19	72	9.8	37.1
727	male	White	CRNEC TREPHINE BONE FLAP MENINGIOMA SUPRATENTOR	61512	61-80	2013	2013	65	202	NO	No	MODERATE EXERTION	Unknown	No	Yes	No	No	Yes	No	No	No	No	Yes	No	No	No	None	0	0	0	5	75	75	75	0	0	0	0	-99	0	134	32	0.98	3.6	0.3	17	74	8.5	36.2
728	female	White	CRNEC TREPHINE BONE FLAP MENINGIOMA SUPRATENTOR	61512	61-80	2013	2013	69	178	NO	No	No	Independent	No	No	No	No	No	No	No	No	No	No	No	No	No	None	0	-99	-99	-99	-99	-99	-99	5	5	5	5	-99	5	134	-99	-99	-99	-99	-99	-99	8.2	43.2
729	female	White	CRNEC TREPHINE BONE FLAP MENINGIOMA SUPRATENTOR	61512	41-60	2013	2013	63	128	NO	No	No	Independent	No	No	No	No	No	No	No	No	No	No	No	No	No	None	7	7	7	-99	-99	-99	-99	7	7	7	7	-99	7	140	16	0.81	-99	-99	-99	-99	4.6	43.5
730	male	Black or African American	CRNEC TREPHINE BONE FLAP MENINGIOMA SUPRATENTOR	61512	61-80	2013	2013	70	198	NON-INSULIN	No	No	Independent	No	No	No	No	Yes	No	No	No	No	No	No	No	No	None	56	56	56	56	56	56	56	56	56	56	56	-99	56	139	19	1.18	3.7	0.61	19	43	6.6	41.5
731	female	Asian	CRNEC TREPHINE BONE FLAP MENINGIOMA SUPRATENTOR	61512	41-60	2013	2013	63	158	NO	No	No	Independent	No	No	No	No	Yes	No	No	No	No	No	No	No	No	None	0	2	2	-99	-99	-99	-99	2	2	2	1	-99	1	136	15	0.72	-99	-99	-99	-99	4.5	42.3
732	female	White	CRNEC TREPHINE BONE FLAP MENINGIOMA SUPRATENTOR	61512	41-60	2013	2013	61	187	NO	No	No	Independent	No	No	No	No	No	No	No	No	No	No	No	No	No	None	8	8	8	-99	-99	-99	-99	8	8	8	8	-99	8	139	16	0.8	-99	-99	-99	-99	7.2	40.8
733	male	Unknown/Not Reported	CRNEC TREPHINE BONE FLAP MENINGIOMA SUPRATENTOR	61512	41-60	2013	2013	68	198	NO	No	No	Independent	No	No	No	No	No	No	No	No	No	No	No	No	No	None	15	15	15	15	15	15	15	15	15	15	15	-99	15	139	16	0.92	4.3	0.5	18	62	4.9	46.6
734	male	White	CRNEC TREPHINE BONE FLAP MENINGIOMA SUPRATENTOR	61512	18-40	2013	2013	70	187	NO	Yes	No	Independent	No	No	No	No	Yes	No	No	No	No	No	No	No	No	None	1	1	1	4	4	4	4	1	1	1	1	-99	1	136	19	0.83	4.7	0.6	30	66	10.4	44.2
735	male	White	CRNEC TREPHINE BONE FLAP MENINGIOMA SUPRATENTOR	61512	>80	2013	2013	64	170	NO	No	No	Independent	No	No	No	No	Yes	No	No	No	No	No	No	Yes	No	None	25	25	25	-99	-99	-99	-99	9	9	9	-99	-99	0	136	10	0.82	-99	-99	-99	-99	5.2	40.5
736	male	White	CRNEC TREPHINE BONE FLAP MENINGIOMA SUPRATENTOR	61512	41-60	2013	2013	71	190	NO	No	No	Independent	No	No	No	No	No	No	No	No	No	No	No	No	No	None	11	11	11	-99	-99	-99	-99	11	11	11	-99	-99	-99	136	11	0.89	-99	-99	-99	-99	10.1	43.2
737	male	White	CRNEC TREPHINE BONE FLAP MENINGIOMA SUPRATENTOR	61512	61-80	2013	2013	69	215	NON-INSULIN	No	No	Independent	No	No	No	No	Yes	No	No	No	No	No	No	No	No	None	1	1	1	-99	-99	-99	-99	1	1	1	1	-99	1	135	21	0.92	-99	-99	-99	-99	5.1	41.3
738	female	White	CRNEC TREPHINE BONE FLAP MENINGIOMA SUPRATENTOR	61512	61-80	2013	2013	56	172	INSULIN	No	No	Independent	No	No	No	No	No	No	No	No	No	Yes	No	No	No	None	0	0	0	0	0	0	0	1	1	1	-99	-99	5	141	19	0.7	3.1	0.8	114	194	6.7	43.2
739	male	White	CRNEC TREPHINE BONE FLAP MENINGIOMA SUPRATENTOR	61512	41-60	2013	2013	67	183	NO	No	No	Independent	No	No	No	No	Yes	No	No	No	No	No	No	No	No	None	7	7	7	-99	-99	-99	-99	7	7	7	7	-99	7	137	18	0.98	-99	-99	-99	-99	5.2	42.6
740	male	White	CRNEC TREPHINE BONE FLAP MENINGIOMA SUPRATENTOR	61512	61-80	2013	2013	68	154	NO	Yes	No	Independent	No	No	No	No	No	No	No	No	No	No	No	No	No	None	3	3	3	3	3	3	3	3	3	3	0	-99	0	138	18	1.08	3.9	0.7	31	55	7.1	44.2
741	male	White	CRNEC TREPHINE BONE FLAP MENINGIOMA SUPRATENTOR	61512	41-60	2013	2013	70	191	NO	No	No	Independent	No	No	No	No	No	No	No	No	No	No	No	No	No	None	2	2	2	-99	-99	-99	-99	2	2	2	2	-99	2	139	16	1.07	-99	-99	-99	-99	7.9	49.5
742	male	White	CRNEC TREPHINE BONE FLAP MENINGIOMA SUPRATENTOR	61512	61-80	2013	2013	70	259	NO	No	No	Independent	No	No	No	No	No	No	No	No	No	No	No	No	No	None	1	1	1	-99	-99	-99	-99	1	1	1	4	-99	4	140	21	0.99	-99	-99	-99	-99	17.9	42.6
743	female	White	CRNEC TREPHINE BONE FLAP MENINGIOMA SUPRATENTOR	61512	61-80	2013	2013	60	90	NO	No	MODERATE EXERTION	Independent	No	No	No	No	Yes	No	No	No	No	No	No	No	No	None	13	13	13	-99	-99	-99	-99	13	13	13	-99	-99	-99	132	14	0.51	-99	-99	-99	-99	5.6	38.6
744	female	Unknown/Not Reported	CRNEC TREPHINE BONE FLAP MENINGIOMA SUPRATENTOR	61512	41-60	2013	2013	62	166	NO	No	No	Independent	No	No	No	No	No	No	No	No	No	Yes	No	No	No	SIRS	0	0	0	1	1	1	1	0	0	0	1	-99	1	136	10	0.68	3.6	0.4	18	40	15.2	36.1
745	male	White	CRNEC TREPHINE BONE FLAP MENINGIOMA SUPRATENTOR	61512	61-80	2013	2013	72	205	NO	No	No	Independent	No	No	No	No	No	No	No	No	No	No	No	No	No	None	-99	-99	6	-99	-99	-99	-99	-99	-99	-99	-99	-99	-99	-99	-99	1.04	-99	-99	-99	-99	-99	-99
746	male	White	CRNEC TREPHINE BONE FLAP MENINGIOMA SUPRATENTOR	61512	61-80	2013	2013	74	280	INSULIN	No	No	Independent	No	No	No	No	Yes	No	No	No	No	No	No	No	No	None	0	0	0	-99	-99	-99	-99	0	0	0	0	-99	0	137	18	0.82	-99	-99	-99	-99	11.5	34.8
747	male	White	CRNEC TREPHINE BONE FLAP MENINGIOMA SUPRATENTOR	61512	61-80	2013	2013	76	212	NO	No	MODERATE EXERTION	Independent	No	No	No	No	Yes	No	No	Yes	No	Yes	No	No	No	None	-99	-99	-99	-99	-99	-99	-99	13	13	13	-99	-99	-99	-99	-99	-99	-99	-99	-99	-99	10	38
748	female	White	CRNEC TREPHINE BONE FLAP MENINGIOMA SUPRATENTOR	61512	41-60	2013	2013	63	246	NO	No	No	Independent	No	No	No	No	No	No	No	No	No	No	No	No	No	None	8	8	8	-99	-99	-99	-99	8	8	8	-99	-99	8	141	12	0.57	-99	-99	-99	-99	9.6	41
749	female	White	CRNEC TREPHINE BONE FLAP MENINGIOMA SUPRATENTOR	61512	41-60	2013	2013	61	256	NON-INSULIN	No	No	Independent	No	No	No	No	Yes	No	No	No	No	No	No	No	No	None	8	8	8	-99	-99	61	61	8	8	8	8	-99	8	139	18	0.92	-99	-99	22	47	6.6	40
750	male	White	CRNEC TREPHINE BONE FLAP MENINGIOMA SUPRATENTOR	61512	61-80	2013	2013	73	265	NO	No	No	Independent	No	No	No	No	No	No	No	No	No	Yes	No	No	No	None	8	8	8	-99	-99	-99	-99	26	26	26	26	-99	26	141	16	0.93	-99	-99	-99	-99	8.6	39
751	male	White	CRNEC TREPHINE BONE FLAP MENINGIOMA SUPRATENTOR	61512	61-80	2013	2013	70	192	NO	No	No	Independent	No	No	No	No	No	No	No	No	No	Yes	No	Yes	No	None	12	12	12	47	47	47	47	12	12	12	47	-99	12	141	18	1.35	4.4	0.7	23	27	7.1	46
752	male	White	CRNEC TREPHINE BONE FLAP MENINGIOMA SUPRATENTOR	61512	61-80	2013	2013	68	165	NO	No	No	Independent	No	No	No	No	No	No	No	No	No	No	No	No	No	None	14	14	14	-99	-99	-99	-99	-99	14	14	14	-99	14	141	20	0.95	-99	-99	-99	-99	-99	47
753	male	White	CRNEC TREPHINE BONE FLAP MENINGIOMA SUPRATENTOR	61512	61-80	2013	2013	67	175	NO	Yes	No	Independent	No	No	No	No	No	No	No	No	No	No	No	Yes	No	SIRS	0	0	0	18	18	18	18	0	0	0	0	-99	0	137	24	1.38	4.4	0.5	15	63	6.9	41
754	female	White	CRNEC TREPHINE BONE FLAP MENINGIOMA SUPRATENTOR	61512	41-60	2013	2013	69	132	NO	No	No	Independent	No	No	No	No	No	No	No	No	No	No	No	No	No	None	3	3	3	5	5	5	5	2	2	2	6	-99	6	141	5	0.67	3.7	0.6	18	61	4	39
755	female	White	CRNEC TREPHINE BONE FLAP MENINGIOMA SUPRATENTOR	61512	41-60	2013	2013	67	146	NO	No	No	Independent	No	No	No	No	No	No	No	No	No	No	No	No	No	None	6	6	6	-99	-99	-99	-99	6	6	6	-99	-99	6	140	12	0.74	-99	-99	-99	-99	8	40
756	male	White	CRNEC TREPHINE BONE FLAP MENINGIOMA SUPRATENTOR	61512	41-60	2013	2013	68	207	NO	No	No	Independent	No	No	No	No	Yes	No	No	No	No	No	No	No	No	None	18	18	18	-99	-99	-99	-99	18	18	18	-99	-99	18	139	15	1.1	-99	-99	-99	-99	5.63	41.6
757	female	Unknown/Not Reported	CRNEC TREPHINE BONE FLAP MENINGIOMA SUPRATENTOR	61512	41-60	2013	2013	63	189	NO	No	No	Independent	No	No	No	No	No	No	No	No	No	No	No	No	No	None	7	7	7	-99	-99	-99	-99	7	7	7	7	-99	7	141	7	0.59	-99	-99	-99	-99	6.7	38
758	female	White	CRNEC TREPHINE BONE FLAP MENINGIOMA SUPRATENTOR	61512	61-80	2013	2013	58	189	NO	No	No	Independent	No	No	No	No	Yes	No	No	No	No	No	No	No	No	None	20	20	20	20	20	20	20	20	20	20	-99	-99	-99	142	12	0.66	4.1	0.4	22	76	9	39.4
759	female	White	CRNEC TREPHINE BONE FLAP MENINGIOMA SUPRATENTOR	61512	41-60	2013	2013	64	143	NO	No	No	Independent	No	No	No	No	No	No	No	No	No	No	No	No	No	None	-99	-99	-99	-99	-99	-99	-99	-99	-99	-99	7	-99	7	-99	-99	-99	-99	-99	-99	-99	-99	-99
760	female	White	CRNEC TREPHINE BONE FLAP MENINGIOMA SUPRATENTOR	61512	41-60	2013	2013	63	262	NO	No	No	Independent	No	No	No	No	No	No	No	No	No	No	No	No	No	None	-99	-99	-99	-99	-99	-99	-99	7	7	7	-99	-99	-99	-99	-99	-99	-99	-99	-99	-99	7.7	39
761	male	White	CRNEC TREPHINE BONE FLAP MENINGIOMA SUPRATENTOR	61512	61-80	2013	2013	70	210	NO	Yes	No	Independent	No	No	No	No	No	No	No	No	No	No	No	No	No	None	0	0	0	1	1	1	1	0	0	0	1	-99	1	139	20	1.01	4	0.4	21	81	6	43
762	female	White	CRNEC TREPHINE BONE FLAP MENINGIOMA SUPRATENTOR	61512	41-60	2013	2013	65	172	NO	No	No	Independent	No	No	No	No	No	No	No	No	No	No	No	No	No	None	0	0	0	2	3	3	3	0	0	0	0	-99	0	142	16	0.7	4.9	0.4	25	39	18.37	42.5
763	male	Asian	CRNEC TREPHINE BONE FLAP MENINGIOMA SUPRATENTOR	61512	61-80	2013	2013	66	155	NO	No	No	Independent	No	No	No	No	Yes	No	No	No	No	No	No	No	No	None	13	13	13	13	13	13	13	13	13	13	13	-99	13	143	27	0.94	4.5	1	19	61	5.6	42.6
764	female	White	CRNEC TREPHINE BONE FLAP MENINGIOMA SUPRATENTOR	61512	61-80	2013	2013	65	159	INSULIN	No	No	Independent	No	No	No	No	No	No	No	No	No	No	Yes	No	No	None	0	0	0	-99	-99	-99	-99	0	0	0	0	-99	0	137	26	0.87	-99	-99	-99	-99	13	38.8
765	female	White	CRNEC TREPHINE BONE FLAP MENINGIOMA SUPRATENTOR	61512	18-40	2013	2013	66	194	NO	No	No	Independent	No	No	No	No	No	No	No	No	No	No	No	No	No	None	20	20	2	20	20	-99	20	20	20	20	-99	-99	-99	143	12	0.52	4.3	0.5	-99	71	5.15	37.6
766	female	White	CRNEC TREPHINE BONE FLAP MENINGIOMA SUPRATENTOR	61512	61-80	2013	2013	63	151	NO	No	No	Independent	No	No	No	No	No	No	No	No	No	No	No	No	No	None	16	16	16	-99	-99	-99	-99	16	16	16	16	-99	16	138	15	0.77	-99	-99	-99	-99	6.7	39.1
767	female	White	CRNEC TREPHINE BONE FLAP MENINGIOMA SUPRATENTOR	61512	41-60	2013	2013	64	349	NON-INSULIN	No	No	Independent	No	No	No	No	No	No	No	No	No	No	No	No	No	None	0	0	0	-99	-99	-99	-99	0	0	0	2	-99	2	138	16	0.65	-99	-99	-99	-99	10.1	37
768	female	Black or African American	CRNEC TREPHINE BONE FLAP MENINGIOMA SUPRATENTOR	61512	18-40	2013	2013	66	259	NO	Yes	No	Independent	No	No	No	No	No	No	No	No	No	No	No	No	No	None	4	4	4	-99	-99	-99	-99	4	4	4	4	-99	4	139	5	0.61	-99	-99	-99	-99	9.2	37.2
769	female	White	CRNEC TREPHINE BONE FLAP MENINGIOMA SUPRATENTOR	61512	>80	2013	2013	62	188	NO	No	MODERATE EXERTION	Independent	No	No	No	No	No	No	No	No	No	No	No	No	No	None	5	5	5	-99	-99	-99	-99	20	20	20	5	-99	5	140	31	0.74	-99	-99	-99	-99	5.3	37.7
770	male	Black or African American	CRNEC TREPHINE BONE FLAP MENINGIOMA SUPRATENTOR	61512	61-80	2013	2013	66	197	NON-INSULIN	No	No	Independent	No	No	No	No	Yes	No	No	No	No	No	No	No	No	None	0	0	0	-99	-99	-99	-99	0	0	0	0	-99	0	136	20	0.88	-99	-99	-99	-99	11.7	40.1
771	female	White	CRNEC TREPHINE BONE FLAP MENINGIOMA SUPRATENTOR	61512	18-40	2013	2013	69	211	NO	No	No	Independent	No	No	No	No	Yes	No	No	No	No	No	No	No	No	None	5	5	5	-99	-99	-99	-99	5	5	5	5	-99	5	139	8	0.71	-99	-99	-99	-99	9.6	38.8
772	female	White	CRNEC TREPHINE BONE FLAP MENINGIOMA SUPRATENTOR	61512	41-60	2013	2013	61	125	NO	No	No	Independent	No	No	No	No	No	No	No	No	No	No	No	No	No	None	0	0	0	23	23	23	23	0	0	0	0	-99	0	141	13	0.8	4.8	0.4	22	85	5.8	41.8
773	female	White	CRNEC TREPHINE BONE FLAP MENINGIOMA SUPRATENTOR	61512	18-40	2013	2013	65	112	NO	No	No	Independent	No	No	No	No	No	No	No	No	No	No	No	No	No	None	4	4	4	-99	-99	-99	-99	4	4	4	4	-99	4	139	16	0.76	-99	-99	-99	-99	3.9	39.2
774	male	Black or African American	CRNEC TREPHINE BONE FLAP MENINGIOMA SUPRATENTOR	61512	61-80	2013	2013	71	306	NON-INSULIN	No	MODERATE EXERTION	Partially Dependent	No	No	No	No	Yes	No	No	No	No	No	No	No	No	None	0	0	0	8	8	8	8	0	0	0	8	-99	8	136	17	1.06	4.7	0.3	25	107	4.8	38.8
775	female	Unknown/Not Reported	CRNEC TREPHINE BONE FLAP MENINGIOMA SUPRATENTOR	61512	41-60	2012	2013	62	180	NO	No	No	Independent	No	No	No	No	No	No	No	No	No	No	No	No	No	None	3	3	3	39	39	39	39	3	3	3	64	-99	64	138	11.2045	0.724	2.5	0.3509	20	321	5.9	32
776	female	Unknown/Not Reported	CRNEC TREPHINE BONE FLAP MENINGIOMA SUPRATENTOR	61512	61-80	2013	2013	60	184	NO	No	No	Independent	No	No	No	No	Yes	No	No	No	No	No	No	No	No	None	8	-99	-99	-99	-99	-99	-99	8	8	8	-99	-99	8	140	-99	-99	-99	-99	-99	-99	8.3	37
777	male	Unknown/Not Reported	CRNEC TREPHINE BONE FLAP MENINGIOMA SUPRATENTOR	61512	61-80	2013	2013	67	160	NO	No	No	Independent	No	No	No	No	Yes	No	No	No	No	No	No	No	No	None	3	-99	-99	-99	-99	-99	-99	3	3	3	-99	-99	3	135	-99	-99	-99	-99	-99	-99	11.3	48
778	female	Unknown/Not Reported	CRNEC TREPHINE BONE FLAP MENINGIOMA SUPRATENTOR	61512	61-80	2013	2013	63	187	NON-INSULIN	No	No	Independent	No	No	No	No	Yes	No	No	No	No	No	No	No	No	None	8	-99	-99	-99	-99	-99	-99	8	8	8	-99	-99	-99	133	-99	-99	-99	-99	-99	-99	6.8	37
779	female	Unknown/Not Reported	CRNEC TREPHINE BONE FLAP MENINGIOMA SUPRATENTOR	61512	41-60	2013	2013	63	150	NO	Yes	No	Independent	No	No	No	No	Yes	No	No	No	No	No	No	No	No	None	1	1	1	25	25	25	25	1	1	1	2	-99	2	133	22.409	0.8145	4.3	0.6433	19	68	14.9	45
780	female	Unknown/Not Reported	CRNEC TREPHINE BONE FLAP MENINGIOMA SUPRATENTOR	61512	61-80	2013	2013	-99	-99	NO	No	No	Independent	No	No	No	No	Yes	No	No	No	No	No	No	No	No	None	0	0	0	-99	-99	-99	-99	0	0	0	0	-99	0	134	11.2045	0.6109	-99	-99	-99	-99	5.2	37
781	female	Unknown/Not Reported	CRNEC TREPHINE BONE FLAP MENINGIOMA SUPRATENTOR	61512	61-80	2013	2013	64	135	NO	No	No	Independent	No	No	No	No	No	No	No	No	No	No	No	No	No	None	11	11	11	10	10	10	10	11	11	11	10	-99	10	140	14.0056	0.6335	3.6	0.8772	22	50	4.7	42
782	male	Unknown/Not Reported	CRNEC TREPHINE BONE FLAP MENINGIOMA SUPRATENTOR	61512	41-60	2013	2013	-99	185	NO	No	No	Independent	No	No	No	No	No	No	No	No	No	No	No	No	No	None	0	0	0	5	5	5	5	0	0	0	-99	-99	5	135	11.2045	0.8824	4.1	0.7018	26	89	15	47
783	male	Unknown/Not Reported	CRNEC TREPHINE BONE FLAP MENINGIOMA SUPRATENTOR	61512	61-80	2013	2013	65	166	NON-INSULIN	No	No	Independent	No	No	No	No	Yes	No	No	No	No	No	No	No	No	None	0	0	0	29	-99	-99	-99	0	0	0	-99	-99	5	134	56.0224	2.7149	4.3	-99	-99	-99	7.2	38
784	female	Unknown/Not Reported	CRNEC TREPHINE BONE FLAP MENINGIOMA SUPRATENTOR	61512	41-60	2013	2013	67	160	INSULIN	No	No	Independent	No	No	No	No	No	No	No	No	No	No	No	No	No	None	2	2	2	-99	-99	-99	-99	2	2	2	4	-99	4	134	19.6078	0.8258	-99	-99	-99	-99	19.6	46
785	male	Unknown/Not Reported	CRNEC TREPHINE BONE FLAP MENINGIOMA SUPRATENTOR	61512	18-40	2013	2013	69	180	NO	No	No	Independent	No	No	No	No	No	No	No	No	No	No	No	No	No	None	2	2	2	-99	-99	-99	-99	2	2	2	-99	-99	5	140	8.4034	0.7127	-99	-99	-99	-99	5.8	47
786	female	Unknown/Not Reported	CRNEC TREPHINE BONE FLAP MENINGIOMA SUPRATENTOR	61512	41-60	2013	2013	60	114	NO	No	No	Independent	No	No	No	No	No	No	No	No	No	No	No	No	No	None	2	-99	2	-99	-99	-99	-99	2	2	2	2	-99	2	138	-99	0.5543	-99	-99	-99	-99	6.9	38
787	female	Unknown/Not Reported	CRNEC TREPHINE BONE FLAP MENINGIOMA SUPRATENTOR	61512	61-80	2013	2013	67	178	NO	No	No	Independent	No	No	No	No	Yes	No	No	No	No	No	No	No	No	None	1	1	1	4	4	4	4	1	1	1	-99	-99	4	140	25.2101	1.2896	4.5	0.5263	18	77	3.8	37
788	female	Unknown/Not Reported	CRNEC TREPHINE BONE FLAP MENINGIOMA SUPRATENTOR	61512	41-60	2013	2013	64	136	NO	No	No	Independent	No	No	No	No	No	No	No	No	No	No	No	No	No	None	2	2	2	-99	-99	-99	-99	2	2	2	2	-99	2	141	11.2045	0.7014	-99	-99	-99	-99	6.6	39
789	female	Unknown/Not Reported	CRNEC TREPHINE BONE FLAP MENINGIOMA SUPRATENTOR	61512	61-80	2013	2013	67	183	NO	Yes	No	Independent	No	No	No	No	Yes	No	No	No	No	No	No	No	No	None	4	4	4	20	20	20	20	4	4	4	4	-99	4	138	11.2045	0.7805	4	0.9942	24	67	8.5	41
790	male	Unknown/Not Reported	CRNEC TREPHINE BONE FLAP MENINGIOMA SUPRATENTOR	61512	61-80	2013	2013	66	176	NO	No	No	Independent	No	No	No	No	No	No	No	No	No	No	No	No	No	None	13	13	13	-99	-99	-99	-99	13	13	13	-99	-99	-99	139	11.2045	0.9389	-99	-99	-99	-99	5.6	43
791	female	Unknown/Not Reported	CRNEC TREPHINE BONE FLAP MENINGIOMA SUPRATENTOR	61512	61-80	2013	2013	62	137	NO	No	No	Independent	No	No	No	No	No	No	No	No	No	No	No	No	No	None	8	-99	8	-99	-99	-99	-99	8	8	8	8	-99	8	138	-99	1.1312	-99	-99	-99	-99	6.3	41
792	female	Unknown/Not Reported	CRNEC TREPHINE BONE FLAP MENINGIOMA SUPRATENTOR	61512	61-80	2013	2013	65	140	NO	No	No	Independent	No	No	No	No	Yes	No	No	No	No	No	No	No	No	None	1	1	1	6	5	6	5	1	1	1	6	-99	6	138	30.8123	0.8258	3.5	0.4094	23	66	11.4	39
793	female	Unknown/Not Reported	CRNEC TREPHINE BONE FLAP MENINGIOMA SUPRATENTOR	61512	61-80	2013	2013	62	141	NO	No	No	Independent	No	No	No	No	No	No	No	No	No	No	No	No	No	None	19	31	19	-99	-99	-99	-99	19	19	19	19	-99	19	141	11.2045	0.5995	-99	-99	-99	-99	4.4	40
794	female	Unknown/Not Reported	CRNEC TREPHINE BONE FLAP MENINGIOMA SUPRATENTOR	61512	41-60	2013	2013	62	130	NO	No	No	Independent	No	No	No	No	No	No	No	No	No	No	No	No	No	None	0	0	0	-99	-99	-99	-99	0	0	0	5	-99	5	129	5.6022	0.5656	-99	-99	-99	-99	7.2	37
795	female	Unknown/Not Reported	CRNEC TREPHINE BONE FLAP MENINGIOMA SUPRATENTOR	61512	>80	2013	2013	62	143	NO	No	No	Independent	No	No	No	No	No	No	No	No	No	No	No	No	No	None	3	3	3	5	5	5	5	3	3	3	-99	-99	1	142	22.409	1.2217	3.4	0.8187	33	87	8.6	32
796	male	Unknown/Not Reported	CRNEC TREPHINE BONE FLAP MENINGIOMA SUPRATENTOR	61512	61-80	2013	2013	67	165	NO	No	MODERATE EXERTION	Independent	No	No	No	No	No	No	No	No	No	No	No	No	No	None	2	56	56	-99	51	51	51	2	2	2	-99	-99	2	141	16.8067	1.1312	-99	0.9357	25	65	11.9	42
797	female	Unknown/Not Reported	CRNEC TREPHINE BONE FLAP MENINGIOMA SUPRATENTOR	61512	>80	2013	2013	67	130	NO	No	No	Independent	No	No	No	No	Yes	No	No	No	No	No	No	No	No	None	5	5	5	-99	7	-99	7	5	5	5	-99	-99	5	139	11.2045	0.724	-99	0.8187	-99	37	6.9	42
798	male	Unknown/Not Reported	CRNEC TREPHINE BONE FLAP MENINGIOMA SUPRATENTOR	61512	18-40	2013	2013	73	223	NO	No	No	Independent	No	No	No	No	No	No	No	No	No	No	No	No	No	None	2	2	2	-99	-99	-99	-99	2	2	2	2	-99	2	142	16.8067	1.414	-99	-99	-99	-99	5.7	45
799	male	Unknown/Not Reported	CRNEC TREPHINE BONE FLAP MENINGIOMA SUPRATENTOR	61512	61-80	2013	2013	73	202	NON-INSULIN	No	No	Independent	No	No	No	No	Yes	No	No	No	No	No	No	No	No	None	20	20	20	-99	-99	-99	-99	20	20	20	-99	-99	-99	138	16.8067	0.7805	-99	-99	-99	-99	5.9	41
800	male	Unknown/Not Reported	CRNEC TREPHINE BONE FLAP MENINGIOMA SUPRATENTOR	61512	61-80	2013	2013	73	309	NON-INSULIN	No	No	Independent	No	No	No	No	Yes	No	No	No	No	No	No	No	No	None	8	-99	8	-99	-99	-99	-99	8	8	8	8	-99	8	136	-99	1.3009	-99	-99	-99	-99	7	43
801	female	Unknown/Not Reported	CRNEC TREPHINE BONE FLAP MENINGIOMA SUPRATENTOR	61512	41-60	2013	2013	61	150	NO	No	No	Independent	No	No	No	No	Yes	No	No	No	No	No	No	No	No	None	0	0	0	11	11	11	11	10	10	10	11	-99	11	134	16.8067	0.7127	4.4	0.7018	24	97	16.6	44
802	female	Unknown/Not Reported	CRNEC TREPHINE BONE FLAP MENINGIOMA SUPRATENTOR	61512	41-60	2013	2013	63	135	NO	No	No	Independent	No	No	No	No	No	No	No	No	No	No	No	No	No	None	1	1	1	-99	-99	-99	-99	1	1	1	-99	-99	1	136	11.2045	0.6448	-99	-99	-99	-99	8.2	44
803	male	Unknown/Not Reported	CRNEC TREPHINE BONE FLAP MENINGIOMA SUPRATENTOR	61512	61-80	2013	2013	67	129	NO	Yes	No	Independent	No	No	No	No	No	No	No	Yes	No	Yes	No	No	No	None	3	3	3	10	10	8	1	3	3	3	3	-99	3	136	19.6078	1.0181	3.2	0.9357	59	45	8.4	40
804	male	Unknown/Not Reported	CRNEC TREPHINE BONE FLAP MENINGIOMA SUPRATENTOR	61512	61-80	2013	2013	70	190	NO	No	No	Independent	No	No	No	No	No	No	No	No	No	Yes	No	No	No	None	4	4	4	-99	-99	-99	-99	4	4	4	-99	-99	4	139	8.4034	0.8258	-99	-99	-99	-99	8.5	43
805	female	Unknown/Not Reported	CRNEC TREPHINE BONE FLAP MENINGIOMA SUPRATENTOR	61512	41-60	2013	2013	73	220	NO	No	No	Independent	No	No	No	No	No	No	No	No	No	No	No	No	No	None	4	4	4	-99	-99	-99	-99	3	3	3	5	-99	4	140	14.0056	0.6787	-99	-99	-99	-99	14.7	44
806	male	Unknown/Not Reported	CRNEC TREPHINE BONE FLAP MENINGIOMA SUPRATENTOR	61512	41-60	2013	2013	69	230	NO	Yes	No	Independent	No	No	No	No	No	No	No	No	No	No	No	No	No	None	2	2	2	-99	-99	-99	-99	2	2	2	2	-99	2	139	14.0056	0.9502	-99	-99	-99	-99	6.7	41
807	female	Unknown/Not Reported	CRNEC TREPHINE BONE FLAP MENINGIOMA SUPRATENTOR	61512	18-40	2013	2013	70	153	NO	No	No	Independent	No	No	No	No	No	No	No	No	No	No	No	No	No	None	18	18	18	-99	-99	-99	-99	18	18	18	-99	-99	-99	139	14.0056	0.8145	-99	-99	-99	-99	5.8	42
808	male	Unknown/Not Reported	CRNEC TREPHINE BONE FLAP MENINGIOMA SUPRATENTOR	61512	41-60	2013	2013	68	180	NO	Yes	No	Independent	No	No	No	No	No	No	No	No	No	No	No	No	No	SIRS	1	1	1	3	3	3	3	1	1	1	2	-99	2	140	14.0056	0.8145	4.1	0.7602	27	74	19.4	42
809	female	Unknown/Not Reported	CRNEC TREPHINE BONE FLAP MENINGIOMA SUPRATENTOR	61512	18-40	2013	2013	64	135	NO	No	No	Independent	No	No	No	No	No	No	No	No	No	No	No	No	No	None	6	-99	6	-99	-99	-99	-99	6	6	6	6	-99	6	142	-99	0.8937	-99	-99	-99	-99	4.5	41
810	male	Unknown/Not Reported	CRNEC TREPHINE BONE FLAP MENINGIOMA SUPRATENTOR	61512	>80	2013	2013	66	143	NO	No	No	Independent	No	No	No	No	No	No	No	No	No	No	No	No	No	None	0	0	0	-99	-99	-99	-99	0	0	0	8	-99	8	142	11.2045	0.8032	-99	-99	-99	-99	8	42
811	female	Unknown/Not Reported	CRNEC TREPHINE BONE FLAP MENINGIOMA SUPRATENTOR	61512	41-60	2013	2013	65	159	NO	Yes	No	Independent	No	No	No	No	No	No	No	No	No	No	No	No	No	None	1	-99	1	-99	-99	-99	-99	1	1	1	-99	-99	1	139	-99	0.724	-99	-99	-99	-99	5.9	40
812	female	Unknown/Not Reported	CRNEC TREPHINE BONE FLAP MENINGIOMA SUPRATENTOR	61512	41-60	2013	2013	67	265	NO	No	No	Independent	No	No	No	No	No	No	No	No	No	Yes	No	No	No	None	3	3	3	3	-99	-99	-99	3	3	3	3	-99	3	135	22.409	0.724	3.5	-99	-99	-99	12	43
813	female	Unknown/Not Reported	CRNEC TREPHINE BONE FLAP MENINGIOMA SUPRATENTOR	61512	41-60	2013	2013	64	207	NO	No	No	Independent	No	No	No	No	No	No	No	No	No	No	No	No	No	None	6	-99	6	-99	-99	-99	-99	6	6	6	6	-99	6	139	-99	0.6561	-99	-99	-99	-99	8.8	38
814	female	Unknown/Not Reported	CRNEC TREPHINE BONE FLAP MENINGIOMA SUPRATENTOR	61512	61-80	2013	2013	64	200	NO	No	No	Independent	No	No	No	No	Yes	No	No	No	No	No	No	No	No	None	10	10	10	-99	-99	-99	-99	10	10	10	10	-99	10	140	11.2045	0.9276	-99	-99	-99	-99	8.6	41
815	male	Unknown/Not Reported	CRNEC TREPHINE BONE FLAP MENINGIOMA SUPRATENTOR	61512	61-80	2013	2013	70	123	NON-INSULIN	Yes	MODERATE EXERTION	Independent	No	No	No	No	No	No	No	No	No	No	Yes	No	No	None	3	3	3	-99	-99	-99	-99	3	3	3	6	-99	3	138	19.6078	0.5995	-99	-99	-99	-99	6.6	40
816	female	Unknown/Not Reported	CRNEC TREPHINE BONE FLAP MENINGIOMA SUPRATENTOR	61512	61-80	2013	2013	65	195	NO	No	No	Independent	No	No	No	No	No	No	No	No	No	No	No	No	No	None	1	1	1	7	7	7	7	1	1	1	-99	-99	6	134	16.8067	0.7805	3.9	0.4678	25	64	20.3	47
817	male	Unknown/Not Reported	CRNEC TREPHINE BONE FLAP MENINGIOMA SUPRATENTOR	61512	61-80	2013	2013	69	165	NO	No	No	Independent	No	No	No	No	Yes	No	No	No	No	No	No	No	No	None	0	0	0	-99	-99	-99	-99	0	0	0	2	-99	2	142	14.0056	0.724	-99	-99	-99	-99	17.5	45
818	female	Unknown/Not Reported	CRNEC TREPHINE BONE FLAP MENINGIOMA SUPRATENTOR	61512	41-60	2013	2013	60	160	NO	No	No	Independent	No	No	No	No	Yes	No	No	No	No	Yes	No	No	No	None	29	29	29	-99	-99	-99	-99	29	29	29	-99	-99	-99	136	14.0056	0.8145	-99	-99	-99	-99	7.7	38
819	male	Unknown/Not Reported	CRNEC TREPHINE BONE FLAP MENINGIOMA SUPRATENTOR	61512	61-80	2013	2013	71	155	NO	Yes	No	Independent	No	No	No	No	No	No	No	No	No	Yes	No	No	No	None	1	1	1	-99	-99	-99	-99	1	1	1	-99	-99	-99	139	28.0112	1.1199	-99	-99	-99	-99	10.8	39
820	male	Unknown/Not Reported	CRNEC TREPHINE BONE FLAP MENINGIOMA SUPRATENTOR	61512	41-60	2013	2013	71	210	NO	No	No	Independent	Yes	No	No	No	No	No	No	No	No	No	No	No	No	None	0	0	0	2	2	2	2	0	0	0	2	-99	1	137	16.8067	0.9502	4.3	0.7018	50	64	23.2	45
821	female	Unknown/Not Reported	CRNEC TREPHINE BONE FLAP MENINGIOMA SUPRATENTOR	61512	>80	2013	2013	62	145	NO	No	No	Independent	No	No	No	No	Yes	No	No	No	No	No	No	No	No	None	0	0	0	-99	-99	-99	-99	0	0	0	0	-99	0	140	14.0056	0.7692	-99	-99	-99	-99	7.9	34
822	male	Unknown/Not Reported	CRNEC TREPHINE BONE FLAP MENINGIOMA SUPRATENTOR	61512	61-80	2013	2013	67	210	INSULIN	No	No	Independent	Yes	No	No	No	Yes	No	No	No	No	Yes	No	No	No	Septic Shock	0	0	0	0	0	0	0	0	0	0	0	-99	0	135	16.8067	1.1199	2.4	1.0526	13	28	19.3	33
823	male	White	CRNEC TREPHINE BONE FLAP MENINGIOMA SUPRATENTOR	61512	61-80	2013	2013	67	196	NO	No	No	Independent	No	No	No	No	No	No	No	No	No	No	No	No	No	None	-99	-99	1	-99	-99	-99	-99	1	1	1	-99	-99	-99	-99	-99	1.1	-99	-99	-99	-99	7.2	41.7
824	male	White	CRNEC TREPHINE BONE FLAP MENINGIOMA SUPRATENTOR	61512	41-60	2013	2013	68	158	NO	Yes	No	Independent	No	No	No	No	No	No	No	No	No	No	No	No	No	None	-99	-99	1	-99	-99	-99	-99	1	1	1	-99	-99	-99	-99	-99	0.9	-99	-99	-99	-99	11.3	49.6
825	male	White	CRNEC TREPHINE BONE FLAP MENINGIOMA SUPRATENTOR	61512	18-40	2013	2013	68	187	NO	No	No	Independent	No	No	No	No	No	No	No	No	No	No	No	No	No	None	-99	-99	19	-99	-99	19	19	19	19	19	-99	-99	-99	-99	-99	0.9	-99	-99	45	76	4.8	42.6
826	female	White	CRNEC TREPHINE BONE FLAP MENINGIOMA SUPRATENTOR	61512	41-60	2013	2013	64	169	NO	No	No	Independent	No	No	No	No	Yes	No	No	No	No	No	No	No	No	None	11	-99	11	-99	-99	-99	-99	-99	-99	-99	-99	-99	-99	141	-99	0.8	-99	-99	-99	-99	-99	-99
827	female	White	CRNEC TREPHINE BONE FLAP MENINGIOMA SUPRATENTOR	61512	41-60	2013	2013	62	151	NO	No	No	Independent	No	No	No	No	No	No	No	No	No	No	No	No	No	None	0	-99	-99	-99	-99	-99	-99	-99	-99	-99	-99	-99	-99	134	-99	-99	-99	-99	-99	-99	-99	-99
828	male	American Indian or Alaska Native	CRNEC TREPHINE BONE FLAP MENINGIOMA SUPRATENTOR	61512	61-80	2013	2013	67	174	NO	Yes	No	Independent	No	No	No	No	No	No	No	No	No	No	No	No	No	None	53	-99	53	-99	-99	-99	-99	53	53	-99	-99	-99	-99	142	-99	0.9	-99	-99	-99	-99	5.8	43.8
829	male	White	CRNEC TREPHINE BONE FLAP MENINGIOMA SUPRATENTOR	61512	41-60	2013	2013	68	223	NON-INSULIN	No	No	Independent	No	No	No	No	Yes	No	No	No	No	No	No	No	No	None	-99	-99	-99	-99	-99	-99	-99	-99	-99	-99	-99	-99	-99	-99	-99	-99	-99	-99	-99	-99	-99	-99
830	female	White	CRNEC TREPHINE BONE FLAP MENINGIOMA SUPRATENTOR	61512	61-80	2013	2013	64	200	NO	No	No	Independent	No	No	No	No	Yes	No	No	No	No	No	No	No	No	None	-99	-99	-99	-99	-99	-99	-99	-99	-99	-99	-99	-99	-99	-99	-99	-99	-99	-99	-99	-99	-99	-99
831	male	White	CRNEC TREPHINE BONE FLAP MENINGIOMA SUPRATENTOR	61512	41-60	2013	2013	75	168	NO	No	No	Independent	No	No	No	No	No	No	No	No	No	Yes	No	No	No	None	1	11	1	-99	-99	11	-99	1	1	1	-99	-99	-99	142	25	1	-99	-99	25	-99	12.7	45.1
832	female	White	CRNEC TREPHINE BONE FLAP MENINGIOMA SUPRATENTOR	61512	41-60	2013	2013	62	200	NO	No	No	Independent	No	No	No	No	No	No	No	No	No	No	No	No	No	None	0	-99	-99	-99	-99	-99	-99	-99	-99	-99	-99	-99	-99	142	-99	-99	-99	-99	-99	-99	-99	-99
833	male	White	CRNEC TREPHINE BONE FLAP MENINGIOMA SUPRATENTOR	61512	61-80	2013	2013	69	180	NO	No	No	Independent	No	No	No	No	No	No	No	No	No	No	No	No	No	None	1	1	1	-99	10	3	10	1	1	1	-99	-99	3	143	20	0.9	-99	0.5	11	42	10.5	37.3
834	female	White	CRNEC TREPHINE BONE FLAP MENINGIOMA SUPRATENTOR	61512	41-60	2013	2013	62	172	NO	No	No	Independent	No	No	No	No	No	No	No	No	No	No	No	No	No	None	-99	-99	-99	-99	-99	-99	-99	-99	-99	-99	-99	-99	-99	-99	-99	-99	-99	-99	-99	-99	-99	-99
835	female	White	CRNEC TREPHINE BONE FLAP MENINGIOMA SUPRATENTOR	61512	61-80	2013	2013	64	136	NO	No	No	Independent	No	No	No	No	No	No	No	No	No	No	No	No	No	None	-99	-99	-99	-99	-99	-99	-99	-99	-99	-99	-99	-99	-99	-99	-99	-99	-99	-99	-99	-99	-99	-99
836	female	White	CRNEC TREPHINE BONE FLAP MENINGIOMA SUPRATENTOR	61512	41-60	2013	2013	65	226	NO	No	No	Independent	No	No	No	No	Yes	No	No	No	No	No	No	No	No	None	-99	-99	50	-99	-99	-99	-99	50	50	50	-99	-99	-99	-99	-99	0.8	-99	-99	-99	-99	8.8	39.8
837	female	White	CRNEC TREPHINE BONE FLAP MENINGIOMA SUPRATENTOR	61512	18-40	2013	2013	65	205	NO	No	No	Independent	No	No	No	No	No	No	No	No	No	No	No	No	No	None	0	-99	-99	-99	-99	-99	-99	-99	-99	-99	-99	-99	-99	142	-99	-99	-99	-99	-99	-99	-99	-99
838	male	White	CRNEC TREPHINE BONE FLAP MENINGIOMA SUPRATENTOR	61512	61-80	2013	2013	74	243	NO	No	No	Independent	No	No	No	No	Yes	No	No	No	No	No	No	No	No	None	-99	-99	-99	-99	-99	-99	-99	-99	-99	-99	-99	-99	-99	-99	-99	-99	-99	-99	-99	-99	-99	-99
839	female	White	CRNEC TREPHINE BONE FLAP MENINGIOMA SUPRATENTOR	61512	41-60	2013	2013	65	161	NO	No	No	Independent	No	No	No	No	No	No	No	No	No	No	No	No	No	None	3	-99	17	-99	-99	-99	-99	3	3	3	-99	-99	-99	137	-99	0.9	-99	-99	-99	-99	11.8	40.9
840	male	White	CRNEC TREPHINE BONE FLAP MENINGIOMA SUPRATENTOR	61512	61-80	2013	2013	72	268	INSULIN	No	No	Independent	No	No	No	No	Yes	No	No	No	No	No	No	No	No	None	6	6	6	-99	-99	-99	-99	6	6	6	1	-99	1	138	15	0.98	-99	-99	-99	-99	8.3	42.7
841	male	White	CRNEC TREPHINE BONE FLAP MENINGIOMA SUPRATENTOR	61512	>80	2013	2013	67	168	NON-INSULIN	No	No	Independent	No	No	No	No	Yes	No	No	No	No	No	No	No	No	None	4	4	4	-99	-99	-99	-99	4	1	4	4	-99	4	137	22	0.92	-99	-99	-99	-99	3.9	41.8
842	female	Asian	CRNEC TREPHINE BONE FLAP MENINGIOMA SUPRATENTOR	61512	41-60	2013	2013	63	139	NO	No	No	Independent	No	No	No	No	No	No	No	No	No	No	No	No	No	SIRS	0	0	0	2	2	2	2	0	0	0	1	-99	1	139	19	0.64	4	0.6	18	82	16	41.4
843	female	White	CRNEC TREPHINE BONE FLAP MENINGIOMA SUPRATENTOR	61512	41-60	2013	2013	67	141	NO	No	No	Independent	No	No	No	No	No	No	No	No	No	No	No	No	No	None	4	4	4	-99	-99	-99	-99	12	12	12	12	-99	12	139	9	0.6	-99	-99	-99	-99	6.4	39.4
844	female	White	CRNEC TREPHINE BONE FLAP MENINGIOMA SUPRATENTOR	61512	61-80	2013	2013	60	235	NO	Yes	No	Independent	No	Yes	No	No	No	No	No	No	No	No	No	Yes	No	None	12	12	12	-99	-99	-99	-99	12	12	12	12	-99	12	141	16	0.8	-99	-99	-99	-99	9.2	40.6
845	female	White	CRNEC TREPHINE BONE FLAP MENINGIOMA SUPRATENTOR	61512	18-40	2013	2013	60	240	NO	Yes	No	Independent	No	No	No	No	No	No	No	No	No	No	No	No	No	None	5	5	5	55	55	55	55	5	5	5	-99	-99	-99	137	8	0.9	4	0.1	18	51	5.7	41.7
846	female	White	CRNEC TREPHINE BONE FLAP MENINGIOMA SUPRATENTOR	61512	61-80	2013	2013	63	151	NO	No	No	Independent	No	No	No	No	Yes	No	No	No	No	Yes	No	No	No	None	20	20	20	-99	-99	-99	-99	20	20	20	-99	-99	-99	140	26	1.2	-99	-99	-99	-99	6.1	37
847	female	White	CRNEC TREPHINE BONE FLAP MENINGIOMA SUPRATENTOR	61512	41-60	2013	2013	63	114	NO	No	No	Independent	No	No	No	No	Yes	No	No	No	No	No	No	No	No	None	9	9	9	29	29	29	29	9	9	9	28	-99	28	141	10	0.6	4.4	0.2	16	79	5.8	35.8
848	female	White	CRNEC TREPHINE BONE FLAP MENINGIOMA SUPRATENTOR	61512	41-60	2013	2013	66	130	NO	No	No	Independent	No	No	No	No	No	No	No	No	No	No	No	No	No	None	-99	-99	-99	-99	-99	-99	-99	-99	13	-99	-99	-99	-99	-99	-99	-99	-99	-99	-99	-99	-99	42.7
849	female	White	CRNEC TREPHINE BONE FLAP MENINGIOMA SUPRATENTOR	61512	61-80	2013	2013	63	133	NO	No	No	Independent	No	No	No	No	Yes	No	No	No	No	No	No	No	No	None	29	29	29	-99	-99	-99	-99	29	29	29	-99	-99	-99	138	12	0.9	-99	-99	-99	-99	8.93	38
850	male	Black or African American	CRNEC TREPHINE BONE FLAP MENINGIOMA SUPRATENTOR	61512	61-80	2013	2013	66	161	NO	No	No	Independent	No	No	No	No	Yes	No	No	No	No	No	No	No	No	None	-99	5	5	-99	-99	-99	-99	-99	5	-99	-99	-99	-99	-99	7	0.6	-99	-99	-99	-99	-99	41.4
851	male	White	CRNEC TREPHINE BONE FLAP MENINGIOMA SUPRATENTOR	61512	61-80	2013	2013	69	190	NO	No	No	Independent	No	No	No	No	No	No	No	No	No	No	No	No	No	None	1	1	1	-99	-99	-99	-99	1	1	1	1	-99	1	137	30	0.9	-99	-99	-99	-99	11.52	43.9
852	female	Black or African American	CRNEC TREPHINE BONE FLAP MENINGIOMA SUPRATENTOR	61512	41-60	2013	2013	64	178	NO	No	No	Independent	No	No	No	No	Yes	No	No	No	No	No	No	No	No	None	15	15	15	-99	-99	-99	-99	15	15	15	-99	-99	-99	143	12	0.6	-99	-99	-99	-99	6.61	40.3
853	male	White	CRNEC TREPHINE BONE FLAP MENINGIOMA SUPRATENTOR	61512	41-60	2013	2013	71	251	NON-INSULIN	No	No	Independent	No	No	No	No	No	No	No	No	No	No	No	No	No	None	9	9	9	-99	-99	-99	-99	9	9	9	9	-99	9	140	12	0.9	-99	-99	-99	-99	9.77	48.1
854	male	White	CRNEC TREPHINE BONE FLAP MENINGIOMA SUPRATENTOR	61512	61-80	2013	2013	68	266	NON-INSULIN	Yes	No	Independent	No	No	No	No	No	No	No	No	No	Yes	No	No	No	None	-99	-99	78	-99	-99	-99	-99	-99	-99	-99	-99	-99	-99	-99	-99	1.2	-99	-99	-99	-99	-99	-99
855	female	White	CRNEC TREPHINE BONE FLAP MENINGIOMA SUPRATENTOR	61512	18-40	2013	2013	65	187	NO	No	No	Independent	No	No	No	No	No	No	No	No	No	No	No	No	No	None	-99	-99	23	-99	-99	-99	-99	-99	9	-99	-99	-99	-99	-99	-99	0.8	-99	-99	-99	-99	-99	41.7
856	male	White	CRNEC TREPHINE BONE FLAP MENINGIOMA SUPRATENTOR	61512	41-60	2013	2013	63	196	NO	No	No	Independent	No	No	No	No	Yes	No	No	No	No	No	No	No	No	None	1	1	1	6	6	6	6	1	1	1	5	-99	5	141	11	0.9	3.7	1.4	29	49	5.87	48
857	female	White	CRNEC TREPHINE BONE FLAP MENINGIOMA SUPRATENTOR	61512	61-80	2013	2013	64	170	NO	No	No	Partially Dependent	No	No	No	No	Yes	No	No	No	No	No	No	No	No	None	0	0	0	2	2	2	2	0	0	0	1	-99	1	135	21	0.5	2.3	0.6	49	63	15.97	35.1
858	male	Asian	CRNEC TREPHINE BONE FLAP MENINGIOMA SUPRATENTOR	61512	61-80	2013	2013	67	189	NO	No	No	Independent	No	No	No	No	No	No	No	No	No	No	No	No	No	None	0	0	0	2	2	2	2	0	0	0	0	-99	0	140	20	1.3	2.9	0.9	46	68	10.28	35.7
859	female	White	CRNEC TREPHINE BONE FLAP MENINGIOMA SUPRATENTOR	61512	61-80	2013	2013	62	131	NO	No	No	Independent	No	No	No	No	No	No	No	No	No	No	No	No	No	None	-99	-99	-99	-99	-99	-99	-99	-99	5	-99	-99	-99	-99	-99	-99	-99	-99	-99	-99	-99	-99	43.8
860	male	White	CRNEC TREPHINE BONE FLAP MENINGIOMA SUPRATENTOR	61512	61-80	2013	2013	68	195	NO	Yes	No	Independent	No	No	No	No	Yes	No	No	No	No	No	No	No	No	None	-99	13	13	-99	-99	-99	-99	-99	13	-99	-99	-99	-99	-99	9	0.8	-99	-99	-99	-99	-99	46.9
861	female	White	CRNEC TREPHINE BONE FLAP MENINGIOMA SUPRATENTOR	61512	41-60	2013	2013	61	190	NO	No	No	Independent	No	No	No	No	No	No	No	No	No	Yes	No	No	No	None	10	10	10	45	45	45	45	10	10	10	10	-99	10	141	11	0.58	3.7	1.2	17	77	5.7	39.3
862	female	White	CRNEC TREPHINE BONE FLAP MENINGIOMA SUPRATENTOR	61512	61-80	2013	2013	64	213	NON-INSULIN	No	No	Independent	No	No	No	No	No	No	No	No	No	Yes	No	No	No	None	3	3	3	3	3	3	3	3	3	3	2	-99	2	139	15	1.04	3.4	0.4	20	77	8.5	43.8
863	male	Unknown/Not Reported	CRNEC TREPHINE BONE FLAP MENINGIOMA SUPRATENTOR	61512	61-80	2013	2013	69	158	NO	No	No	Partially Dependent	No	No	No	No	No	No	No	No	No	No	No	No	No	None	0	0	0	0	0	0	0	0	0	0	0	-99	0	143	11	0.91	3.3	0.5	9	88	14.7	44.9
864	female	White	CRNEC TREPHINE BONE FLAP MENINGIOMA SUPRATENTOR	61512	41-60	2013	2013	69	183	NO	No	No	Independent	Yes	No	No	No	No	No	No	No	No	No	No	No	No	None	0	0	0	0	0	0	0	0	0	0	0	-99	0	137	10	0.52	2.7	0.3	15	57	12.5	35.2
865	female	White	CRNEC TREPHINE BONE FLAP MENINGIOMA SUPRATENTOR	61512	61-80	2013	2013	68	299	INSULIN	No	No	Partially Dependent	No	No	No	No	Yes	No	No	No	No	No	No	No	No	None	1	1	1	2	2	2	2	1	1	1	-99	-99	2	133	30	1	2.7	0.6	14	57	12.5	49.9
866	female	White	CRNEC TREPHINE BONE FLAP MENINGIOMA SUPRATENTOR	61512	61-80	2013	2013	63	176	NO	No	No	Independent	No	No	No	No	No	No	No	No	No	No	No	No	No	None	24	24	24	24	24	24	24	24	24	24	24	-99	24	140	13	0.91	4	0.4	21	87	5.7	40.1
867	male	White	CRNEC TREPHINE BONE FLAP MENINGIOMA SUPRATENTOR	61512	41-60	2013	2013	68	145	NO	No	No	Independent	No	No	No	No	No	No	No	No	No	No	No	No	No	None	-99	-99	-99	-99	-99	-99	-99	-99	-99	-99	-99	-99	18	-99	-99	-99	-99	-99	-99	-99	-99	-99
868	male	White	CRNEC TREPHINE BONE FLAP MENINGIOMA SUPRATENTOR	61512	61-80	2013	2013	69	268	NON-INSULIN	No	No	Independent	No	No	No	No	Yes	No	No	No	No	No	No	Yes	No	None	0	0	0	4	4	4	4	0	0	0	-99	-99	0	137	45	1.42	4	0.5	14	68	11.1	37.3
869	female	White	CRNEC TREPHINE BONE FLAP MENINGIOMA SUPRATENTOR	61512	41-60	2013	2013	66	229	NO	No	No	Independent	No	No	No	No	No	No	No	No	No	Yes	No	No	No	None	1	1	1	1	-99	-99	-99	1	1	1	-99	-99	1	138	17	0.59	3.4	-99	-99	-99	8.2	41.6
870	female	Asian	CRNEC TREPHINE BONE FLAP MENINGIOMA SUPRATENTOR	61512	41-60	2013	2013	62	120	NO	No	No	Independent	No	No	No	No	No	No	No	No	No	No	No	No	No	None	0	0	0	0	5	5	5	0	0	0	1	-99	0	137	15	0.56	3.3	0.4	23	74	4.3	37.8
871	female	Asian	CRNEC TREPHINE BONE FLAP MENINGIOMA SUPRATENTOR	61512	61-80	2013	2013	63	117	NO	No	No	Independent	No	No	No	No	No	No	No	No	No	Yes	No	No	No	None	0	0	0	1	11	11	11	1	1	1	1	-99	1	145	11	0.47	3	0.7	12	59	7.2	36.8
872	female	White	CRNEC TREPHINE BONE FLAP MENINGIOMA SUPRATENTOR	61512	61-80	2013	2013	64	183	NO	No	No	Independent	No	No	No	No	Yes	No	No	No	No	No	No	No	No	None	0	0	0	0	1	1	1	0	0	0	1	-99	0	142	15	0.86	3.4	0.3	26	66	7.8	32.7
873	female	White	CRNEC TREPHINE BONE FLAP MENINGIOMA SUPRATENTOR	61512	41-60	2013	2013	62	141	NO	No	No	Independent	No	No	No	No	No	No	No	No	No	Yes	No	No	No	None	0	0	0	0	1	1	1	0	0	0	1	-99	0	139	7	0.5	2.9	0.3	49	91	9.8	34.9
874	female	White	CRNEC TREPHINE BONE FLAP MENINGIOMA SUPRATENTOR	61512	>80	2013	2013	67	159	NO	No	No	Independent	No	No	No	No	Yes	No	No	No	No	No	No	No	No	None	14	14	14	-99	-99	-99	-99	14	14	14	14	-99	14	142	22	0.93	-99	-99	-99	-99	4.9	37.9
875	female	Asian	CRNEC TREPHINE BONE FLAP MENINGIOMA SUPRATENTOR	61512	41-60	2013	2013	54	98	NO	No	No	Independent	No	No	No	No	Yes	No	No	No	No	No	No	No	No	None	0	0	0	1	1	1	1	0	0	0	-99	-99	1	142	11	0.44	4	0.4	29	106	5.5	35.5
876	female	White	CRNEC TREPHINE BONE FLAP MENINGIOMA SUPRATENTOR	61512	41-60	2013	2013	63	149	NO	No	No	Independent	No	No	No	No	No	No	No	No	No	No	No	No	No	None	29	29	29	29	29	29	29	0	0	0	-99	-99	0	141	10	0.85	4.2	0.4	30	79	5.5	40.8
877	female	White	CRNEC TREPHINE BONE FLAP MENINGIOMA SUPRATENTOR	61512	61-80	2013	2013	64	128	NO	Yes	No	Independent	No	No	No	No	Yes	No	No	No	No	No	No	No	No	None	0	0	0	41	41	41	41	0	0	0	-99	-99	0	142	6	0.67	4	0.4	17	116	6.4	34
878	female	Asian	CRNEC TREPHINE BONE FLAP MENINGIOMA SUPRATENTOR	61512	61-80	2013	2013	60	114	INSULIN	No	No	Partially Dependent	Yes	No	No	No	Yes	No	No	No	No	No	Yes	Yes	No	None	0	0	0	0	-99	-99	-99	0	0	0	0	-99	0	144	13	0.5	2.5	-99	-99	-99	6	28.4
879	female	White	CRNEC TREPHINE BONE FLAP MENINGIOMA SUPRATENTOR	61512	61-80	2013	2013	61	143	NO	No	No	Independent	No	No	No	No	No	No	No	No	No	No	No	No	No	None	0	0	0	0	3	3	3	0	0	0	-99	-99	1	141	27	0.7	3.9	0.4	25	62	7.6	39.3
880	male	White	CRNEC TREPHINE BONE FLAP MENINGIOMA SUPRATENTOR	61512	61-80	2013	2013	73	209	NO	No	No	Independent	No	No	No	No	Yes	No	No	No	No	No	No	No	No	None	1	1	1	3	3	3	3	1	1	1	-99	-99	1	136	14	1.01	3.2	0.7	38	60	7.51	49.6
881	male	White	CRNEC TREPHINE BONE FLAP MENINGIOMA SUPRATENTOR	61512	61-80	2013	2013	67	159	NO	No	No	Independent	No	No	No	No	Yes	No	No	No	No	Yes	No	No	No	SIRS	0	0	0	0	1	1	1	0	0	0	1	-99	0	138	38	0.75	3	0.5	30	115	37.26	46.4
882	female	White	CRNEC TREPHINE BONE FLAP MENINGIOMA SUPRATENTOR	61512	41-60	2013	2013	70	207	NO	Yes	No	Independent	No	No	No	No	Yes	No	No	No	No	No	No	No	No	None	20	20	20	20	20	20	20	20	20	20	20	-99	20	142	19	0.8	4	0.4	21	91	8.15	47.5
883	female	White	CRNEC TREPHINE BONE FLAP MENINGIOMA SUPRATENTOR	61512	41-60	2013	2013	64	229	NO	No	No	Independent	No	No	No	No	No	No	No	No	No	No	No	No	No	None	19	19	19	-99	-99	-99	-99	19	19	19	-99	-99	19	139	14	0.87	-99	-99	-99	-99	6.45	37.2
884	female	White	CRNEC TREPHINE BONE FLAP MENINGIOMA SUPRATENTOR	61512	61-80	2013	2013	63	174	NO	No	No	Independent	No	No	No	No	No	No	No	No	No	No	No	No	No	None	13	13	13	-99	-99	-99	-99	13	13	13	-99	-99	-99	139	31	0.81	-99	-99	-99	-99	7.76	43.2
885	female	White	CRNEC TREPHINE BONE FLAP MENINGIOMA SUPRATENTOR	61512	41-60	2013	2013	64	140	NO	Yes	No	Independent	No	No	No	No	No	No	No	No	No	No	No	No	No	None	0	0	0	0	1	1	1	0	0	0	-99	-99	1	141	10	0.58	3.9	0.2	117	67	10.08	38.6
886	male	White	CRNEC TREPHINE BONE FLAP MENINGIOMA SUPRATENTOR	61512	61-80	2013	2013	67	223	NON-INSULIN	Yes	No	Independent	No	No	No	No	Yes	No	No	No	No	Yes	No	No	No	None	2	2	2	13	32	32	32	1	1	1	-99	-99	2	139	22	0.69	2.9	0.7	13	93	15.37	40.9
887	male	White	CRNEC TREPHINE BONE FLAP MENINGIOMA SUPRATENTOR	61512	61-80	2013	2013	72	220	NO	No	No	Independent	No	No	No	No	Yes	No	No	No	No	No	No	No	No	None	1	1	1	18	18	18	18	1	1	1	-99	-99	1	140	9	0.76	3.3	0.3	26	121	6.49	35.5
888	male	White	CRNEC TREPHINE BONE FLAP MENINGIOMA SUPRATENTOR	61512	41-60	2013	2013	67	169	NO	Yes	No	Independent	No	No	No	No	No	No	No	No	No	No	No	No	No	None	9	9	9	9	9	9	9	9	9	9	-99	-99	-99	142	10	0.91	3.3	0.3	28	80	6.54	42
889	female	White	CRNEC TREPHINE BONE FLAP MENINGIOMA SUPRATENTOR	61512	61-80	2013	2013	63	165	NO	No	No	Independent	No	No	No	No	Yes	No	No	No	No	No	No	No	No	None	8	8	8	-99	-99	-99	-99	8	8	8	-99	-99	8	144	10	0.76	-99	-99	-99	-99	7.87	37.9
890	female	White	CRNEC TREPHINE BONE FLAP MENINGIOMA SUPRATENTOR	61512	41-60	2013	2013	62	130	NO	No	No	Independent	No	No	No	No	No	No	No	No	No	No	No	No	No	None	24	24	24	-99	-99	-99	-99	24	24	24	-99	-99	-99	140	16	0.77	-99	-99	-99	-99	5.43	40.8
891	male	White	CRNEC TREPHINE BONE FLAP MENINGIOMA SUPRATENTOR	61512	41-60	2013	2013	72	159	NO	No	No	Independent	No	No	No	No	No	No	No	No	No	No	No	No	No	None	10	10	10	-99	-99	-99	-99	4	4	4	10	-99	10	137	17	1.3	-99	-99	-99	-99	10.32	43.7
892	female	White	CRNEC TREPHINE BONE FLAP MENINGIOMA SUPRATENTOR	61512	41-60	2013	2013	56	117	NO	No	No	Independent	Yes	No	No	No	No	No	No	No	No	No	No	No	No	None	0	0	0	-99	-99	-99	-99	0	0	0	0	-99	0	141	6	0.48	-99	-99	-99	-99	6.8	40
893	female	Unknown/Not Reported	CRNEC TREPHINE BONE FLAP MENINGIOMA SUPRATENTOR	61512	61-80	2013	2013	51	155	INSULIN	No	No	Independent	No	No	No	No	Yes	No	No	No	No	No	No	No	No	None	5	5	5	5	5	5	5	5	5	5	68	-99	68	137	22	0.92	4.3	0.3	29	59	8.3	39.3
894	female	White	CRNEC TREPHINE BONE FLAP MENINGIOMA SUPRATENTOR	61512	41-60	2013	2013	68	227	NO	No	No	Independent	No	No	No	No	No	No	No	No	No	Yes	No	No	No	None	42	42	42	42	42	42	42	6	6	6	-99	-99	6	142	22	0.88	4.2	0.4	18	45	9.3	42.3
895	female	Unknown/Not Reported	CRNEC TREPHINE BONE FLAP MENINGIOMA SUPRATENTOR	61512	61-80	2013	2013	62	157	NO	No	No	Independent	No	No	No	No	Yes	No	No	No	No	No	No	No	No	None	9	9	9	9	9	9	9	9	9	9	9	-99	9	140	10	1.35	4.7	0.2	13	81	6.4	35.1
896	female	White	CRNEC TREPHINE BONE FLAP MENINGIOMA SUPRATENTOR	61512	41-60	2013	2013	61	221	NO	No	No	Independent	No	No	No	No	No	No	No	No	No	No	No	No	No	None	8	8	8	8	8	8	8	8	8	8	8	-99	8	136	17	0.83	4.2	0.4	23	120	8.6	42.6
897	male	Unknown/Not Reported	CRNEC TREPHINE BONE FLAP MENINGIOMA SUPRATENTOR	61512	61-80	2013	2013	69	212	INSULIN	No	No	Independent	No	No	No	No	Yes	No	No	No	No	No	No	No	No	None	0	0	0	-99	2	2	-99	0	0	0	-99	-99	0	141	15	0.72	-99	0.4	16	-99	1.8	37
898	female	White	CRNEC TREPHINE BONE FLAP MENINGIOMA SUPRATENTOR	61512	61-80	2013	2013	62	166	NO	No	No	Independent	No	No	No	No	Yes	No	No	No	No	No	No	No	No	None	5	5	5	-99	-99	-99	-99	5	5	5	-99	-99	5	141	17	0.78	-99	-99	-99	-99	8.8	42
899	female	White	CRNEC TREPHINE BONE FLAP MENINGIOMA SUPRATENTOR	61512	41-60	2013	2013	61	253	NO	No	No	Independent	No	No	No	No	No	No	No	No	No	No	No	No	No	None	18	18	18	-99	-99	-99	-99	18	18	18	-99	-99	18	142	14	0.74	-99	-99	-99	-99	7	43.9
900	male	White	CRNEC TREPHINE BONE FLAP MENINGIOMA SUPRATENTOR	61512	41-60	2013	2013	67	179	NO	Yes	No	Independent	No	No	No	No	Yes	No	No	No	No	No	No	No	No	None	9	9	9	-99	-99	-99	-99	9	9	9	9	-99	9	142	24	1.07	-99	-99	-99	-99	7.3	47.3
901	female	White	CRNEC TREPHINE BONE FLAP MENINGIOMA SUPRATENTOR	61512	18-40	2013	2013	63	120	NO	No	No	Partially Dependent	No	No	No	No	No	No	No	No	No	No	No	No	No	None	1	1	1	-99	-99	-99	-99	1	1	1	1	-99	1	137	26	0.65	-99	-99	-99	-99	7.1	37
902	female	White	CRNEC TREPHINE BONE FLAP MENINGIOMA SUPRATENTOR	61512	61-80	2013	2013	69	183	NO	No	No	Independent	No	No	No	No	No	No	No	No	No	No	No	No	No	None	21	21	21	21	21	21	21	21	21	21	-99	-99	10	139	13	0.88	4.9	0.6	22	103	6.8	42.6
903	female	White	CRNEC TREPHINE BONE FLAP MENINGIOMA SUPRATENTOR	61512	61-80	2013	2013	70	151	NO	No	No	Independent	No	No	No	No	No	No	No	No	No	No	No	No	No	None	15	15	15	-99	15	15	15	15	15	15	15	-99	15	141	13	0.59	-99	0.3	16	65	5.1	37
904	female	White	CRNEC TREPHINE BONE FLAP MENINGIOMA SUPRATENTOR	61512	61-80	2013	2013	64	227	NON-INSULIN	No	No	Independent	No	No	No	No	Yes	No	No	No	No	No	No	No	No	None	46	46	45	-99	-99	-99	-99	46	45	45	-99	-99	46	139	41	1.31	-99	-99	-99	-99	8.4	34
905	female	White	CRNEC TREPHINE BONE FLAP MENINGIOMA SUPRATENTOR	61512	41-60	2013	2013	67	142	NO	No	No	Independent	No	No	No	No	No	No	No	No	No	No	No	No	No	None	13	13	13	-99	-99	-99	-99	13	13	13	13	-99	-99	141	15	0.62	-99	-99	-99	-99	5.2	30
906	female	White	CRNEC TREPHINE BONE FLAP MENINGIOMA SUPRATENTOR	61512	61-80	2013	2013	63	140	NO	No	No	Independent	No	No	No	No	Yes	No	No	No	No	No	No	No	No	None	0	-99	-99	-99	-99	-99	-99	-99	-99	-99	-99	-99	-99	129	-99	-99	-99	-99	-99	-99	-99	-99
907	male	White	CRNEC TREPHINE BONE FLAP MENINGIOMA SUPRATENTOR	61512	>80	2013	2013	69	143	NO	No	No	Independent	No	No	No	No	No	No	No	No	No	No	No	No	No	None	-99	-99	-99	-99	-99	-99	-99	10	10	10	30	-99	30	-99	-99	-99	-99	-99	-99	-99	6.1	41.1
908	male	White	CRNEC TREPHINE BONE FLAP MENINGIOMA SUPRATENTOR	61512	18-40	2013	2013	72	160	NO	No	No	Independent	No	No	No	No	No	No	No	No	No	No	No	No	No	None	11	11	11	-99	-99	-99	-99	4	4	4	-99	-99	11	141	16	0.78	-99	-99	-99	-99	15.2	48
909	female	White	CRNEC TREPHINE BONE FLAP MENINGIOMA SUPRATENTOR	61512	41-60	2013	2013	65	140	NO	No	No	Independent	No	No	No	No	No	No	No	No	No	No	No	No	No	None	28	28	28	28	28	28	28	28	28	28	-99	-99	28	139	13	0.67	4.5	0.3	36	63	6.4	42.2
910	female	Black or African American	CRNEC TREPHINE BONE FLAP MENINGIOMA SUPRATENTOR	61512	41-60	2013	2013	68	189	NO	No	No	Independent	No	No	No	No	No	No	No	No	No	No	No	No	No	None	2	2	2	7	7	7	7	2	2	2	2	-99	-99	139	15	0.7	4.1	0.2	32	81	13.6	37.9
911	female	Black or African American	CRNEC TREPHINE BONE FLAP MENINGIOMA SUPRATENTOR	61512	18-40	2013	2013	62	176	NO	No	No	Independent	No	No	No	No	No	No	No	No	No	No	No	No	No	None	1	1	1	1	1	1	1	1	1	1	-99	-99	1	136	4	0.5	3.3	0.7	23	68	22.7	36.8
912	female	White	CRNEC TREPHINE BONE FLAP MENINGIOMA SUPRATENTOR	61512	61-80	2013	2013	61	162	NO	No	No	Independent	No	No	No	No	No	No	No	No	No	Yes	No	No	No	None	10	10	10	10	10	10	10	10	10	10	11	-99	11	139	19	0.7	3.4	0.4	17	44	6.4	38.8
913	female	Unknown/Not Reported	CRNEC TREPHINE BONE FLAP MENINGIOMA SUPRATENTOR	61512	41-60	2013	2013	59	120	NO	No	No	Independent	No	No	No	No	No	No	No	No	No	No	No	No	No	None	1	1	1	-99	-99	-99	-99	1	1	1	1	-99	1	144	11	0.8	-99	-99	-99	-99	5.8	38
914	female	Unknown/Not Reported	CRNEC TREPHINE BONE FLAP MENINGIOMA SUPRATENTOR	61512	61-80	2013	2013	65	162	NO	No	No	Independent	No	No	No	No	Yes	No	No	No	No	No	No	No	No	None	21	21	21	-99	-99	-99	-99	21	21	21	-99	-99	21	140	26	1.1	-99	-99	-99	-99	9.3	39.6
915	male	Unknown/Not Reported	CRNEC TREPHINE BONE FLAP MENINGIOMA SUPRATENTOR	61512	41-60	2013	2013	70	266	NO	No	No	Independent	No	No	No	No	Yes	No	No	No	No	Yes	No	No	No	None	1	1	1	-99	-99	-99	-99	1	1	1	1	-99	1	141	18	0.8	-99	-99	-99	-99	13	43
916	male	White	CRNEC TREPHINE BONE FLAP MENINGIOMA SUPRATENTOR	61512	41-60	2013	2013	68	212	NO	No	No	Independent	No	No	No	No	No	No	No	No	No	No	No	No	No	None	0	0	0	-99	-99	-99	-99	0	0	0	0	-99	0	142	20	1	-99	-99	-99	-99	6.5	41
917	female	White	CRNEC TREPHINE BONE FLAP MENINGIOMA SUPRATENTOR	61512	61-80	2013	2013	61	152	NO	No	No	Independent	No	No	No	No	No	No	No	No	No	No	No	No	No	None	0	0	0	-99	-99	-99	-99	0	0	0	-99	-99	-99	141	18	1	-99	-99	-99	-99	8.4	42
918	male	White	CRNEC TREPHINE BONE FLAP MENINGIOMA SUPRATENTOR	61512	41-60	2013	2013	67	288	NO	No	No	Independent	No	No	No	No	Yes	No	No	No	No	No	No	Yes	No	None	0	0	0	-99	-99	-99	-99	0	0	0	-99	-99	-99	141	15	0.91	-99	-99	-99	-99	3.5	42
919	female	Black or African American	CRNEC TREPHINE BONE FLAP MENINGIOMA SUPRATENTOR	61512	61-80	2013	2013	59	130	NO	No	No	Independent	No	No	No	No	Yes	No	No	No	No	No	No	No	No	None	0	0	0	1	1	1	1	0	0	0	1	-99	1	141	19	0.85	3.4	1	11	47	8.7	34.5
920	male	White	CRNEC TREPHINE BONE FLAP MENINGIOMA SUPRATENTOR	61512	61-80	2013	2013	67	222	NO	Yes	MODERATE EXERTION	Independent	No	No	No	No	No	No	No	No	No	No	No	No	No	None	6	6	6	6	6	6	6	6	6	6	6	-99	6	138	13	0.92	4.3	0.6	25	93	8	44.1
921	male	White	CRNEC TREPHINE BONE FLAP MENINGIOMA SUPRATENTOR	61512	41-60	2013	2013	73	297	NO	Yes	MODERATE EXERTION	Independent	No	Yes	No	No	No	No	No	No	No	No	No	No	No	None	13	13	13	13	13	13	13	13	13	13	13	-99	0	140	16	0.9	4.1	0.5	20	69	6.6	50.2
922	male	White	CRNEC TREPHINE BONE FLAP MENINGIOMA SUPRATENTOR	61512	41-60	2013	2013	69	176	NO	No	No	Independent	No	No	No	No	Yes	No	No	No	No	No	No	No	No	None	0	0	0	17	17	17	17	0	0	0	16	-99	0	136	36	0.7	4.5	0.3	42	51	16.4	42
923	female	White	CRNEC TREPHINE BONE FLAP MENINGIOMA SUPRATENTOR	61512	61-80	2013	2013	63	127	NO	No	No	Independent	No	No	No	No	Yes	No	No	No	No	No	No	No	No	None	0	0	0	-99	-99	-99	-99	-99	0	-99	-99	-99	-99	136	24	1	-99	-99	-99	-99	-99	37
924	male	White	CRNEC TREPHINE BONE FLAP MENINGIOMA SUPRATENTOR	61512	41-60	2013	2013	67	243	NON-INSULIN	No	No	Independent	No	No	No	No	Yes	No	No	No	No	No	No	No	No	None	0	0	0	-99	-99	-99	-99	-99	0	-99	-99	-99	-99	142	16	1.1	-99	-99	-99	-99	-99	44
925	female	White	CRNEC TREPHINE BONE FLAP MENINGIOMA SUPRATENTOR	61512	61-80	2013	2013	63	168	NON-INSULIN	No	No	Independent	No	No	No	No	Yes	No	No	No	No	No	No	No	No	None	1	1	1	-99	-99	-99	-99	1	1	1	1	-99	1	137	24	0.78	-99	-99	-99	-99	10.8	40.9
926	female	Black or African American	CRNEC TREPHINE BONE FLAP MENINGIOMA SUPRATENTOR	61512	61-80	2013	2013	58	140	NO	No	No	Independent	No	No	No	No	No	No	No	No	No	No	No	No	No	None	0	0	0	-99	-99	-99	-99	0	0	0	0	-99	0	139	14	0.44	-99	-99	-99	-99	7	41.5
927	female	White	CRNEC TREPHINE BONE FLAP MENINGIOMA SUPRATENTOR	61512	61-80	2013	2013	65	206	NO	No	No	Independent	No	No	No	No	No	No	No	No	No	No	No	No	No	None	7	7	7	7	7	7	7	7	7	7	7	-99	7	136	29	1.22	3.7	0.6	13	62	20.6	45.5
928	female	Black or African American	CRNEC TREPHINE BONE FLAP MENINGIOMA SUPRATENTOR	61512	41-60	2013	2013	63	354	NO	No	No	Independent	No	No	No	No	Yes	No	No	No	No	No	No	No	No	None	0	0	0	0	0	0	0	0	0	0	0	-99	0	134	26	1.1	4.4	0.3	48	161	8.3	37
929	male	White	CRNEC TREPHINE BONE FLAP MENINGIOMA SUPRATENTOR	61512	41-60	2013	2013	65	192	NO	No	No	Independent	No	No	No	No	No	No	No	No	No	No	No	No	No	None	0	0	0	-99	-99	-99	-99	0	0	0	0	-99	0	140	16	0.8	-99	-99	-99	-99	5.5	42
930	female	Black or African American	CRNEC TREPHINE BONE FLAP MENINGIOMA SUPRATENTOR	61512	41-60	2013	2013	61	136	NO	No	No	Partially Dependent	No	No	No	No	Yes	No	No	No	No	No	No	No	No	None	21	21	21	21	21	21	21	21	21	21	21	-99	21	140	9	0.74	4.3	0.7	16	61	3.4	40.3
931	female	White	CRNEC TREPHINE BONE FLAP MENINGIOMA SUPRATENTOR	61512	18-40	2013	2013	62	131	NO	No	No	Independent	No	No	No	No	No	No	No	No	No	No	No	No	No	None	4	4	4	-99	-99	-99	-99	-99	4	-99	-99	-99	4	141	15	0.69	-99	-99	-99	-99	-99	37.4
932	male	White	CRNEC TREPHINE BONE FLAP MENINGIOMA SUPRATENTOR	61512	61-80	2013	2013	63	143	NO	Yes	No	Independent	No	No	No	No	Yes	No	No	No	No	Yes	No	No	No	None	1	1	1	3	3	3	3	1	1	1	3	-99	1	139	31	0.88	3.6	0.4	20	53	29.1	41.2
933	male	White	CRNEC TREPHINE BONE FLAP MENINGIOMA SUPRATENTOR	61512	41-60	2013	2013	62	179	NO	No	No	Independent	No	No	No	No	No	No	No	No	No	No	No	No	No	None	5	5	5	-99	-99	-99	-99	5	5	5	-99	-99	-99	141	16	0.77	-99	-99	-99	-99	5.53	48.3
934	female	White	CRNEC TREPHINE BONE FLAP MENINGIOMA SUPRATENTOR	61512	18-40	2013	2013	63	256	NO	No	No	Independent	No	No	No	No	No	No	No	No	No	No	No	No	No	None	0	0	0	-99	-99	-99	-99	-99	0	-99	-99	-99	-99	136	16	0.5	-99	-99	-99	-99	-99	40
935	female	White	CRNEC TREPHINE BONE FLAP MENINGIOMA SUPRATENTOR	61512	41-60	2013	2013	66	136	NO	No	No	Independent	No	No	No	No	No	No	No	No	No	No	No	No	No	None	45	45	45	45	45	45	45	45	45	45	45	-99	45	139	14	0.76	4.7	0.7	19	57	5.8	41.3
936	female	White	CRNEC TREPHINE BONE FLAP MENINGIOMA SUPRATENTOR	61512	41-60	2013	2013	64	160	NO	No	MODERATE EXERTION	Independent	No	Yes	No	No	No	No	No	No	No	No	No	No	No	None	7	7	7	-99	-99	-99	-99	7	7	7	-99	-99	7	141	7	0.5	-99	-99	-99	-99	6	38
937	male	White	CRNEC TREPHINE BONE FLAP MENINGIOMA SUPRATENTOR	61512	41-60	2013	2013	68	155	NO	Yes	No	Independent	No	No	No	No	Yes	No	No	No	No	No	No	No	No	None	0	0	0	15	15	15	15	0	0	0	-99	-99	15	137	27	1.1	4.1	0.4	19	67	6.6	48
938	female	White	CRNEC TREPHINE BONE FLAP MENINGIOMA SUPRATENTOR	61512	61-80	2013	2013	65	224	INSULIN	No	No	Independent	No	No	No	No	Yes	No	No	No	No	No	No	No	No	None	0	0	0	11	11	11	11	11	0	11	11	-99	11	140	16	0.7	4	0.3	22	96	5.8	28
939	female	White	CRNEC TREPHINE BONE FLAP MENINGIOMA SUPRATENTOR	61512	41-60	2013	2013	61	140	NO	No	No	Independent	No	No	No	No	No	No	No	No	No	No	No	No	No	None	8	8	8	-99	-99	-99	-99	8	8	8	8	-99	8	139	14	0.64	-99	-99	-99	-99	6	42.6
940	male	Black or African American	CRNEC TREPHINE BONE FLAP MENINGIOMA SUPRATENTOR	61512	41-60	2013	2013	70	237	INSULIN	No	No	Independent	No	No	No	No	Yes	No	No	No	No	Yes	No	No	No	None	12	12	12	12	12	12	12	12	12	12	12	-99	0	133	17	0.93	3.4	0.3	15	112	11	41.8
941	male	White	CRNEC TREPHINE BONE FLAP MENINGIOMA SUPRATENTOR	61512	41-60	2013	2013	66	218	NON-INSULIN	No	No	Independent	No	No	No	No	No	No	No	No	No	No	No	No	No	None	1	1	1	1	1	1	1	1	1	1	1	-99	1	133	26	1.05	4.2	1	17	78	9.1	42.7
942	female	White	CRNEC TREPHINE BONE FLAP MENINGIOMA SUPRATENTOR	61512	41-60	2013	2013	64	303	NO	No	No	Independent	No	No	No	No	Yes	No	No	No	No	No	No	No	No	None	1	1	1	1	1	1	1	1	1	1	1	-99	1	137	16	0.74	4	0.5	22	57	7.8	41.8
943	female	White	CRNEC TREPHINE BONE FLAP MENINGIOMA SUPRATENTOR	61512	41-60	2013	2013	64	161	NO	No	No	Independent	No	No	No	No	No	No	No	No	No	No	No	No	No	None	5	5	5	-99	-99	-99	-99	5	5	5	-99	-99	5	139	14	0.71	-99	-99	-99	-99	7.4	43.4
944	male	White	CRNEC TREPHINE BONE FLAP MENINGIOMA SUPRATENTOR	61512	61-80	2013	2013	73	202	NO	No	No	Independent	No	No	No	No	Yes	No	No	No	No	No	No	No	No	None	0	0	0	2	2	2	2	0	0	0	5	-99	5	134	24	1.06	4.1	0.4	13	29	11.4	46.4
945	female	White	CRNEC TREPHINE BONE FLAP MENINGIOMA SUPRATENTOR	61512	41-60	2013	2013	65	204	NON-INSULIN	No	No	Independent	No	No	No	No	Yes	No	No	No	No	No	No	No	No	None	0	0	0	42	42	42	42	0	0	0	0	-99	0	137	24	0.7	4.7	0.4	32	37	8.7	39
946	female	Black or African American	CRNEC TREPHINE BONE FLAP MENINGIOMA SUPRATENTOR	61512	>80	2013	2013	66	187	NO	No	No	Independent	No	No	No	No	Yes	No	No	No	No	No	No	No	No	Sepsis	0	0	0	-99	-99	-99	-99	0	0	0	-99	-99	0	141	35	1.38	-99	-99	-99	-99	19.9	34.4
947	male	White	CRNEC TREPHINE BONE FLAP MENINGIOMA SUPRATENTOR	61512	41-60	2013	2013	72	199	NO	Yes	No	Independent	No	No	No	No	Yes	No	No	No	No	No	No	No	No	None	0	0	0	-99	-99	-99	-99	10	0	10	-99	-99	-99	136	21	0.8	-99	-99	-99	-99	11.3	46
948	male	Black or African American	CRNEC TREPHINE BONE FLAP MENINGIOMA SUPRATENTOR	61512	18-40	2013	2013	69	183	NO	Yes	No	Independent	No	No	No	No	No	No	No	No	No	No	No	No	No	None	0	0	0	-99	-99	-99	-99	0	0	0	0	-99	0	140	10	1.3	-99	-99	-99	-99	3.9	51
949	female	White	CRNEC TREPHINE BONE FLAP MENINGIOMA SUPRATENTOR	61512	18-40	2013	2013	60	149	NO	No	No	Independent	No	No	No	No	No	No	No	No	No	No	No	No	No	None	0	0	0	-99	-99	-99	-99	0	0	0	0	-99	0	143	4	0.8	-99	-99	-99	-99	8.3	36
950	male	White	CRNEC TREPHINE BONE FLAP MENINGIOMA SUPRATENTOR	61512	41-60	2013	2013	69	209	NO	Yes	No	Independent	No	No	No	No	No	No	No	No	No	No	No	No	No	None	0	0	0	-99	-99	-99	-99	0	0	0	-99	-99	4	138	18	0.65	-99	-99	-99	-99	12.1	44.6
951	female	White	CRNEC TREPHINE BONE FLAP MENINGIOMA SUPRATENTOR	61512	18-40	2013	2013	59	152	NO	No	MODERATE EXERTION	Independent	No	No	No	No	No	No	No	No	No	No	No	No	No	None	14	14	14	14	14	14	14	14	14	14	14	-99	14	139	16	0.67	4.3	0.5	20	110	9.1	40.5
952	male	White	CRNEC TREPHINE BONE FLAP MENINGIOMA SUPRATENTOR	61512	41-60	2013	2013	73	192	NO	Yes	AT REST	Independent	No	Yes	No	No	Yes	No	No	Yes	No	No	No	No	No	None	7	7	7	7	7	7	7	7	7	7	7	-99	7	140	25	1.28	4	0.3	16	82	9.6	44
953	female	White	CRNEC TREPHINE BONE FLAP MENINGIOMA SUPRATENTOR	61512	41-60	2013	2013	67	135	NO	No	No	Independent	No	No	No	No	No	No	No	No	No	No	No	No	No	None	0	0	0	-99	-99	-99	-99	0	0	0	0	-99	0	139	30	1	-99	-99	-99	-99	3.9	37
954	female	White	CRNEC TREPHINE BONE FLAP MENINGIOMA SUPRATENTOR	61512	61-80	2013	2013	65	169	NO	No	No	Independent	No	No	No	No	No	No	No	No	No	No	No	No	No	None	-99	-99	0	-99	-99	-99	-99	9	9	9	-99	-99	-99	-99	-99	0.8	-99	-99	-99	-99	7.6	41.3
955	male	White	CRNEC TREPHINE BONE FLAP MENINGIOMA SUPRATENTOR	61512	61-80	2013	2013	71	210	NO	No	AT REST	Independent	No	No	No	No	Yes	No	No	No	No	No	No	No	No	None	0	0	0	5	5	5	5	0	0	0	5	-99	0	133	34	0.91	4.1	0.4	21	63	11.2	45.1
956	male	White	CRNEC TREPHINE BONE FLAP MENINGIOMA SUPRATENTOR	61512	41-60	2013	2013	67	193	NO	Yes	No	Independent	No	No	No	No	No	No	No	No	No	No	No	No	No	None	6	6	6	-99	-99	-99	-99	7	7	7	-99	-99	7	140	12	0.83	-99	-99	-99	-99	5.2	34.9
957	male	White	CRNEC TREPHINE BONE FLAP MENINGIOMA SUPRATENTOR	61512	61-80	2013	2013	69	198	NON-INSULIN	No	No	Independent	No	No	No	No	Yes	No	No	No	No	No	No	No	No	None	8	8	8	8	8	8	8	8	8	8	8	-99	8	135	16	1	4	0.5	20	45	8.9	42.7
958	male	White	CRNEC TREPHINE BONE FLAP MENINGIOMA SUPRATENTOR	61512	41-60	2013	2013	70	171	NO	No	No	Independent	No	No	No	No	No	No	No	No	No	No	No	No	No	None	0	6	6	6	6	6	6	6	0	6	-99	-99	-99	136	19	1.13	4	1.1	23	71	5.6	31
959	female	White	CRNEC TREPHINE BONE FLAP MENINGIOMA SUPRATENTOR	61512	61-80	2013	2013	63	168	NO	Yes	No	Independent	No	No	No	No	Yes	No	No	No	No	No	No	No	No	None	0	0	0	27	27	27	27	27	0	27	27	-99	27	142	18	0.7	4.2	0.3	34	106	9.1	32
960	female	White	CRNEC TREPHINE BONE FLAP MENINGIOMA SUPRATENTOR	61512	41-60	2013	2013	63	235	NO	No	No	Independent	No	No	No	No	No	No	No	No	No	No	No	No	No	None	0	23	23	-99	-99	-99	-99	23	23	23	23	-99	23	140	12	0.7	-99	-99	-99	-99	8.5	46
961	female	White	CRNEC TREPHINE BONE FLAP MENINGIOMA SUPRATENTOR	61512	61-80	2012	2013	63	200	NON-INSULIN	No	No	Partially Dependent	No	No	No	No	Yes	No	No	No	No	Yes	No	No	No	None	9	9	9	13	13	13	13	11	11	11	22	-99	22	132	29	0.7	3.5	0.3	19	79	7.2	37
962	female	White	CRNEC TREPHINE BONE FLAP MENINGIOMA SUPRATENTOR	61512	18-40	2013	2013	62	172	NO	No	No	Independent	No	No	No	No	No	No	No	No	No	No	No	No	No	None	10	10	10	-99	-99	-99	-99	10	10	10	10	-99	10	143	9	0.6	-99	-99	-99	-99	7.2	43
963	female	White	CRNEC TREPHINE BONE FLAP MENINGIOMA SUPRATENTOR	61512	61-80	2013	2013	62	132	NO	No	No	Independent	No	No	No	No	Yes	No	No	No	No	No	No	No	No	None	10	10	10	-99	-99	-99	-99	10	10	10	10	-99	10	133	21	1.1	-99	-99	-99	-99	14	37
964	female	White	CRNEC TREPHINE BONE FLAP MENINGIOMA SUPRATENTOR	61512	18-40	2013	2013	66	251	NO	No	No	Independent	No	No	No	No	No	No	No	No	No	No	No	No	No	None	0	2	2	-99	-99	-99	-99	2	2	2	6	-99	6	142	12	0.6	-99	-99	-99	-99	9.4	37
965	female	White	CRNEC TREPHINE BONE FLAP MENINGIOMA SUPRATENTOR	61512	41-60	2013	2013	69	188	NO	No	No	Independent	No	No	No	No	No	No	No	No	No	No	No	No	No	None	0	0	0	-99	-99	-99	-99	21	21	21	21	-99	21	144	20	0.8	-99	-99	-99	-99	6.4	41
966	male	White	CRNEC TREPHINE BONE FLAP MENINGIOMA SUPRATENTOR	61512	61-80	2013	2013	69	170	NO	No	No	Independent	No	No	No	No	Yes	No	No	No	No	No	No	No	No	None	0	0	0	35	35	35	35	0	0	0	1	-99	1	136	20	1.1	4.1	0.4	15	61	18.6	44
967	female	Native Hawaiian or Pacific Islander	CRNEC TREPHINE BONE FLAP MENINGIOMA SUPRATENTOR	61512	61-80	2013	2013	63	189	INSULIN	No	No	Independent	No	No	No	No	Yes	No	No	No	No	No	No	No	No	None	1	1	1	-99	-99	-99	-99	1	1	1	4	-99	4	140	35	0.7	-99	-99	-99	-99	11.1	37
968	male	White	CRNEC TREPHINE BONE FLAP MENINGIOMA SUPRATENTOR	61512	41-60	2013	2013	76	227	NO	Yes	No	Independent	No	No	No	No	No	No	No	No	No	No	No	No	No	None	0	20	20	-99	-99	-99	-99	20	20	20	20	-99	20	139	6	0.6	-99	-99	-99	-99	9.2	48
969	female	White	CRNEC TREPHINE BONE FLAP MENINGIOMA SUPRATENTOR	61512	41-60	2013	2013	66	139	NO	No	No	Independent	No	No	No	No	No	No	No	No	No	No	No	No	No	SIRS	23	23	23	-99	-99	-99	-99	23	23	23	23	-99	23	140	12	0.6	-99	-99	-99	-99	5.2	41
970	female	White	CRNEC TREPHINE BONE FLAP MENINGIOMA SUPRATENTOR	61512	41-60	2013	2013	63	160	NO	Yes	No	Independent	No	No	No	No	No	No	No	No	No	No	No	No	No	None	3	3	3	-99	-99	-99	-99	3	3	3	5	-99	5	140	24	0.6	-99	-99	-99	-99	14.6	40
971	female	White	CRNEC TREPHINE BONE FLAP MENINGIOMA SUPRATENTOR	61512	41-60	2013	2013	64	161	NO	No	No	Independent	No	No	No	No	No	No	No	No	No	No	No	No	No	None	15	15	15	-99	-99	-99	-99	15	15	15	15	-99	15	139	13	0.8	-99	-99	-99	-99	7.6	41
972	male	Asian	CRNEC TREPHINE BONE FLAP MENINGIOMA SUPRATENTOR	61512	18-40	2013	2013	64	179	NO	No	No	Independent	No	No	No	No	No	No	No	No	No	No	No	No	No	None	0	4	4	-99	-99	-99	-99	4	4	4	4	-99	4	139	9	1	-99	-99	-99	-99	6.2	44
973	female	White	CRNEC TREPHINE BONE FLAP MENINGIOMA SUPRATENTOR	61512	61-80	2013	2013	65	211	INSULIN	No	No	Independent	No	No	No	No	Yes	No	No	No	No	No	No	No	No	None	8	8	8	-99	-99	-99	-99	8	8	8	8	-99	8	139	17	0.7	-99	-99	-99	-99	6.6	41
974	male	White	CRNEC TREPHINE BONE FLAP MENINGIOMA SUPRATENTOR	61512	41-60	2013	2013	69	339	NO	No	No	Independent	No	No	No	No	No	No	No	No	No	No	No	No	No	None	18	18	18	-99	-99	-99	-99	18	18	18	18	-99	0	139	12	0.8	-99	-99	-99	-99	7.8	45
975	male	White	CRNEC TREPHINE BONE FLAP MENINGIOMA SUPRATENTOR	61512	61-80	2013	2013	69	210	NO	No	MODERATE EXERTION	Independent	Yes	No	No	No	Yes	No	No	No	No	No	No	No	No	SIRS	0	0	0	2	2	2	2	0	0	0	2	-99	2	145	24	1	4.1	0.4	40	89	18.1	40
976	female	White	CRNEC TREPHINE BONE FLAP MENINGIOMA SUPRATENTOR	61512	41-60	2013	2013	65	230	NO	No	No	Independent	No	No	No	No	No	No	No	No	No	No	No	No	No	None	1	1	1	-99	-99	-99	-99	1	1	-99	1	-99	1	142	16	0.8	-99	-99	-99	-99	5.7	45
977	male	White	CRNEC TREPHINE BONE FLAP MENINGIOMA SUPRATENTOR	61512	61-80	2013	2013	71	237	NO	No	No	Independent	No	No	No	No	Yes	No	No	No	No	No	No	No	No	None	13	13	13	-99	-99	-99	-99	13	13	13	13	-99	13	139	26	1	-99	-99	-99	-99	14.1	40
978	male	White	CRNEC TREPHINE BONE FLAP MENINGIOMA SUPRATENTOR	61512	61-80	2013	2013	72	323	NO	No	No	Independent	No	No	No	No	No	No	No	Yes	No	No	No	No	No	None	2	2	2	-99	-99	-99	-99	2	2	2	2	-99	2	135	15	0.8	-99	-99	-99	-99	6.5	40
979	female	White	CRNEC TREPHINE BONE FLAP MENINGIOMA SUPRATENTOR	61512	18-40	2013	2013	60	111	NO	No	No	Independent	No	No	No	No	No	No	No	No	No	No	No	No	No	None	11	11	11	-99	-99	-99	-99	11	11	11	11	-99	11	142	23	0.8	-99	-99	-99	-99	8.6	39
980	female	White	CRNEC TREPHINE BONE FLAP MENINGIOMA SUPRATENTOR	61512	41-60	2013	2013	61	219	NO	Yes	No	Partially Dependent	No	No	No	No	No	No	No	No	No	No	No	No	No	None	8	8	8	-99	-99	-99	-99	8	8	8	8	-99	8	140	19	0.6	-99	-99	-99	-99	6.8	45
981	female	White	CRNEC TREPHINE BONE FLAP MENINGIOMA SUPRATENTOR	61512	41-60	2013	2013	64	275	NON-INSULIN	Yes	No	Independent	No	No	No	No	Yes	No	No	No	No	No	No	No	No	None	10	10	10	-99	-99	-99	-99	10	10	10	10	-99	10	142	12	0.8	-99	-99	-99	-99	10.4	37
982	male	White	CRNEC TREPHINE BONE FLAP MENINGIOMA SUPRATENTOR	61512	61-80	2013	2013	65	137	NO	No	MODERATE EXERTION	Independent	No	No	No	No	No	No	No	No	No	No	No	No	No	None	10	10	10	10	10	10	10	10	10	10	1	-99	1	136	17	1	4.1	0.5	18	57	4.8	39.2
983	female	White	CRNEC TREPHINE BONE FLAP MENINGIOMA SUPRATENTOR	61512	41-60	2013	2013	61	175	NO	No	No	Independent	No	No	No	No	No	No	No	No	No	No	No	No	No	SIRS	0	1	1	2	-99	-99	-99	0	0	0	3	-99	3	139	18	0.8	4	-99	-99	-99	12.1	41
984	male	White	CRNEC TREPHINE BONE FLAP MENINGIOMA SUPRATENTOR	61512	61-80	2013	2013	67	189	NO	Yes	No	Independent	No	No	No	No	Yes	No	No	No	No	No	No	No	No	SIRS	1	1	1	-99	-99	-99	-99	1	1	1	4	-99	4	140	27	0.8	-99	-99	-99	-99	13.3	44
985	male	White	CRNEC TREPHINE BONE FLAP MENINGIOMA SUPRATENTOR	61512	>80	2013	2013	65	136	NO	No	No	Independent	No	No	No	No	Yes	No	No	No	No	No	No	No	No	None	6	6	6	-99	-99	-99	-99	6	6	6	6	-99	0	141	28	0.9	-99	-99	-99	-99	3.7	37
986	female	White	CRNEC TREPHINE BONE FLAP MENINGIOMA SUPRATENTOR	61512	61-80	2013	2013	61	198	NO	No	No	Independent	No	No	No	No	Yes	No	No	No	No	No	No	No	No	None	1	1	1	-99	-99	-99	-99	1	1	1	1	-99	1	142	9	0.7	-99	-99	-99	-99	6	40
987	female	White	CRNEC TREPHINE BONE FLAP MENINGIOMA SUPRATENTOR	61512	61-80	2013	2013	61	148	NON-INSULIN	No	No	Independent	No	No	No	No	Yes	No	No	No	No	No	No	No	No	None	9	9	9	-99	-99	-99	-99	9	9	9	9	-99	9	141	22	1.2	-99	-99	-99	-99	6.7	37
988	female	White	CRNEC TREPHINE BONE FLAP MENINGIOMA SUPRATENTOR	61512	41-60	2013	2013	63	144	NO	No	No	Independent	No	No	No	No	No	No	No	No	No	No	No	No	No	None	23	23	23	49	49	49	49	23	23	23	23	-99	23	143	13	0.8	4.4	0.2	18	55	5.1	38
989	female	White	CRNEC TREPHINE BONE FLAP MENINGIOMA SUPRATENTOR	61512	41-60	2013	2013	65	185	NO	No	No	Independent	No	No	No	No	No	No	No	No	No	No	No	No	No	None	3	3	3	-99	-99	-99	-99	3	3	3	3	-99	3	142	17	0.8	-99	-99	-99	-99	3.9	45
990	male	White	CRNEC TREPHINE BONE FLAP MENINGIOMA SUPRATENTOR	61512	61-80	2013	2013	70	114	NO	No	No	Independent	No	No	No	No	No	No	No	No	No	No	No	No	No	None	0	1	1	-99	-99	-99	-99	1	1	1	1	-99	1	134	23	0.9	-99	-99	-99	-99	8.8	39
991	female	White	CRNEC TREPHINE BONE FLAP MENINGIOMA SUPRATENTOR	61512	61-80	2013	2013	66	180	INSULIN	No	No	Independent	No	No	No	No	Yes	No	No	No	No	No	No	No	No	None	22	22	22	-99	-99	-99	-99	22	22	22	22	-99	22	138	29	1.1	-99	-99	-99	-99	9.9	40
992	female	White	CRNEC TREPHINE BONE FLAP MENINGIOMA SUPRATENTOR	61512	61-80	2013	2013	67	249	NO	No	No	Independent	No	No	No	No	Yes	No	No	No	No	Yes	No	No	No	None	12	12	12	-99	-99	-99	-99	12	12	12	12	-99	12	140	16	0.9	-99	-99	-99	-99	10.1	37
993	male	White	CRNEC TREPHINE BONE FLAP MENINGIOMA SUPRATENTOR	61512	61-80	2013	2013	72	190	NO	No	No	Independent	No	No	No	No	No	No	No	No	No	No	No	No	No	None	11	11	11	-99	-99	-99	-99	0	0	0	11	-99	11	137	24	1	-99	-99	-99	-99	2.7	42
994	male	White	CRNEC TREPHINE BONE FLAP MENINGIOMA SUPRATENTOR	61512	18-40	2013	2013	73	190	NO	No	No	Independent	No	No	No	No	No	No	No	No	No	No	No	No	No	None	6	6	6	-99	-99	-99	-99	6	6	6	6	-99	6	145	12	0.9	-99	-99	-99	-99	4.7	44
995	male	White	CRNEC TREPHINE BONE FLAP MENINGIOMA SUPRATENTOR	61512	61-80	2013	2013	69	200	NO	No	No	Independent	No	No	No	No	Yes	No	No	No	No	No	No	No	No	None	10	10	10	10	10	10	10	10	10	10	10	-99	10	142	11	0.8	3.9	0.7	13	62	5.8	42
996	female	White	CRNEC TREPHINE BONE FLAP MENINGIOMA SUPRATENTOR	61512	41-60	2013	2013	67	183	NO	No	No	Independent	No	No	No	No	No	No	No	No	No	No	No	No	No	SIRS	0	2	2	5	5	5	5	2	2	2	5	-99	5	136	17	0.6	4.2	0.3	23	84	16.3	43
997	female	White	CRNEC TREPHINE BONE FLAP MENINGIOMA SUPRATENTOR	61512	41-60	2013	2013	68	205	NO	Yes	No	Independent	No	No	No	No	Yes	No	No	No	No	No	No	No	No	None	17	17	17	-99	-99	-99	-99	17	17	17	17	-99	17	142	12	0.8	-99	-99	-99	-99	9.1	43
998	female	White	CRNEC TREPHINE BONE FLAP MENINGIOMA SUPRATENTOR	61512	41-60	2013	2013	67	131	NO	No	No	Independent	No	No	No	No	No	No	No	No	No	No	No	No	No	None	0	4	4	-99	-99	-99	-99	4	4	4	4	-99	4	141	9	0.9	-99	-99	-99	-99	5.4	41
999	female	White	CRNEC TREPHINE BONE FLAP MENINGIOMA SUPRATENTOR	61512	61-80	2013	2013	60	87	NO	Yes	MODERATE EXERTION	Independent	No	Yes	No	No	No	No	No	No	No	No	No	No	No	None	3	3	3	-99	-99	-99	-99	3	3	3	3	-99	3	135	8	0.6	-99	-99	-99	-99	6.5	32
1000	female	White	CRNEC TREPHINE BONE FLAP MENINGIOMA SUPRATENTOR	61512	61-80	2013	2013	65	211	NO	No	AT REST	Independent	No	No	No	No	Yes	No	No	No	No	No	No	No	No	None	22	22	22	-99	-99	-99	-99	22	22	22	22	-99	22	143	20	1	-99	-99	-99	-99	5.9	41
1001	female	White	CRNEC TREPHINE BONE FLAP MENINGIOMA SUPRATENTOR	61512	61-80	2013	2013	62	190	NO	No	No	Independent	No	No	No	No	No	No	No	No	No	No	No	No	No	None	15	15	15	-99	-99	-99	-99	15	15	15	15	-99	15	142	17	0.9	-99	-99	-99	-99	5.5	43
1002	male	White	CRNEC TREPHINE BONE FLAP MENINGIOMA SUPRATENTOR	61512	61-80	2013	2013	68	198	NO	No	No	Independent	No	No	No	No	No	No	No	No	No	No	No	No	No	None	16	16	16	-99	-99	-99	-99	16	16	16	16	-99	16	139	21	0.9	-99	-99	-99	-99	7	45
1003	female	Black or African American	CRNEC TREPHINE BONE FLAP MENINGIOMA SUPRATENTOR	61512	18-40	2013	2013	65	209	NO	Yes	No	Independent	No	No	No	No	No	No	No	No	No	No	No	No	No	None	1	1	1	-99	-99	-99	-99	1	1	1	1	-99	1	142	11	0.6	-99	-99	-99	-99	9.1	42
1004	female	White	CRNEC TREPHINE BONE FLAP MENINGIOMA SUPRATENTOR	61512	61-80	2013	2013	59	140	NO	Yes	No	Independent	No	No	No	No	Yes	No	No	No	No	No	No	No	No	None	0	8	8	-99	-99	-99	-99	8	8	8	8	-99	8	134	18	0.8	-99	-99	-99	-99	13.3	43
1005	female	White	CRNEC TREPHINE BONE FLAP MENINGIOMA SUPRATENTOR	61512	61-80	2013	2013	60	281	NO	No	No	Independent	No	No	No	No	Yes	No	No	No	No	No	No	No	No	None	1	1	1	-99	-99	-99	-99	1	1	1	1	-99	1	139	13	0.7	-99	-99	-99	-99	8.4	41
1006	male	White	CRNEC TREPHINE BONE FLAP MENINGIOMA SUPRATENTOR	61512	61-80	2013	2013	69	224	NO	No	No	Independent	No	No	No	No	Yes	No	No	No	No	No	No	No	No	None	6	6	6	-99	-99	-99	-99	6	6	6	6	-99	0	140	16	1.2	-99	-99	-99	-99	5.1	45
1007	male	White	CRNEC TREPHINE BONE FLAP MENINGIOMA SUPRATENTOR	61512	61-80	2013	2013	71	244	NO	No	No	Independent	No	No	No	No	Yes	No	No	No	No	No	No	No	No	None	3	3	3	-99	-99	-99	-99	3	3	3	3	-99	3	142	26	0.7	-99	-99	-99	-99	20.1	46
1008	female	White	CRNEC TREPHINE BONE FLAP MENINGIOMA SUPRATENTOR	61512	41-60	2013	2013	62	220	NO	No	No	Independent	No	No	No	No	No	No	No	No	No	No	No	No	No	None	15	15	15	-99	-99	-99	-99	15	15	15	15	-99	15	141	13	0.7	-99	-99	-99	-99	8.6	46
1009	male	White	CRNEC TREPHINE BONE FLAP MENINGIOMA SUPRATENTOR	61512	>80	2013	2013	67	195	NO	No	No	Independent	No	No	No	No	Yes	No	No	No	No	No	No	No	No	None	3	3	3	-99	-99	-99	-99	3	3	3	-99	-99	3	139	21	1.5	-99	-99	-99	-99	9.2	50
1010	female	White	CRNEC TREPHINE BONE FLAP MENINGIOMA SUPRATENTOR	61512	41-60	2013	2013	68	167	NO	Yes	No	Independent	No	No	No	No	Yes	No	No	No	No	No	No	No	No	None	22	22	22	-99	-99	-99	-99	22	22	22	22	-99	22	140	11	0.7	-99	-99	-99	-99	5.6	38
1011	female	White	CRNEC TREPHINE BONE FLAP MENINGIOMA SUPRATENTOR	61512	61-80	2013	2013	61	158	NON-INSULIN	No	No	Independent	No	No	No	No	Yes	No	No	No	No	No	No	No	No	None	1	1	1	-99	-99	-99	-99	1	1	1	-99	-99	4	140	15	0.7	-99	-99	-99	-99	7.5	39
1012	female	White	CRNEC TREPHINE BONE FLAP MENINGIOMA SUPRATENTOR	61512	18-40	2013	2013	65	269	NO	No	No	Independent	No	No	No	No	Yes	No	No	No	No	No	No	No	No	None	0	3	3	-99	-99	-99	-99	3	3	3	3	-99	3	139	12	0.9	-99	-99	-99	-99	6.1	45
1013	female	White	CRNEC TREPHINE BONE FLAP MENINGIOMA SUPRATENTOR	61512	61-80	2013	2013	64	141	NO	No	No	Independent	No	No	No	No	No	No	No	No	No	No	No	No	No	None	9	9	9	-99	-99	-99	-99	9	9	9	9	-99	9	145	16	0.8	-99	-99	-99	-99	11.6	38
1014	male	White	CRNEC TREPHINE BONE FLAP MENINGIOMA SUPRATENTOR	61512	41-60	2013	2013	73	267	NO	No	No	Independent	No	No	No	No	No	No	No	No	No	No	No	No	No	None	23	23	23	-99	-99	74	-99	23	23	23	23	-99	23	136	26	0.7	-99	-99	38	-99	19.1	43
1015	female	White	CRNEC TREPHINE BONE FLAP MENINGIOMA SUPRATENTOR	61512	18-40	2013	2013	60	234	NO	No	No	Partially Dependent	No	No	No	No	No	No	No	No	No	No	No	No	No	None	0	9	9	-99	-99	-99	-99	9	9	9	9	-99	9	136	23	0.6	-99	-99	-99	-99	4.8	42
1016	female	White	CRNEC TREPHINE BONE FLAP MENINGIOMA SUPRATENTOR	61512	18-40	2013	2013	68	184	NO	Yes	No	Independent	No	No	No	No	No	No	No	No	No	No	No	No	No	None	7	7	7	-99	-99	-99	-99	7	7	7	7	-99	7	141	7	0.7	-99	-99	-99	-99	7.9	44
1017	female	White	CRNEC TREPHINE BONE FLAP MENINGIOMA SUPRATENTOR	61512	18-40	2013	2013	63	170	NO	No	No	Independent	No	No	No	No	Yes	No	No	No	No	No	No	No	No	None	0	10	10	-99	-99	-99	-99	10	10	10	10	-99	10	140	13	0.7	-99	-99	-99	-99	14.1	39
1018	male	White	CRNEC TREPHINE BONE FLAP MENINGIOMA SUPRATENTOR	61512	41-60	2013	2013	71	259	NO	No	No	Independent	No	No	No	No	No	No	No	No	No	No	No	No	No	None	16	16	16	-99	-99	-99	-99	16	16	16	16	-99	16	141	16	0.7	-99	-99	-99	-99	9.5	49
1019	female	White	CRNEC TREPHINE BONE FLAP MENINGIOMA SUPRATENTOR	61512	41-60	2013	2013	61	116	NO	Yes	No	Independent	No	No	No	No	No	No	No	No	No	No	No	No	No	None	1	1	1	-99	-99	-99	-99	1	1	1	-99	-99	-99	139	11	0.6	-99	-99	-99	-99	10.8	41
1020	male	White	CRNEC TREPHINE BONE FLAP MENINGIOMA SUPRATENTOR	61512	>80	2013	2013	66	170	INSULIN	No	No	Independent	No	No	No	Yes	Yes	No	No	No	No	No	No	No	No	None	5	5	5	5	5	5	5	5	5	5	5	-99	5	138	39	1.9	3.7	0.7	13	79	7.7	35.4
1021	female	White	CRNEC TREPHINE BONE FLAP MENINGIOMA SUPRATENTOR	61512	61-80	2013	2013	64	164	NO	No	No	Independent	No	No	No	No	No	No	No	No	No	No	No	No	No	None	-99	-99	-99	-99	-99	-99	-99	6	6	6	-99	-99	-99	-99	-99	-99	-99	-99	-99	-99	6.9	41.8
1022	female	White	CRNEC TREPHINE BONE FLAP MENINGIOMA SUPRATENTOR	61512	61-80	2013	2013	64	261	NO	No	MODERATE EXERTION	Independent	No	Yes	No	No	Yes	No	No	No	No	No	No	No	No	None	5	5	5	5	5	5	5	5	5	5	-99	-99	-99	139	11	1.1	3.4	0.4	20	77	5.7	38.5
1023	female	White	CRNEC TREPHINE BONE FLAP MENINGIOMA SUPRATENTOR	61512	61-80	2013	2013	66	150	NO	No	No	Independent	No	No	No	No	No	No	No	No	No	No	No	No	No	None	33	33	33	33	-99	-99	-99	34	34	34	-99	-99	-99	140	24	1.7	2.5	-99	-99	-99	9.7	31.8
1024	female	White	CRNEC TREPHINE BONE FLAP MENINGIOMA SUPRATENTOR	61512	61-80	2013	2013	63	232	NO	No	MODERATE EXERTION	Independent	No	Yes	No	No	Yes	No	No	No	No	No	No	Yes	No	None	5	5	5	5	5	5	5	5	5	5	-99	-99	69	134	20	0.9	3.8	0.4	17	69	7.4	41.5
1025	male	White	CRNEC TREPHINE BONE FLAP MENINGIOMA SUPRATENTOR	61512	>80	2013	2013	67	170	NO	No	No	Independent	No	No	No	No	Yes	No	No	No	No	No	No	No	No	None	5	5	5	-99	-99	-99	-99	5	5	5	-99	-99	-99	140	22	1.1	-99	-99	-99	-99	5.9	39.9
1026	female	White	CRNEC TREPHINE BONE FLAP MENINGIOMA SUPRATENTOR	61512	61-80	2013	2013	63	205	NO	No	No	Independent	No	No	No	No	No	No	No	No	No	No	No	No	No	None	46	46	46	46	46	46	46	46	46	46	46	-99	46	140	16	0.8	3.6	0.6	25	109	12.9	41.1
1027	female	White	CRNEC TREPHINE BONE FLAP MENINGIOMA SUPRATENTOR	61512	41-60	2013	2013	60	145	NO	No	No	Independent	No	No	No	No	Yes	No	No	No	No	No	No	No	No	None	1	1	1	1	1	1	1	1	1	1	1	-99	1	131	9	0.7	3.5	0.9	24	53	11.8	39.3
1028	female	White	CRNEC TREPHINE BONE FLAP MENINGIOMA SUPRATENTOR	61512	41-60	2013	2013	64	163	NO	Yes	No	Independent	No	No	No	No	No	No	No	No	No	No	No	No	No	None	8	8	8	-99	-99	-99	-99	8	8	8	-99	-99	-99	139	9	0.7	-99	-99	-99	-99	8.8	39
1029	male	White	CRNEC TREPHINE BONE FLAP MENINGIOMA SUPRATENTOR	61512	41-60	2013	2013	73	225	NO	No	No	Independent	No	No	No	No	No	No	No	No	No	No	No	No	No	None	7	7	7	7	7	7	7	7	7	7	-99	-99	-99	135	17	0.8	4.1	1	26	53	5.9	40.3
1030	female	White	CRNEC TREPHINE BONE FLAP MENINGIOMA SUPRATENTOR	61512	61-80	2013	2013	64	236	NO	No	No	Independent	No	No	No	No	No	No	No	No	No	No	No	No	No	None	11	11	11	-99	-99	-99	-99	11	11	11	-99	-99	-99	144	16	0.8	-99	-99	-99	-99	13.4	44.6
1031	female	Unknown/Not Reported	CRNEC TREPHINE BONE FLAP MENINGIOMA SUPRATENTOR	61512	41-60	2013	2013	62	182	NON-INSULIN	No	No	Independent	No	No	No	No	No	No	No	No	No	No	No	No	No	None	7	7	7	7	7	7	7	7	7	7	7	-99	7	138	11	0.5	3.8	0.9	14	49	7.8	38
1032	female	Black or African American	CRNEC TREPHINE BONE FLAP MENINGIOMA SUPRATENTOR	61512	18-40	2013	2013	63	169	NO	No	No	Independent	No	No	No	No	No	No	No	No	No	No	No	No	No	None	4	4	4	4	4	4	4	4	4	4	4	-99	4	138	13	0.8	4.2	0.8	14	33	7	39.5
1033	female	White	CRNEC TREPHINE BONE FLAP MENINGIOMA SUPRATENTOR	61512	41-60	2013	2013	61	140	NO	No	No	Independent	No	No	No	No	No	No	No	No	No	No	No	No	No	None	1	1	1	-99	-99	-99	-99	1	1	1	-99	-99	-99	137	15	0.7	-99	-99	-99	-99	11.9	42
1034	female	White	CRNEC TREPHINE BONE FLAP MENINGIOMA SUPRATENTOR	61512	18-40	2013	2013	65	326	NO	No	No	Independent	No	No	No	No	No	No	No	No	No	No	No	No	No	None	0	0	0	-99	-99	-99	-99	0	0	0	0	-99	0	142	13	0.7	-99	-99	-99	-99	15.3	42.2
1035	male	White	CRNEC TREPHINE BONE FLAP MENINGIOMA SUPRATENTOR	61512	41-60	2013	2013	66	158	NO	No	No	Independent	No	No	No	No	No	No	No	No	No	No	No	No	No	None	6	6	6	6	6	6	6	6	6	6	6	-99	6	140	9	1	4.6	0.8	35	68	9.1	50.8
1036	female	White	CRNEC TREPHINE BONE FLAP MENINGIOMA SUPRATENTOR	61512	61-80	2013	2013	62	149	NO	No	No	Independent	No	No	No	No	Yes	No	No	No	No	No	No	No	No	None	7	7	7	-99	-99	-99	-99	7	7	7	-99	-99	-99	140	14	0.9	-99	-99	-99	-99	7.9	41.1
1037	male	White	CRNEC TREPHINE BONE FLAP MENINGIOMA SUPRATENTOR	61512	61-80	2013	2013	66	234	NO	Yes	No	Independent	No	Yes	No	No	Yes	No	No	No	No	No	No	No	No	None	7	7	7	7	7	7	7	7	7	7	-99	-99	-99	141	14	1	3.7	0.5	16	63	11.3	42.2
1038	female	White	CRNEC TREPHINE BONE FLAP MENINGIOMA SUPRATENTOR	61512	41-60	2013	2013	67	172	NO	Yes	No	Independent	No	No	No	No	No	No	No	No	No	No	No	Yes	No	None	4	4	4	4	4	4	4	4	4	4	4	-99	4	138	12	0.6	4.5	0.8	18	84	10.7	47.9
1039	female	White	CRNEC TREPHINE BONE FLAP MENINGIOMA SUPRATENTOR	61512	41-60	2013	2013	63	188	NO	No	No	Independent	No	No	No	No	No	No	No	No	No	Yes	No	No	No	None	0	0	0	21	21	21	21	0	0	0	-99	-99	-99	144	13	0.7	4	0.5	16	54	9.6	32.9
1040	male	Unknown/Not Reported	CRNEC TREPHINE BONE FLAP MENINGIOMA SUPRATENTOR	61512	41-60	2013	2013	64	176	NO	No	No	Independent	No	No	No	No	No	No	No	No	No	No	No	No	No	None	1	1	1	1	1	1	1	0	0	0	0	-99	0	141	15	1.1	3.9	0.9	23	40	7.3	41.7
1041	female	White	CRNEC TREPHINE BONE FLAP MENINGIOMA SUPRATENTOR	61512	41-60	2013	2013	65	146	NO	No	No	Independent	No	No	No	No	No	No	No	No	No	No	No	No	No	None	6	6	6	6	6	6	6	6	6	6	6	-99	6	141	13	0.9	4	0.3	19	91	7.33	37
1042	female	White	CRNEC TREPHINE BONE FLAP MENINGIOMA SUPRATENTOR	61512	18-40	2013	2013	62	198	NO	No	No	Independent	No	No	No	No	No	No	No	No	No	No	No	No	No	None	2	2	2	2	2	2	2	2	2	2	3	-99	3	135	9	0.8	3.6	0.1	29	75	27.28	39.3
1043	female	White	CRNEC TREPHINE BONE FLAP MENINGIOMA SUPRATENTOR	61512	18-40	2013	2013	60	151	NO	No	No	Independent	No	No	No	No	No	No	No	No	No	No	No	No	No	None	5	5	5	5	5	5	5	5	5	5	5	-99	5	139	14	0.7	4.4	0.7	16	80	14.77	39.1
1044	female	White	CRNEC TREPHINE BONE FLAP MENINGIOMA SUPRATENTOR	61512	61-80	2013	2013	60	107	NO	No	No	Independent	No	No	No	No	No	No	No	No	No	No	No	No	No	None	4	4	4	4	4	4	4	0	0	0	-99	-99	5	142	12	0.7	4.1	0.9	14	61	11.25	36.1
1045	male	White	CRNEC TREPHINE BONE FLAP MENINGIOMA SUPRATENTOR	61512	61-80	2013	2013	66	212	NO	No	No	Independent	No	No	No	No	Yes	No	No	No	No	No	No	No	No	None	24	24	24	24	24	24	24	24	24	24	-99	-99	-99	142	38	1.7	3.6	0.6	15	60	6.3	31
1046	male	White	CRNEC TREPHINE BONE FLAP MENINGIOMA SUPRATENTOR	61512	61-80	2013	2013	68	207	INSULIN	No	No	Independent	No	No	No	No	Yes	No	No	No	No	No	No	Yes	No	None	1	1	1	1	1	1	1	0	0	0	1	-99	0	143	14	0.9	3.7	0.9	28	117	7.68	37.5
1047	male	White	CRNEC TREPHINE BONE FLAP MENINGIOMA SUPRATENTOR	61512	61-80	2013	2013	69	213	NON-INSULIN	No	No	Independent	No	No	No	No	Yes	No	No	No	No	No	No	No	No	None	28	28	28	28	28	28	28	28	28	28	28	-99	28	138	12	1.07	4.2	0.6	41	83	8	42
1048	male	White	CRNEC TREPHINE BONE FLAP MENINGIOMA SUPRATENTOR	61512	61-80	2013	2013	66	180	NO	No	No	Independent	No	No	No	No	Yes	No	No	No	No	No	No	No	No	None	0	0	0	0	0	0	0	0	0	0	0	-99	0	140	15	0.7	4.5	0.9	24	58	11.5	45.3
1049	female	White	CRNEC TREPHINE BONE FLAP MENINGIOMA SUPRATENTOR	61512	41-60	2013	2013	61	125	NO	No	No	Independent	No	No	No	No	No	No	No	No	No	No	No	No	No	None	13	13	13	13	13	13	13	0	0	0	13	-99	13	140	14	0.8	4.2	0.4	22	44	9.1	38.7
1050	male	Asian	CRNEC TREPHINE BONE FLAP MENINGIOMA SUPRATENTOR	61512	>80	2013	2013	69	165	INSULIN	No	No	Totally Dependent	No	No	No	No	Yes	No	No	Yes	No	No	No	No	No	None	0	0	0	5	5	5	5	1	1	1	1	-99	1	143	26	1.1	3.8	0.5	12	44	7.9	35.4
1051	female	White	CRNEC TREPHINE BONE FLAP MENINGIOMA SUPRATENTOR	61512	61-80	2013	2013	55	175	NO	No	MODERATE EXERTION	Independent	No	Yes	No	No	Yes	No	No	No	No	No	No	No	No	None	2	2	2	2	2	2	2	2	2	2	2	-99	2	141	18	0.87	4.4	0.5	27	116	5.8	39.1
1052	female	White	CRNEC TREPHINE BONE FLAP MENINGIOMA SUPRATENTOR	61512	41-60	2013	2013	65	127	NO	No	No	Independent	No	No	No	No	No	No	No	No	No	No	No	No	No	None	0	0	0	24	24	24	24	0	0	0	0	-99	0	138	13	0.6	4.3	0.6	25	64	14	26.5
1053	female	White	CRNEC TREPHINE BONE FLAP MENINGIOMA SUPRATENTOR	61512	18-40	2013	2013	66	175	NO	No	No	Independent	No	No	No	No	No	No	No	No	No	No	No	No	No	None	0	0	0	2	2	2	2	0	0	0	0	-99	0	136	20	1	3.4	0.6	29	68	13.1	45.4
1054	female	Black or African American	CRNEC TREPHINE BONE FLAP MENINGIOMA SUPRATENTOR	61512	41-60	2013	2013	66	128	NO	No	No	Partially Dependent	No	No	No	No	No	No	No	No	No	No	No	No	No	None	0	0	0	-99	-99	-99	-99	0	0	0	0	-99	0	138	11	0.7	-99	-99	-99	-99	20.9	38
1055	female	White	CRNEC TREPHINE BONE FLAP MENINGIOMA SUPRATENTOR	61512	41-60	2013	2013	57	180	INSULIN	No	No	Partially Dependent	No	No	No	No	Yes	No	No	No	No	No	No	No	No	None	0	0	0	2	2	2	2	0	0	0	0	-99	0	140	5	0.4	3.3	0.5	21	67	7.3	35.7
1056	female	White	CRNEC TREPHINE BONE FLAP MENINGIOMA SUPRATENTOR	61512	41-60	2013	2013	64	281	INSULIN	No	No	Independent	No	No	No	No	Yes	No	No	No	No	No	No	No	No	None	13	13	13	-99	-99	-99	-99	13	13	13	13	-99	13	141	9	0.61	-99	-99	-99	-99	5.9	33.6
1057	female	White	CRNEC TREPHINE BONE FLAP MENINGIOMA SUPRATENTOR	61512	41-60	2013	2013	61	106	NO	No	No	Independent	No	No	No	No	No	No	No	No	No	No	No	No	No	None	7	7	7	7	7	7	7	7	7	7	7	-99	7	140	29	0.7	4.1	0.8	26	45	6.7	38.3
1058	male	White	CRNEC TREPHINE BONE FLAP MENINGIOMA SUPRATENTOR	61512	61-80	2013	2013	65	150	NON-INSULIN	No	No	Independent	No	No	No	No	Yes	No	No	No	No	No	No	No	No	None	0	0	0	-99	-99	-99	-99	0	0	0	0	-99	0	137	20	0.7	-99	-99	-99	-99	7.6	35.9
1059	female	Unknown/Not Reported	CRNEC TREPHINE BONE FLAP MENINGIOMA SUPRATENTOR	61512	>80	2013	2013	64	134	NON-INSULIN	No	No	Totally Dependent	Yes	No	No	No	Yes	No	No	No	Yes	Yes	No	Yes	Yes	None	0	0	0	1	1	1	1	0	0	0	2	-99	2	137	12	0.5	1.7	0.9	18	252	10.5	28
1060	female	Asian	CRNEC TREPHINE BONE FLAP MENINGIOMA SUPRATENTOR	61512	41-60	2013	2013	60	110	NO	No	No	Independent	No	No	No	No	Yes	No	No	No	No	No	No	No	No	None	1	1	1	1	1	1	1	1	1	1	1	-99	1	135	13	0.6	4	0.8	32	65	7.6	41.9
1061	female	White	CRNEC TREPHINE BONE FLAP MENINGIOMA SUPRATENTOR	61512	61-80	2013	2013	64	174	INSULIN	No	No	Partially Dependent	No	No	No	No	Yes	No	No	No	No	No	No	No	No	None	2	2	2	2	2	2	2	2	2	2	2	-99	2	138	16	0.59	4.6	0.8	30	103	7.6	40.9
1062	female	White	CRNEC TREPHINE BONE FLAP MENINGIOMA SUPRATENTOR	61512	61-80	2013	2013	61	144	NO	No	No	Independent	No	No	No	No	Yes	No	No	No	No	No	No	No	No	None	15	15	15	15	15	15	15	15	15	15	15	-99	15	138	24	0.8	3.8	0.5	15	57	11.4	42.9
1063	female	White	CRNEC TREPHINE BONE FLAP MENINGIOMA SUPRATENTOR	61512	41-60	2013	2013	64	193	NO	No	No	Independent	No	No	No	No	No	No	No	No	No	No	No	No	No	None	1	1	1	-99	-99	-99	-99	1	1	1	1	-99	1	141	21	0.7	-99	-99	-99	-99	15.5	39.5
1064	female	White	CRNEC TREPHINE BONE FLAP MENINGIOMA SUPRATENTOR	61512	61-80	2013	2013	65	233	NO	Yes	No	Independent	No	No	No	No	Yes	No	No	No	No	No	No	No	No	None	12	12	12	12	12	12	12	0	0	0	0	-99	0	140	14	0.78	4	0.4	12	87	13.4	50.8
1065	male	White	CRNEC TREPHINE BONE FLAP MENINGIOMA SUPRATENTOR	61512	61-80	2013	2013	64	162	NO	Yes	No	Independent	No	No	No	No	No	No	No	Yes	No	No	No	No	No	None	1	1	1	1	1	1	1	1	1	1	1	-99	1	137	15	0.75	3.7	1.3	31	66	23.7	43.8
1066	female	White	CRNEC TREPHINE BONE FLAP MENINGIOMA SUPRATENTOR	61512	61-80	2013	2013	64	112	NO	No	No	Independent	No	No	No	No	No	No	No	No	No	Yes	No	No	No	None	17	17	17	17	17	17	17	17	17	17	-99	-99	17	141	13	0.7	4.6	0.7	20	74	6.7	42.7
1067	female	White	CRNEC TREPHINE BONE FLAP MENINGIOMA SUPRATENTOR	61512	61-80	2013	2013	66	178	NO	No	No	Independent	No	No	No	No	Yes	No	No	No	No	No	No	No	No	None	7	7	7	-99	-99	-99	-99	7	7	7	-99	-99	-99	140	16	0.86	-99	-99	-99	-99	7.6	46.1
1068	female	White	CRNEC TREPHINE BONE FLAP MENINGIOMA SUPRATENTOR	61512	41-60	2013	2013	65	202	NO	Yes	No	Independent	No	No	No	No	Yes	No	No	No	No	No	No	No	No	None	1	1	1	-99	-99	-99	-99	1	1	1	-99	-99	1	140	9	0.9	-99	-99	-99	-99	15.8	31.2
1069	female	White	CRNEC TREPHINE BONE FLAP MENINGIOMA SUPRATENTOR	61512	61-80	2013	2013	67	259	NO	No	No	Independent	No	No	No	No	Yes	No	No	No	No	No	No	No	No	None	1	1	1	1	6	6	4	1	1	1	1	-99	1	135	19	0.77	3.2	0.7	20	53	8.9	42.7
1070	female	White	CRNEC TREPHINE BONE FLAP MENINGIOMA SUPRATENTOR	61512	61-80	2013	2013	62	128	NO	No	No	Independent	No	No	No	No	Yes	No	No	No	No	No	No	No	No	None	29	29	29	-99	-99	-99	-99	29	29	29	29	-99	29	141	14	0.74	-99	-99	-99	-99	6.4	39.1
1071	male	White	CRNEC TREPHINE BONE FLAP MENINGIOMA SUPRATENTOR	61512	61-80	2013	2013	69	160	NO	No	No	Independent	No	No	No	No	No	No	No	No	No	No	No	No	No	None	14	14	14	-99	-99	-99	-99	14	14	14	14	-99	14	142	13	0.82	-99	-99	-99	-99	7.9	45.7
1072	female	White	CRNEC TREPHINE BONE FLAP MENINGIOMA SUPRATENTOR	61512	41-60	2013	2013	66	147	NO	Yes	No	Independent	No	No	No	No	No	No	No	No	No	No	No	No	No	None	2	2	2	-99	-99	-99	-99	2	2	2	2	-99	2	140	11	0.76	-99	-99	-99	-99	6.6	34.3
1073	female	White	CRNEC TREPHINE BONE FLAP MENINGIOMA SUPRATENTOR	61512	41-60	2013	2013	60	110	NO	Yes	No	Independent	No	No	No	No	No	No	No	No	No	No	No	No	No	None	2	2	2	-99	-99	-99	-99	2	2	2	2	-99	2	137	15	0.73	-99	-99	-99	-99	8.3	39.8
1074	male	White	CRNEC TREPHINE BONE FLAP MENINGIOMA SUPRATENTOR	61512	18-40	2013	2013	74	224	NO	Yes	No	Independent	No	No	No	No	No	No	No	No	No	No	No	No	No	None	7	7	7	-99	-99	-99	-99	7	7	7	7	-99	7	138	15	0.9	-99	-99	-99	-99	7.9	44.6
1075	female	White	CRNEC TREPHINE BONE FLAP MENINGIOMA SUPRATENTOR	61512	41-60	2013	2013	63	143	NO	Yes	No	Independent	No	No	No	No	No	No	No	No	No	No	No	No	No	None	7	7	7	-99	-99	-99	-99	7	7	7	7	-99	7	139	10	0.75	-99	-99	-99	-99	7.6	40.2
1076	male	White	CRNEC TREPHINE BONE FLAP MENINGIOMA SUPRATENTOR	61512	61-80	2013	2013	-99	210	NON-INSULIN	Yes	No	Independent	No	No	No	No	Yes	No	No	No	No	No	No	Yes	No	None	0	0	0	0	0	0	0	0	0	0	0	-99	0	140	10	0.74	4.2	1	27	53	30.1	44.9
1077	female	Black or African American	CRNEC TREPHINE BONE FLAP MENINGIOMA SUPRATENTOR	61512	41-60	2013	2013	65	224	NO	No	No	Independent	No	No	No	No	No	No	No	No	No	No	No	No	No	None	5	5	5	-99	-99	-99	-99	5	5	5	15	-99	15	135	8	0.82	-99	-99	-99	-99	11.9	38.8
1078	male	White	CRNEC TREPHINE BONE FLAP MENINGIOMA SUPRATENTOR	61512	41-60	2013	2013	66	260	NO	No	No	Independent	No	No	No	No	Yes	No	No	No	No	Yes	No	No	No	None	1	1	1	3	-99	-99	-99	1	1	1	3	-99	3	137	14	0.87	3.5	-99	-99	-99	17.9	40.2
1079	female	Unknown/Not Reported	CRNEC TREPHINE BONE FLAP MENINGIOMA SUPRATENTOR	61512	61-80	2013	2013	60	176	NO	No	No	Independent	No	No	No	No	Yes	No	No	No	No	No	No	No	No	None	2	2	2	-99	-99	-99	-99	2	2	2	2	-99	2	138	14	0.66	-99	-99	-99	-99	8.3	46.7
1080	female	White	CRNEC TREPHINE BONE FLAP MENINGIOMA SUPRATENTOR	61512	>80	2013	2013	72	226	NON-INSULIN	No	No	Independent	No	No	No	No	Yes	No	No	No	No	No	No	No	No	None	10	10	10	-99	-99	-99	-99	10	10	10	10	-99	10	140	26	1.41	-99	-99	-99	-99	9.4	33.5
1081	female	White	CRNEC TREPHINE BONE FLAP MENINGIOMA SUPRATENTOR	61512	61-80	2013	2013	66	145	NO	No	No	Independent	No	No	No	No	Yes	No	No	No	No	No	No	No	No	None	0	0	0	0	0	0	0	0	0	0	0	-99	0	142	16	0.77	4	0.9	12	64	4.6	31.6
1082	female	White	CRNEC TREPHINE BONE FLAP MENINGIOMA SUPRATENTOR	61512	>80	2013	2013	64	125	NO	No	No	Independent	No	No	No	No	No	No	No	No	No	No	No	No	No	None	-99	-99	-99	-99	-99	-99	-99	6	6	6	-99	-99	6	-99	-99	-99	-99	-99	-99	-99	5.2	42.8
1083	female	White	CRNEC TREPHINE BONE FLAP MENINGIOMA SUPRATENTOR	61512	41-60	2013	2013	62	121	NO	No	No	Independent	No	No	No	No	No	No	No	No	No	No	No	No	No	None	-99	-99	-99	-99	-99	-99	-99	-99	-99	-99	-99	-99	-99	-99	-99	-99	-99	-99	-99	-99	-99	-99
1084	male	White	CRNEC TREPHINE BONE FLAP MENINGIOMA SUPRATENTOR	61512	61-80	2013	2013	74	206	NO	No	No	Independent	No	No	No	No	No	No	No	No	No	Yes	No	No	No	None	-99	-99	0	-99	-99	-99	-99	6	6	6	-99	-99	-99	-99	-99	0.6	-99	-99	-99	-99	15.5	45.7
1085	female	White	CRNEC TREPHINE BONE FLAP MENINGIOMA SUPRATENTOR	61512	41-60	2013	2013	67	164	NO	No	No	Independent	No	No	No	No	Yes	No	No	No	No	Yes	No	No	No	None	-99	-99	-99	-99	-99	-99	-99	6	6	6	-99	-99	6	-99	-99	-99	-99	-99	-99	-99	6.2	45.3
1086	male	White	CRNEC TREPHINE BONE FLAP MENINGIOMA SUPRATENTOR	61512	18-40	2012	2013	68	176	NO	No	No	Independent	No	No	No	No	No	No	No	No	No	No	No	No	No	SIRS	0	0	0	1	1	1	1	0	0	0	1	-99	1	137	23	1	2.1	0.5	20	51	17	38.9
1087	female	White	CRNEC TREPHINE BONE FLAP MENINGIOMA SUPRATENTOR	61512	41-60	2013	2013	65	163	NO	Yes	No	Independent	No	No	No	No	Yes	No	No	No	No	No	No	No	No	None	5	5	5	5	5	5	5	5	5	5	5	-99	5	142	21	0.82	4.4	0.4	16	64	14.5	37.2
1088	female	White	CRNEC TREPHINE BONE FLAP MENINGIOMA SUPRATENTOR	61512	61-80	2013	2013	62	160	NON-INSULIN	No	No	Independent	No	No	No	No	Yes	No	No	No	No	No	No	No	No	None	12	12	12	12	12	12	12	12	12	12	-99	-99	12	140	10	0.7	4.8	0.8	25	66	5.1	40
1089	female	White	CRNEC TREPHINE BONE FLAP MENINGIOMA SUPRATENTOR	61512	41-60	2013	2013	62	145	NO	No	No	Independent	No	No	No	No	No	No	No	No	No	No	No	No	No	None	18	18	18	-99	-99	-99	-99	0	0	0	-99	-99	-99	132	11	0.8	-99	-99	-99	-99	7.6	42.6
1090	male	White	CRNEC TREPHINE BONE FLAP MENINGIOMA SUPRATENTOR	61512	61-80	2013	2013	65	207	INSULIN	No	No	Independent	No	No	No	No	Yes	No	Yes	No	No	No	No	No	No	None	0	0	54	-99	-99	-99	-99	10	10	10	-99	-99	-99	139	28	3.9	-99	-99	-99	-99	6.5	34.5
1091	female	White	CRNEC TREPHINE BONE FLAP MENINGIOMA SUPRATENTOR	61512	61-80	2013	2013	66	131	NO	No	No	Independent	No	No	No	No	No	No	No	No	No	No	No	No	No	None	0	5	0	5	5	5	5	0	0	0	-99	-99	0	139	17	0.9	4.1	0.3	28	97	11.9	40.5
1092	male	White	CRNEC TREPHINE BONE FLAP MENINGIOMA SUPRATENTOR	61512	61-80	2013	2013	66	150	NO	No	No	Independent	No	No	No	No	Yes	No	No	No	No	No	No	No	No	None	0	0	0	-99	4	4	4	0	0	0	-99	-99	4	141	17	0.6	-99	0.6	29	88	10.9	36.6
1093	female	White	CRNEC TREPHINE BONE FLAP MENINGIOMA SUPRATENTOR	61512	41-60	2013	2013	69	229	NON-INSULIN	No	No	Independent	No	No	No	No	No	No	No	No	No	No	No	No	No	None	8	8	8	-99	-99	-99	-99	7	7	7	8	-99	8	136	11	0.6	-99	-99	-99	-99	3.5	32.9
1094	female	White	CRNEC TREPHINE BONE FLAP MENINGIOMA SUPRATENTOR	61512	41-60	2013	2013	65	143	NO	No	MODERATE EXERTION	Independent	No	No	No	No	No	No	No	No	No	No	No	No	No	None	9	9	9	9	9	9	9	9	9	9	9	-99	9	139	11	0.8	3.7	0.6	38	83	5.2	38.8
1095	female	Black or African American	CRNEC TREPHINE BONE FLAP MENINGIOMA SUPRATENTOR	61512	18-40	2013	2013	64	260	NO	Yes	No	Independent	No	No	No	No	No	No	No	No	No	No	No	No	No	None	1	1	1	-99	-99	-99	-99	1	1	1	1	-99	1	135	12	0.7	-99	-99	-99	-99	13.2	31.6
1096	female	White	CRNEC TREPHINE BONE FLAP MENINGIOMA SUPRATENTOR	61512	41-60	2013	2013	60	158	NON-INSULIN	No	No	Independent	No	No	No	No	Yes	No	No	No	No	No	No	No	No	None	0	0	0	0	0	0	0	0	0	0	0	-99	0	140	17	0.8	3.6	0.4	19	87	7.3	34.9
1097	male	Asian	CRNEC TREPHINE BONE FLAP MENINGIOMA SUPRATENTOR	61512	61-80	2013	2013	70	172	NO	No	No	Independent	No	No	No	No	No	No	No	No	No	No	No	No	No	None	3	3	3	3	3	3	3	3	3	3	3	-99	3	141	12	0.8	4	1.1	22	59	10.4	42
1098	female	Black or African American	CRNEC TREPHINE BONE FLAP MENINGIOMA SUPRATENTOR	61512	41-60	2013	2013	61	158	NO	No	No	Independent	No	No	No	No	Yes	No	No	No	No	No	No	No	No	None	5	5	5	5	5	5	5	5	5	5	5	-99	5	139	14	0.9	4.1	0.9	35	83	5.8	43.6
1099	female	White	CRNEC TREPHINE BONE FLAP MENINGIOMA SUPRATENTOR	61512	61-80	2013	2013	61	198	INSULIN	No	No	Independent	No	No	No	No	Yes	No	No	No	No	No	No	No	No	None	16	16	16	16	16	16	16	16	16	16	-99	-99	-99	142	22	0.99	3.7	0.4	14	64	3.6	35.1
1100	female	White	CRNEC TREPHINE BONE FLAP MENINGIOMA SUPRATENTOR	61512	41-60	2013	2013	63	163	NO	No	No	Independent	No	No	No	No	No	No	No	No	No	No	No	No	No	None	1	1	1	-99	-99	-99	-99	1	1	1	1	-99	1	137	12	0.7	-99	-99	-99	-99	8.6	36.4
1101	female	White	CRNEC TREPHINE BONE FLAP MENINGIOMA SUPRATENTOR	61512	61-80	2013	2013	64	215	NO	No	No	Independent	No	No	No	No	Yes	No	No	No	No	No	No	No	No	None	6	6	6	6	6	6	6	6	6	6	6	-99	6	138	9	0.7	4.2	0.6	26	75	5.4	41.3
1102	female	White	CRNEC TREPHINE BONE FLAP MENINGIOMA SUPRATENTOR	61512	61-80	2013	2013	62	197	INSULIN	No	No	Independent	No	No	No	No	Yes	No	No	No	No	No	No	No	No	None	8	8	8	8	8	8	8	8	8	8	8	-99	8	137	21	1	3.2	0.7	13	76	4.1	37.8
1103	male	White	CRNEC TREPHINE BONE FLAP MENINGIOMA SUPRATENTOR	61512	41-60	2013	2013	67	260	NO	No	No	Independent	No	No	No	No	No	No	No	No	No	No	No	No	No	None	6	6	6	6	6	6	6	6	6	6	6	-99	6	139	17	1	4.1	1.3	20	77	5.8	46.2
1104	female	White	CRNEC TREPHINE BONE FLAP MENINGIOMA SUPRATENTOR	61512	61-80	2013	2013	62	179	NO	No	No	Independent	No	No	No	No	No	No	No	No	No	No	No	No	No	None	44	44	44	44	44	44	44	44	44	44	44	-99	44	142	12	0.9	4.3	0.6	23	61	5.74	45.7
1105	male	White	CRNEC TREPHINE BONE FLAP MENINGIOMA SUPRATENTOR	61512	61-80	2013	2013	70	180	NO	No	No	Independent	No	No	No	No	No	No	No	No	No	No	No	Yes	No	None	14	14	14	-99	-99	-99	-99	14	14	14	14	-99	14	142	20	1.15	-99	-99	-99	-99	11.24	45.2
1106	male	White	CRNEC TREPHINE BONE FLAP MENINGIOMA SUPRATENTOR	61512	41-60	2013	2013	68	170	NO	Yes	No	Independent	No	No	No	No	No	No	No	No	No	No	Yes	No	No	SIRS	2	2	2	7	7	7	7	1	1	1	7	-99	7	136	16	0.85	4.8	0.8	32	89	12.31	44.1
1107	female	White	CRNEC TREPHINE BONE FLAP MENINGIOMA SUPRATENTOR	61512	41-60	2013	2013	59	147	INSULIN	No	No	Unknown	No	No	No	No	Yes	No	No	No	No	No	No	No	No	None	17	37	37	37	37	-99	37	17	17	17	17	-99	17	139	12	0.45	3.7	0.4	-99	92	7.5	37.1
1108	female	White	CRNEC TREPHINE BONE FLAP MENINGIOMA SUPRATENTOR	61512	18-40	2013	2013	66	179	NO	No	No	Independent	No	No	No	No	No	No	No	No	No	No	No	No	No	None	4	4	4	-99	-99	-99	-99	4	4	4	0	-99	4	137	11	0.76	-99	-99	-99	-99	10.3	37.2
1109	female	Unknown/Not Reported	CRNEC TREPHINE BONE FLAP MENINGIOMA SUPRATENTOR	61512	41-60	2013	2013	63	170	NO	No	No	Independent	No	No	No	No	No	No	No	No	No	No	No	No	No	None	1	1	1	-99	-99	-99	-99	1	1	1	1	-99	1	138	23	0.86	-99	-99	-99	-99	9.1	41.6
1110	male	White	CRNEC TREPHINE BONE FLAP MENINGIOMA SUPRATENTOR	61512	18-40	2013	2013	70	194	NO	No	No	Independent	No	No	No	No	No	No	No	No	Yes	No	No	No	No	None	0	0	0	78	78	78	78	0	0	0	0	-99	0	137	12	0.95	4.6	0.8	26	64	22.9	33.9
1111	male	Unknown/Not Reported	CRNEC TREPHINE BONE FLAP MENINGIOMA SUPRATENTOR	61512	41-60	2013	2013	72	212	NO	No	No	Independent	No	No	No	No	No	No	No	No	No	Yes	No	No	No	None	4	4	4	4	4	4	4	4	4	4	4	-99	4	133	23	0.96	4	1.9	56	39	7.9	42.4
1112	male	Unknown/Not Reported	CRNEC TREPHINE BONE FLAP MENINGIOMA SUPRATENTOR	61512	41-60	2013	2013	66	202	NO	No	No	Independent	No	No	No	No	Yes	No	No	No	No	No	No	No	No	None	5	5	5	62	62	62	62	5	5	5	5	-99	5	140	11	0.98	3.9	0.7	23	46	7.2	46.7
1113	male	Unknown/Not Reported	CRNEC TREPHINE BONE FLAP MENINGIOMA SUPRATENTOR	61512	41-60	2013	2013	71	180	NO	Yes	No	Independent	No	No	No	No	No	No	No	No	No	No	No	No	No	None	0	0	0	-99	-99	-99	-99	1	1	1	1	-99	1	140	14	0.77	-99	-99	-99	-99	15.9	37.6
1114	male	White	CRNEC TREPHINE BONE FLAP MENINGIOMA SUPRATENTOR	61512	61-80	2013	2013	69	218	NO	No	No	Independent	No	No	No	No	Yes	No	No	No	No	No	No	No	No	None	0	0	0	7	7	7	7	0	0	0	1	-99	1	137	34	1.2	3.7	0.6	23	74	14.4	49.8
1115	male	White	CRNEC TREPHINE BONE FLAP MENINGIOMA SUPRATENTOR	61512	61-80	2013	2013	74	352	NO	No	No	Independent	No	No	No	No	No	No	No	No	No	No	No	No	No	None	12	12	12	-99	-99	-99	-99	12	12	12	12	-99	12	138	10	1.08	-99	-99	-99	-99	9.4	47.2
1116	male	White	CRNEC TREPHINE BONE FLAP MENINGIOMA SUPRATENTOR	61512	61-80	2013	2013	72	205	NO	Yes	No	Independent	No	No	No	No	No	No	No	No	No	Yes	No	No	No	None	0	0	0	-99	-99	-99	-99	0	0	0	0	-99	0	142	23	0.63	-99	-99	-99	-99	7.9	39.1
1117	female	White	CRNEC TREPHINE BONE FLAP MENINGIOMA SUPRATENTOR	61512	18-40	2013	2013	60	125	NO	No	No	Independent	No	No	No	No	No	No	No	No	No	No	No	No	No	None	21	21	21	74	74	74	74	21	21	21	21	-99	21	139	14	0.79	3.8	0.4	19	88	8.8	43.1
1118	male	White	CRNEC TREPHINE BONE FLAP MENINGIOMA SUPRATENTOR	61512	18-40	2013	2013	67	260	NO	Yes	No	Independent	No	No	No	No	No	No	No	No	No	No	No	No	No	None	1	1	1	-99	-99	-99	-99	1	1	1	0	-99	0	138	7	0.81	-99	-99	-99	-99	8.5	43.8
1119	female	White	CRNEC TREPHINE BONE FLAP MENINGIOMA SUPRATENTOR	61512	61-80	2013	2013	63	105	NO	Yes	No	Independent	No	No	No	No	No	No	No	No	No	No	No	No	No	None	4	4	4	44	44	44	44	4	4	4	4	-99	4	140	9	0.75	4.5	0.9	10	54	6.3	41.6
1120	female	Unknown/Not Reported	CRNEC TREPHINE BONE FLAP MENINGIOMA SUPRATENTOR	61512	61-80	2013	2013	65	183	NO	No	No	Independent	No	No	No	No	Yes	No	No	No	No	No	No	No	No	None	14	14	14	38	38	38	38	14	14	14	14	-99	14	140	12	0.79	3.2	0.3	20	69	7.9	35.4
1121	male	White	CRNEC TREPHINE BONE FLAP MENINGIOMA SUPRATENTOR	61512	41-60	2013	2013	70	228	NON-INSULIN	No	No	Independent	No	No	No	No	Yes	No	No	No	No	Yes	No	No	No	None	11	11	11	-99	-99	-99	-99	11	11	11	11	-99	11	137	18	0.88	-99	-99	-99	-99	9.5	39.5
1122	female	White	CRNEC TREPHINE BONE FLAP MENINGIOMA SUPRATENTOR	61512	61-80	2013	2013	67	194	NO	No	No	Independent	No	No	No	No	Yes	No	No	No	No	No	No	No	No	None	0	0	0	0	-99	-99	-99	0	0	0	0	-99	0	141	13	0.79	3.8	-99	-99	-99	8.8	34.9
1123	male	White	CRNEC TREPHINE BONE FLAP MENINGIOMA SUPRATENTOR	61512	61-80	2013	2013	66	165	NO	No	No	Independent	No	No	No	No	Yes	No	No	No	No	No	No	No	No	None	0	0	0	1	-99	-99	-99	0	0	0	0	-99	0	142	13	0.81	3.9	-99	-99	-99	19	40.2
1124	female	White	CRNEC TREPHINE BONE FLAP MENINGIOMA SUPRATENTOR	61512	61-80	2013	2013	60	220	NO	No	No	Partially Dependent	No	No	No	No	No	No	No	No	No	Yes	No	No	No	None	1	1	1	1	1	1	1	1	1	1	2	-99	2	134	22	0.73	2.8	0.6	31	30	10.4	36
1125	female	White	CRNEC TREPHINE BONE FLAP MENINGIOMA SUPRATENTOR	61512	61-80	2013	2013	59	158	NO	No	No	Independent	No	No	No	No	Yes	No	No	No	No	No	No	No	No	None	0	0	0	-99	-99	-99	-99	0	0	0	0	-99	0	137	19	0.72	-99	-99	-99	-99	6.3	36.8
1126	female	White	CRNEC TREPHINE BONE FLAP MENINGIOMA SUPRATENTOR	61512	18-40	2013	2013	65	199	NO	No	No	Independent	No	No	No	No	No	No	No	No	No	No	No	No	No	None	10	10	10	10	10	10	10	10	10	10	10	-99	10	138	13	0.7	5.2	0.6	21	78	8.84	44.5
1127	female	White	CRNEC TREPHINE BONE FLAP MENINGIOMA SUPRATENTOR	61512	41-60	2013	2013	65	159	NO	No	No	Independent	No	No	No	No	Yes	No	No	No	No	No	No	No	No	None	2	2	2	-99	-99	-99	-99	2	2	2	2	-99	2	139	21	0.68	-99	-99	-99	-99	6.9	41.9
1128	male	White	CRNEC TREPHINE BONE FLAP MENINGIOMA SUPRATENTOR	61512	41-60	2013	2013	67	176	NO	No	No	Independent	No	No	No	No	Yes	No	No	No	No	No	No	No	No	None	16	16	16	-99	-99	-99	-99	16	16	16	16	-99	16	138	12	0.83	-99	-99	-99	-99	9.2	40.4
1129	male	White	CRNEC TREPHINE BONE FLAP MENINGIOMA SUPRATENTOR	61512	61-80	2013	2013	-99	174	NO	Yes	No	Independent	No	No	No	No	No	No	No	No	No	No	No	No	No	None	0	0	0	0	15	15	15	0	0	0	11	-99	0	138	28	1.22	3	0.6	15	77	10.1	34.5
1130	male	White	CRNEC TREPHINE BONE FLAP MENINGIOMA SUPRATENTOR	61512	18-40	2013	2013	63	148	NO	Yes	No	Independent	No	No	No	No	Yes	No	No	No	No	No	No	No	No	None	0	0	0	-99	-99	-99	-99	0	0	0	0	-99	0	136	15	0.89	-99	-99	-99	-99	8.5	42.2
1131	male	White	CRNEC TREPHINE BONE FLAP MENINGIOMA SUPRATENTOR	61512	18-40	2013	2013	66	172	NO	Yes	No	Independent	Yes	No	No	No	No	No	No	Yes	No	No	No	No	No	None	0	0	0	3	3	3	3	1	1	1	3	-99	3	138	18	0.7	4.6	1.4	22	57	12	37.7
1132	female	White	CRNEC TREPHINE BONE FLAP MENINGIOMA SUPRATENTOR	61512	41-60	2013	2013	60	183	NO	No	No	Independent	No	No	No	No	No	No	No	No	No	No	No	No	No	None	9	9	9	-99	-99	-99	-99	9	9	9	9	-99	9	140	14	0.7	-99	-99	-99	-99	10.5	42
1133	male	White	CRNEC TREPHINE BONE FLAP MENINGIOMA SUPRATENTOR	61512	41-60	2013	2013	68	175	NO	Yes	No	Independent	No	No	No	No	Yes	No	No	No	No	Yes	No	No	No	None	2	2	2	2	2	2	2	2	2	2	2	-99	2	138	22	1	3.5	0.3	16	85	17.1	44.2
1134	female	Black or African American	CRNEC TREPHINE BONE FLAP MENINGIOMA SUPRATENTOR	61512	41-60	2013	2013	64	229	NO	No	No	Independent	No	No	No	No	Yes	No	No	No	No	Yes	No	No	No	None	2	2	2	-99	-99	-99	-99	2	2	2	-99	-99	-99	136	13	0.96	-99	-99	-99	-99	10.3	40.9
1135	female	White	CRNEC TREPHINE BONE FLAP MENINGIOMA SUPRATENTOR	61512	41-60	2013	2013	41	369	NO	No	No	Independent	No	No	No	No	No	No	No	No	No	No	No	No	No	None	4	4	4	4	4	4	4	4	4	4	-99	-99	-99	139	10	0.85	3.8	0.6	16	85	8.4	34.7
1136	female	Black or African American	CRNEC TREPHINE BONE FLAP MENINGIOMA SUPRATENTOR	61512	18-40	2013	2013	66	178	NO	No	No	Independent	No	No	No	No	Yes	No	No	No	No	No	No	No	No	None	1	1	1	-99	-99	-99	-99	1	1	1	-99	-99	-99	140	16	1.02	-99	-99	-99	-99	5.8	37.4
1137	female	White	CRNEC TREPHINE BONE FLAP MENINGIOMA SUPRATENTOR	61512	41-60	2013	2013	69	240	NO	Yes	No	Independent	No	No	No	No	No	No	No	No	No	No	No	No	No	None	3	3	3	-99	-99	-99	-99	3	3	3	3	-99	3	141	12	0.94	-99	-99	-99	-99	10.4	42.9
1138	female	White	CRNEC TREPHINE BONE FLAP MENINGIOMA SUPRATENTOR	61512	61-80	2013	2013	70	280	NON-INSULIN	No	No	Independent	No	No	No	No	Yes	No	No	No	No	No	No	No	No	None	1	1	1	-99	-99	-99	-99	1	1	1	1	-99	1	136	32	1.48	-99	-99	-99	-99	11.9	41.4
1139	female	White	CRNEC TREPHINE BONE FLAP MENINGIOMA SUPRATENTOR	61512	61-80	2013	2013	59	145	NO	No	No	Independent	No	No	No	No	No	No	No	No	No	No	No	No	No	None	7	7	7	-99	-99	-99	-99	7	7	7	-99	-99	-99	136	11	0.71	-99	-99	-99	-99	6.2	40.5
1140	female	Black or African American	CRNEC TREPHINE BONE FLAP MENINGIOMA SUPRATENTOR	61512	41-60	2013	2013	59	222	NO	No	No	Independent	No	No	No	No	No	No	No	No	No	No	No	No	No	None	0	0	0	3	3	3	3	3	3	3	3	-99	3	139	6	0.75	3.5	0.4	21	41	8.5	38.8
1141	female	White	CRNEC TREPHINE BONE FLAP MENINGIOMA SUPRATENTOR	61512	41-60	2013	2013	63	129	NO	Yes	No	Independent	No	No	No	No	No	No	No	No	No	No	No	No	No	None	2	2	2	2	2	2	2	2	2	2	2	-99	2	142	21	0.85	4.3	0.6	17	38	8.9	39.7
1142	male	White	CRNEC TREPHINE BONE FLAP MENINGIOMA SUPRATENTOR	61512	41-60	2013	2013	73	239	NO	Yes	No	Independent	No	No	No	No	No	No	No	No	No	No	No	No	No	None	3	3	3	4	4	4	4	0	0	0	0	-99	0	138	14	0.78	3.9	0.6	23	47	13.7	46.7
1143	female	White	CRNEC TREPHINE BONE FLAP MENINGIOMA SUPRATENTOR	61512	41-60	2013	2013	66	158	NO	No	No	Independent	No	No	No	No	No	No	No	No	No	No	No	No	No	None	11	11	11	11	11	11	11	11	11	11	11	-99	11	140	6	0.64	3.9	1.1	13	39	7.9	35.2
1144	male	White	CRNEC TREPHINE BONE FLAP MENINGIOMA SUPRATENTOR	61512	61-80	2013	2013	70	175	NO	No	No	Independent	No	No	No	No	Yes	No	No	No	No	No	No	No	No	None	9	9	9	9	9	9	9	9	9	9	9	-99	9	138	13	1	4.4	0.5	30	88	6.2	41.1
1145	male	White	CRNEC TREPHINE BONE FLAP MENINGIOMA SUPRATENTOR	61512	41-60	2013	2013	68	215	NO	No	No	Independent	No	No	No	No	No	No	No	No	No	No	No	No	No	None	3	3	3	3	3	3	3	3	3	3	3	-99	3	138	14	1.15	4.4	1	24	58	8.5	45
1146	female	White	CRNEC TREPHINE BONE FLAP MENINGIOMA SUPRATENTOR	61512	41-60	2013	2013	64	246	NO	No	No	Independent	No	No	No	No	No	No	No	No	No	No	No	No	No	None	11	11	11	-99	-99	-99	-99	11	11	11	11	-99	11	139	9	0.6	-99	-99	-99	-99	6.7	40.4
1147	male	White	CRNEC TREPHINE BONE FLAP MENINGIOMA SUPRATENTOR	61512	61-80	2013	2013	66	185	NO	No	No	Independent	No	No	No	No	Yes	No	No	No	No	No	No	No	No	None	4	4	4	-99	-99	-99	-99	4	4	4	4	-99	4	138	13	0.9	-99	-99	-99	-99	7	41.2
1148	male	White	CRNEC TREPHINE BONE FLAP MENINGIOMA SUPRATENTOR	61512	18-40	2013	2013	73	183	NO	No	No	Independent	No	No	No	No	No	No	No	No	No	No	No	No	No	None	-99	0	0	-99	-99	-99	-99	0	0	0	-99	-99	-99	-99	14	0.9	-99	-99	-99	-99	7.5	41.4
1149	male	White	CRNEC TREPHINE BONE FLAP MENINGIOMA SUPRATENTOR	61512	61-80	2013	2013	71	196	NON-INSULIN	No	No	Independent	No	No	No	No	Yes	No	No	No	No	No	No	No	No	None	3	-99	4	-99	-99	-99	-99	4	4	4	-99	-99	-99	138	-99	0.7	-99	-99	-99	-99	6.3	40.1
1150	male	White	CRNEC TREPHINE BONE FLAP MENINGIOMA SUPRATENTOR	61512	41-60	2013	2013	66	164	NO	No	No	Independent	No	No	No	No	Yes	No	No	No	No	No	No	No	No	None	3	-99	3	-99	-99	-99	-99	3	3	3	-99	-99	-99	142	-99	0.9	-99	-99	-99	-99	5.9	45.4
1151	male	Black or African American	CRNEC TREPHINE BONE FLAP MENINGIOMA SUPRATENTOR	61512	61-80	2013	2013	71	179	NON-INSULIN	No	No	Independent	No	No	No	No	Yes	No	No	No	No	No	No	No	No	None	0	0	0	0	3	3	3	0	0	0	0	-99	0	140	28	0.9	3.4	0.4	31	43	13.8	27.1
1152	male	White	CRNEC TREPHINE BONE FLAP MENINGIOMA SUPRATENTOR	61512	61-80	2013	2013	65	168	NO	No	No	Independent	No	No	No	No	No	No	No	No	No	No	No	No	No	None	15	15	15	15	-99	36	36	1	1	1	-99	-99	15	140	20	0.8	4.2	-99	24	58	6.2	42.7
1153	male	White	CRNEC TREPHINE BONE FLAP MENINGIOMA SUPRATENTOR	61512	18-40	2013	2013	70	141	NO	No	No	Independent	No	No	No	No	No	No	No	No	No	No	No	No	No	None	0	0	0	0	-99	-99	-99	0	0	0	1	-99	1	139	12	0.6	4.4	-99	-99	-99	15	38.8
1154	female	Asian	CRNEC TREPHINE BONE FLAP MENINGIOMA SUPRATENTOR	61512	61-80	2013	2013	58	130	INSULIN	No	No	Independent	No	No	No	No	Yes	No	No	No	No	No	No	No	No	None	3	-99	3	-99	-99	-99	-99	3	3	3	-99	-99	-99	142	-99	0.8	-99	-99	-99	-99	13.7	43.6
1155	female	Unknown/Not Reported	CRNEC TREPHINE BONE FLAP MENINGIOMA SUPRATENTOR	61512	41-60	2013	2013	63	220	NO	No	No	Independent	No	No	No	No	No	No	No	No	No	No	No	No	No	None	1	1	1	1	-99	-99	-99	1	1	1	1	-99	1	139	8.4034	0.6674	3.8	-99	-99	-99	9.3	37
1156	female	Unknown/Not Reported	CRNEC TREPHINE BONE FLAP MENINGIOMA SUPRATENTOR	61512	41-60	2013	2013	62	132	NO	No	No	Independent	No	No	No	No	No	No	No	No	No	No	No	No	No	None	1	1	1	-99	-99	-99	-99	1	1	1	1	-99	1	140	17.0868	0.6561	-99	-99	-99	-99	8.3	36
1157	male	Unknown/Not Reported	CRNEC TREPHINE BONE FLAP MENINGIOMA SUPRATENTOR	61512	41-60	2013	2013	70	193	NO	No	No	Independent	No	No	No	No	No	No	No	No	No	No	No	No	No	None	1	1	1	1	-99	-99	-99	1	1	1	1	-99	1	139	9.8039	0.9276	4.3	-99	-99	-99	8.7	38
1158	female	Unknown/Not Reported	CRNEC TREPHINE BONE FLAP MENINGIOMA SUPRATENTOR	61512	61-80	2013	2013	-99	187	NO	No	No	Independent	No	No	No	No	Yes	No	No	No	No	No	No	No	No	None	23	23	23	-99	-99	-99	-99	23	23	23	23	-99	23	138	15.9664	0.7579	-99	-99	-99	-99	10	48
1159	female	Unknown/Not Reported	CRNEC TREPHINE BONE FLAP MENINGIOMA SUPRATENTOR	61512	18-40	2013	2013	61	180	NO	No	No	Independent	No	No	No	No	No	No	No	No	No	No	No	No	No	None	1	1	1	1	-99	-99	-99	1	1	1	1	-99	1	141	11.2045	0.5204	4.7	-99	-99	-99	8.4	42
1160	female	Unknown/Not Reported	CRNEC TREPHINE BONE FLAP MENINGIOMA SUPRATENTOR	61512	61-80	2013	2013	-99	131	NO	No	No	Independent	No	No	No	No	No	No	No	No	No	No	No	No	No	None	0	0	0	0	44	-99	44	0	0	0	0	-99	0	140	18.2073	0.7353	2.4	0.7018	-99	53	14.7	30
1161	male	White	CRNEC TREPHINE BONE FLAP MENINGIOMA SUPRATENTOR	61512	61-80	2013	2013	65	167	NON-INSULIN	No	No	Independent	No	No	No	No	Yes	No	No	No	No	No	No	No	No	None	1	1	1	1	1	1	1	1	1	1	-99	-99	-99	140	18.4874	1.629	3.5	0.1345	20	72	6.7	36
1162	female	White	CRNEC TREPHINE BONE FLAP MENINGIOMA SUPRATENTOR	61512	18-40	2013	2013	65	147	NO	No	No	Partially Dependent	No	No	No	No	No	No	No	No	No	No	No	No	No	None	1	1	1	1	1	1	1	1	1	1	1	-99	1	140	10.3641	0.4638	4.2	0.1	25	50	9.1	36
1163	male	Asian	CRNEC TREPHINE BONE FLAP MENINGIOMA SUPRATENTOR	61512	18-40	2013	2013	69	187	NO	No	No	Independent	No	No	No	No	No	No	No	No	No	No	No	No	No	SIRS	0	0	0	2	2	2	2	0	0	0	2	-99	2	138	17.6471	0.8597	3.9	0.5614	23	100	17.6	45
1164	male	Asian	CRNEC TREPHINE BONE FLAP MENINGIOMA SUPRATENTOR	61512	41-60	2013	2013	70	224	NON-INSULIN	Yes	No	Independent	No	No	No	No	No	No	No	No	No	No	No	No	No	None	4	4	4	4	4	4	4	4	4	4	-99	-99	4	130	18.2073	0.8371	2.8	0.7661	36	93	10.9	46
1165	male	Black or African American	CRNEC TREPHINE BONE FLAP MENINGIOMA SUPRATENTOR	61512	61-80	2013	2013	71	168	INSULIN	No	No	Independent	No	No	No	No	Yes	No	No	No	No	Yes	No	No	No	None	0	0	0	0	0	0	0	0	0	0	2	-99	2	137	7.563	0.7579	3	0.2749	34	98	3.8	39
1166	female	White	CRNEC TREPHINE BONE FLAP MENINGIOMA SUPRATENTOR	61512	61-80	2013	2013	63	166	NO	No	No	Independent	No	No	No	No	Yes	No	No	No	No	No	No	No	No	None	13	13	0	-99	-99	-99	-99	13	13	13	-99	-99	56	139	12	0.8	-99	-99	-99	-99	8.2	42.6
1167	female	Black or African American	CRNEC TREPHINE BONE FLAP MENINGIOMA SUPRATENTOR	61512	61-80	2013	2013	64	196	NON-INSULIN	Yes	No	Partially Dependent	No	No	No	No	Yes	No	No	No	No	Yes	No	No	No	None	14	14	14	14	14	14	14	14	14	14	14	-99	14	141	11	0.58	3.3	0.6	10	81	9.36	35
1168	female	White	CRNEC TREPHINE BONE FLAP MENINGIOMA SUPRATENTOR	61512	18-40	2013	2013	68	270	NON-INSULIN	No	No	Independent	No	No	No	No	No	No	No	No	No	No	No	No	No	None	6	6	6	-99	-99	-99	-99	6	6	6	-99	-99	-99	137	14	0.76	-99	-99	-99	-99	7.76	40.2
1169	male	White	CRNEC TREPHINE BONE FLAP MENINGIOMA SUPRATENTOR	61512	61-80	2013	2013	70	203	NO	No	No	Independent	No	No	No	No	Yes	No	No	No	No	No	No	Yes	No	None	0	0	0	17	17	17	17	0	0	0	0	-99	0	136	21	0.77	3.4	0.5	26	65	6.5	43.4
1170	female	White	CRNEC TREPHINE BONE FLAP MENINGIOMA SUPRATENTOR	61512	>80	2013	2013	65	167	NO	No	No	Partially Dependent	No	No	No	No	Yes	No	No	No	No	Yes	No	No	No	None	0	0	0	32	-99	32	-99	0	0	0	0	-99	0	140	29	1.46	3.1	-99	22	-99	4.5	38.8
1171	female	White	CRNEC TREPHINE BONE FLAP MENINGIOMA SUPRATENTOR	61512	41-60	2013	2013	65	118	NO	Yes	No	Independent	No	No	No	No	No	No	No	No	No	No	No	No	No	None	5	5	5	-99	-99	-99	-99	5	5	5	0	-99	0	133	12	0.82	-99	-99	-99	-99	13.9	48.7
1172	female	White	CRNEC TREPHINE BONE FLAP MENINGIOMA SUPRATENTOR	61512	61-80	2013	2013	62	109	NO	No	No	Independent	No	No	No	No	No	No	No	No	No	No	No	No	No	None	3	3	3	-99	-99	-99	-99	3	3	3	3	-99	3	137	26	0.75	-99	-99	-99	-99	10.9	39.9
1173	female	White	CRNEC TREPHINE BONE FLAP MENINGIOMA SUPRATENTOR	61512	41-60	2013	2013	63	149	NO	Yes	No	Independent	No	No	No	No	Yes	No	No	No	No	No	No	No	No	None	0	0	0	-99	-99	-99	-99	0	0	0	0	-99	0	141	14	0.78	-99	-99	-99	-99	4.4	38.3
1174	female	White	CRNEC TREPHINE BONE FLAP MENINGIOMA SUPRATENTOR	61512	41-60	2013	2013	66	163	NO	No	No	Independent	No	No	No	No	No	No	No	No	No	No	No	No	No	None	4	4	4	-99	-99	-99	-99	4	4	4	4	-99	4	139	21	0.79	-99	-99	-99	-99	12.7	43.6
1175	male	Unknown/Not Reported	CRNEC TREPHINE BONE FLAP MENINGIOMA SUPRATENTOR	61512	61-80	2013	2013	68	175	INSULIN	No	No	Independent	No	No	No	No	Yes	No	No	No	No	No	No	No	No	None	3	3	3	-99	-99	-99	-99	3	3	3	3	-99	3	136	16.8067	0.6787	-99	-99	-99	-99	5.1	41
1176	female	Unknown/Not Reported	CRNEC TREPHINE BONE FLAP MENINGIOMA SUPRATENTOR	61512	61-80	2013	2013	62	122	NO	Yes	No	Independent	No	No	No	No	Yes	No	No	No	No	No	No	No	No	None	1	1	1	4	8	8	8	1	1	1	1	-99	1	136	15.9664	0.69	3.5	0.9357	17	50	10.2	40
1177	female	Unknown/Not Reported	CRNEC TREPHINE BONE FLAP MENINGIOMA SUPRATENTOR	61512	61-80	2013	2013	63	138	INSULIN	Yes	No	Independent	No	No	No	No	Yes	No	No	No	No	No	No	No	No	None	8	8	8	60	60	60	60	8	8	8	-99	-99	-99	140	10.3641	0.3846	3.8	0.1754	5	111	11.4	37
1178	male	Unknown/Not Reported	CRNEC TREPHINE BONE FLAP MENINGIOMA SUPRATENTOR	61512	>80	2013	2013	67	235	NON-INSULIN	No	No	Independent	No	No	No	No	Yes	No	No	No	No	No	No	No	No	None	12	12	12	-99	-99	-99	-99	1	1	1	12	-99	12	138	29.4118	1.052	-99	-99	-99	-99	13.9	35
1179	female	Unknown/Not Reported	CRNEC TREPHINE BONE FLAP MENINGIOMA SUPRATENTOR	61512	41-60	2013	2013	-99	-99	NO	No	No	Independent	No	No	No	No	No	No	No	Yes	No	No	No	No	No	None	1	1	-99	-99	-99	-99	-99	1	1	1	-99	-99	-99	144	179.2717	-99	-99	-99	-99	-99	12.4	42
1180	female	Unknown/Not Reported	CRNEC TREPHINE BONE FLAP MENINGIOMA SUPRATENTOR	61512	61-80	2013	2013	61	132	NO	No	MODERATE EXERTION	Independent	No	No	No	No	Yes	No	No	No	No	No	No	No	No	None	2	-99	2	-99	-99	-99	-99	2	2	2	-99	-99	-99	130	-99	0.6335	-99	-99	-99	-99	19.4	38
1181	female	Unknown/Not Reported	CRNEC TREPHINE BONE FLAP MENINGIOMA SUPRATENTOR	61512	41-60	2013	2013	66	162	NO	No	No	Independent	No	No	No	No	No	No	No	No	No	No	No	No	No	None	8	8	8	-99	-99	-99	-99	8	8	8	-99	-99	-99	141	21.5686	0.6787	-99	-99	-99	-99	8	43
1182	female	Unknown/Not Reported	CRNEC TREPHINE BONE FLAP MENINGIOMA SUPRATENTOR	61512	61-80	2013	2013	62	145	NO	No	No	Independent	No	No	No	No	Yes	No	No	No	No	No	No	No	No	None	1	-99	1	-99	-99	-99	-99	1	1	1	-99	-99	-99	142	-99	0.5995	-99	-99	-99	-99	5.8	38
1183	female	Unknown/Not Reported	CRNEC TREPHINE BONE FLAP MENINGIOMA SUPRATENTOR	61512	41-60	2013	2013	64	140	NO	No	No	Independent	No	No	No	No	No	No	No	No	No	No	No	No	No	None	23	23	23	15	23	23	23	8	8	8	23	-99	23	140	13.4454	0.6109	4.1	0.8772	32	65	5.8	39
1184	female	Unknown/Not Reported	CRNEC TREPHINE BONE FLAP MENINGIOMA SUPRATENTOR	61512	41-60	2013	2013	62	110	NO	No	No	Independent	No	No	No	No	No	No	No	No	No	No	No	No	No	None	21	-99	21	-99	-99	-99	-99	21	21	21	-99	-99	-99	140	-99	0.7127	-99	-99	-99	-99	3.8	40
1185	female	Unknown/Not Reported	CRNEC TREPHINE BONE FLAP MENINGIOMA SUPRATENTOR	61512	41-60	2013	2013	64	175	NO	No	No	Independent	No	No	No	No	Yes	No	No	No	No	No	No	No	No	None	3	-99	3	-99	-99	-99	-99	3	3	3	-99	-99	-99	142	-99	0.9502	-99	-99	-99	-99	5.2	39
1186	female	Unknown/Not Reported	CRNEC TREPHINE BONE FLAP MENINGIOMA SUPRATENTOR	61512	41-60	2013	2013	-99	-99	NO	No	No	Independent	No	No	No	No	Yes	No	No	No	No	No	No	No	No	None	5	5	5	-99	8	8	8	5	5	5	5	-99	5	142	22.9692	0.724	-99	0.3509	40	96	16	38
1187	female	Black or African American	CRNEC TREPHINE BONE FLAP MENINGIOMA SUPRATENTOR	61512	18-40	2013	2013	62	140	NON-INSULIN	Yes	No	Independent	No	No	No	No	No	No	No	No	No	No	No	No	No	None	4	4	4	4	4	4	4	2	2	2	4	-99	4	144	6	0.67	4.2	0.9	17	49	6.4	32.5
1188	female	Black or African American	CRNEC TREPHINE BONE FLAP MENINGIOMA SUPRATENTOR	61512	18-40	2013	2013	61	190	NO	No	No	Independent	No	No	No	No	Yes	No	No	No	No	Yes	No	No	No	None	13	13	13	13	13	13	13	13	13	13	13	-99	13	140	9	0.6	4.7	0.5	18	120	11.5	38.1
1189	male	White	CRNEC TREPHINE BONE FLAP MENINGIOMA SUPRATENTOR	61512	41-60	2013	2013	72	193	NO	No	No	Independent	No	No	No	No	No	No	No	No	No	No	No	No	No	None	1	1	1	3	3	3	3	1	1	1	3	-99	1	137	21	1.1	4.2	0.3	17	75	10.9	41.7
1190	female	White	CRNEC TREPHINE BONE FLAP MENINGIOMA SUPRATENTOR	61512	41-60	2013	2013	64	284	NO	No	No	Independent	No	No	No	No	No	No	No	No	No	No	No	No	No	None	3	3	3	3	3	3	3	3	3	3	-99	-99	-99	142	13	0.8	3.7	0.2	14	88	8.1	42.1
1191	male	White	CRNEC TREPHINE BONE FLAP MENINGIOMA SUPRATENTOR	61512	41-60	2013	2013	68	160	NO	No	No	Independent	No	No	No	No	Yes	No	No	No	No	No	No	No	No	None	1	1	1	1	1	1	1	1	1	1	1	-99	1	141	24	1.2	4.3	1	76	59	14.5	47.8
1192	male	White	CRNEC TREPHINE BONE FLAP MENINGIOMA SUPRATENTOR	61512	41-60	2013	2013	61	346	NON-INSULIN	No	No	Independent	No	Yes	No	No	Yes	No	No	No	No	No	No	No	No	None	1	1	1	1	1	1	1	1	1	1	1	-99	1	144	17	0.6	3.3	0.5	139	131	6.1	38.6
1193	female	White	CRNEC TREPHINE BONE FLAP MENINGIOMA SUPRATENTOR	61512	61-80	2013	2013	63	135	NO	No	No	Independent	No	No	No	No	Yes	No	No	No	No	No	No	No	No	None	8	8	8	8	8	8	8	8	8	8	8	-99	8	143	15	0.7	4.1	0.4	20	67	10	42.2
1194	female	White	CRNEC TREPHINE BONE FLAP MENINGIOMA SUPRATENTOR	61512	18-40	2013	2013	66	225	NO	No	No	Independent	No	No	No	No	Yes	No	No	No	No	No	No	No	No	None	3	3	3	3	3	3	3	3	3	3	3	-99	3	139	11	0.8	4.3	0.5	27	84	11.5	40.6
1195	female	White	CRNEC TREPHINE BONE FLAP MENINGIOMA SUPRATENTOR	61512	61-80	2013	2013	62	185	NON-INSULIN	No	No	Independent	No	Yes	No	No	Yes	No	No	No	No	No	No	No	No	None	15	15	15	15	15	15	15	15	15	15	15	-99	15	140	22	0.8	3.9	0.3	20	84	6.9	38.5
1196	female	White	CRNEC TREPHINE BONE FLAP MENINGIOMA SUPRATENTOR	61512	61-80	2013	2013	66	261	NO	No	No	Independent	No	No	No	No	Yes	No	No	No	No	No	No	No	No	None	0	2	2	2	2	2	2	2	2	2	2	-99	2	141	16	0.7	4.2	0.5	15	80	6.7	40
1197	female	White	CRNEC TREPHINE BONE FLAP MENINGIOMA SUPRATENTOR	61512	61-80	2013	2013	60	164	NO	No	No	Independent	No	No	No	No	Yes	No	No	No	No	No	No	No	No	None	9	9	9	9	9	9	9	9	9	9	-99	-99	-99	141	19	0.7	4.5	0.6	22	103	7.6	41.7
1198	male	White	CRNEC TREPHINE BONE FLAP MENINGIOMA SUPRATENTOR	61512	61-80	2013	2013	68	180	INSULIN	No	No	Independent	No	No	No	No	No	No	No	No	No	No	No	No	No	None	0	0	0	0	0	0	0	0	0	0	0	-99	0	143	15	1	2.7	0.6	9	54	9.4	39.2
1199	male	White	CRNEC TREPHINE BONE FLAP MENINGIOMA SUPRATENTOR	61512	>80	2013	2013	71	193	INSULIN	No	No	Independent	No	No	No	No	Yes	No	No	No	No	No	No	No	No	None	0	0	0	0	0	0	0	0	0	0	0	-99	0	136	31	1.2	2.3	0.5	20	74	5	34.2
1200	male	White	CRNEC TREPHINE BONE FLAP MENINGIOMA SUPRATENTOR	61512	61-80	2013	2013	73	210	NO	No	No	Independent	No	No	No	No	Yes	No	No	No	No	No	No	No	No	None	8	8	8	8	8	8	8	8	8	8	8	-99	8	136	19	1.4	3.5	0.5	24	66	4.8	47.2
1201	male	Unknown/Not Reported	CRNEC TREPHINE BONE FLAP MENINGIOMA SUPRATENTOR	61512	61-80	2013	2013	67	175	NO	No	No	Independent	No	No	No	No	No	No	No	No	No	No	No	No	No	None	13	13	13	13	13	13	13	13	13	13	13	-99	13	141	14	1.1	3.9	0.5	16	124	6.4	14.8
1202	female	White	CRNEC TREPHINE BONE FLAP MENINGIOMA SUPRATENTOR	61512	41-60	2013	2013	59	331	NON-INSULIN	No	No	Independent	No	No	No	No	Yes	No	No	No	No	No	No	No	No	None	7	7	7	7	7	7	7	7	7	7	7	-99	7	141	33	1.7	3.5	0.8	19	68	13.2	37.8
1203	female	Black or African American	CRNEC TREPHINE BONE FLAP MENINGIOMA SUPRATENTOR	61512	61-80	2013	2013	65	179	NO	No	No	Independent	No	No	No	No	Yes	No	No	No	No	No	No	No	No	None	6	6	6	-99	-99	-99	-99	6	6	6	6	-99	6	139	18	1	-99	-99	-99	-99	4.3	39.3
1204	female	White	CRNEC TREPHINE BONE FLAP MENINGIOMA SUPRATENTOR	61512	61-80	2013	2013	66	135	NO	Yes	No	Independent	No	No	No	No	Yes	No	No	No	No	No	No	No	No	None	0	0	0	5	5	5	5	0	0	0	6	-99	6	133	22	0.7	2.3	0.2	16	45	5.2	31.2
1205	female	White	CRNEC TREPHINE BONE FLAP MENINGIOMA SUPRATENTOR	61512	61-80	2013	2013	65	201	NON-INSULIN	No	No	Independent	No	No	No	No	Yes	No	No	No	No	No	No	No	No	None	1	1	1	-99	-99	-99	-99	1	1	1	1	-99	1	135	38	1.4	-99	-99	-99	-99	13.5	46.2
1206	male	Black or African American	CRNEC TREPHINE BONE FLAP MENINGIOMA SUPRATENTOR	61512	>80	2013	2013	70	199	NON-INSULIN	Yes	No	Independent	No	Yes	No	Yes	Yes	No	No	No	No	No	No	No	No	None	9	9	9	-99	-99	-99	-99	9	9	9	9	-99	9	141	25	1.8	-99	-99	-99	-99	5.7	37.3
1207	female	White	CRNEC TREPHINE BONE FLAP MENINGIOMA SUPRATENTOR	61512	41-60	2013	2013	62	138	NO	No	No	Independent	No	No	No	No	No	No	No	No	No	No	No	No	No	None	-99	-99	-99	-99	-99	-99	-99	-99	-99	-99	2	-99	2	-99	-99	-99	-99	-99	-99	-99	-99	-99
1208	male	White	CRNEC TREPHINE BONE FLAP MENINGIOMA SUPRATENTOR	61512	61-80	2013	2013	69	221	NON-INSULIN	No	No	Independent	No	No	No	No	Yes	No	No	No	No	No	No	No	No	None	3	3	3	-99	-99	-99	-99	3	3	3	3	-99	3	137	29	1.3	-99	-99	-99	-99	9.2	45.5
1209	male	White	CRNEC TREPHINE BONE FLAP MENINGIOMA SUPRATENTOR	61512	41-60	2013	2013	69	174	NO	No	No	Independent	No	No	No	No	Yes	No	No	No	No	No	No	No	No	None	0	0	0	0	0	0	0	0	0	0	3	-99	0	138	12	0.9	3.8	0.5	342	103	5.7	39.8
1210	female	White	CRNEC TREPHINE BONE FLAP MENINGIOMA SUPRATENTOR	61512	41-60	2013	2013	61	228	NON-INSULIN	No	No	Independent	No	No	No	No	No	No	No	No	No	No	No	No	No	None	0	0	0	-99	-99	-99	-99	0	0	0	3	-99	3	143	12	0.5	-99	-99	-99	-99	10.7	38.2
1211	female	Black or African American	CRNEC TREPHINE BONE FLAP MENINGIOMA SUPRATENTOR	61512	61-80	2013	2013	65	275	NO	No	No	Independent	No	No	No	No	Yes	No	No	No	No	No	No	No	No	None	1	1	1	-99	-99	-99	-99	1	1	1	1	-99	1	137	31	1.6	-99	-99	-99	-99	5.7	41.2
1212	male	White	CRNEC TREPHINE BONE FLAP MENINGIOMA SUPRATENTOR	61512	41-60	2013	2013	68	265	NO	Yes	No	Independent	No	No	No	No	Yes	No	No	No	No	No	No	No	No	None	31	31	31	-99	-99	-99	-99	31	31	31	31	-99	31	144	7	1.1	-99	-99	-99	-99	7.8	43.9
1213	male	White	CRNEC TREPHINE BONE FLAP MENINGIOMA SUPRATENTOR	61512	>80	2013	2013	67	147	NO	No	No	Independent	No	No	No	No	No	No	No	No	No	No	No	No	No	None	3	3	3	-99	-99	-99	-99	3	3	3	3	-99	3	138	46	1.4	-99	-99	-99	-99	16	49.2
1214	male	White	CRNEC TREPHINE BONE FLAP MENINGIOMA SUPRATENTOR	61512	41-60	2013	2013	69	177	NO	No	No	Independent	No	No	No	No	No	No	No	No	No	No	No	No	No	None	3	3	3	-99	-99	-99	-99	3	3	3	3	-99	3	139	13	1.2	-99	-99	-99	-99	9.5	44.8
1215	male	White	CRNEC TREPHINE BONE FLAP MENINGIOMA SUPRATENTOR	61512	41-60	2013	2013	71	239	NO	Yes	No	Independent	No	No	No	No	No	No	No	No	No	No	No	No	No	None	-99	23	23	-99	-99	-99	-99	23	23	23	-99	-99	23	-99	14	0.93	-99	-99	-99	-99	12.7	45.4
1216	male	White	CRNEC TREPHINE BONE FLAP MENINGIOMA SUPRATENTOR	61512	61-80	2013	2013	65	175	NO	No	No	Independent	No	No	No	No	No	No	No	No	No	No	No	No	No	None	31	31	31	-99	-99	-99	-99	31	31	31	31	-99	31	141	13	0.99	-99	-99	-99	-99	7.7	45.2
1217	female	White	CRNEC TREPHINE BONE FLAP MENINGIOMA SUPRATENTOR	61512	41-60	2013	2013	61	144	NO	No	No	Independent	No	No	No	No	No	No	No	No	No	No	No	No	No	None	3	3	3	-99	-99	-99	-99	3	3	3	5	-99	5	139	15	0.77	-99	-99	-99	-99	12.6	40.4
1218	female	White	CRNEC TREPHINE BONE FLAP MENINGIOMA SUPRATENTOR	61512	41-60	2013	2013	61	154	NO	No	No	Independent	No	No	No	No	No	No	No	No	No	Yes	No	No	No	None	18	18	18	-99	-99	-99	-99	18	18	18	18	-99	18	139	12	0.51	-99	-99	-99	-99	10.3	39.8
1219	female	White	CRNEC TREPHINE BONE FLAP MENINGIOMA SUPRATENTOR	61512	61-80	2013	2013	61	180	NO	No	No	Independent	No	No	No	No	No	No	No	No	No	No	No	No	No	None	8	8	8	-99	-99	-99	-99	8	8	8	8	-99	8	143	10	0.67	-99	-99	-99	-99	7	41.3
1220	female	White	CRNEC TREPHINE BONE FLAP MENINGIOMA SUPRATENTOR	61512	41-60	2013	2013	68	185	NO	No	No	Independent	No	No	No	No	No	No	No	No	No	No	No	No	No	None	8	8	8	-99	-99	-99	-99	8	8	8	8	-99	8	142	10	0.78	-99	-99	-99	-99	9.8	41.6
1221	female	White	CRNEC TREPHINE BONE FLAP MENINGIOMA SUPRATENTOR	61512	41-60	2013	2013	64	201	NO	No	No	Independent	No	No	No	No	Yes	No	No	No	No	No	No	No	No	None	20	20	20	-99	-99	-99	-99	20	20	20	20	-99	20	138	15	0.51	-99	-99	-99	-99	7	44.3
1222	female	White	CRNEC TREPHINE BONE FLAP MENINGIOMA SUPRATENTOR	61512	18-40	2013	2013	65	165	NON-INSULIN	No	No	Independent	No	No	No	No	No	No	No	No	No	No	No	No	No	None	13	13	13	16	16	16	16	13	13	13	13	-99	13	138	15	0.59	4.1	0.3	84	72	11.6	39.3
1223	female	White	CRNEC TREPHINE BONE FLAP MENINGIOMA SUPRATENTOR	61512	61-80	2013	2013	63	191	NO	No	No	Independent	No	No	No	No	Yes	No	No	No	No	Yes	No	No	No	None	16	16	16	-99	-99	-99	-99	16	16	16	16	-99	16	141	21	1.15	-99	-99	-99	-99	13.5	47.2
1224	female	White	CRNEC TREPHINE BONE FLAP MENINGIOMA SUPRATENTOR	61512	41-60	2013	2013	64	154	NO	No	No	Independent	No	No	No	No	Yes	No	No	No	No	No	No	No	No	None	0	0	0	-99	-99	-99	-99	0	0	0	0	-99	0	139	23	0.78	-99	-99	-99	-99	8.6	41.3
1225	female	White	CRNEC TREPHINE BONE FLAP MENINGIOMA SUPRATENTOR	61512	41-60	2013	2013	65	172	NO	Yes	No	Independent	No	No	No	No	No	No	No	No	No	No	No	No	No	None	6	6	6	-99	-99	-99	-99	6	6	6	7	-99	7	140	13	0.65	-99	-99	-99	-99	9.6	40.6
1226	male	White	CRNEC TREPHINE BONE FLAP MENINGIOMA SUPRATENTOR	61512	61-80	2013	2013	69	173	NO	No	MODERATE EXERTION	Independent	No	No	No	No	No	No	No	No	No	No	No	No	No	None	24	24	24	-99	-99	-99	-99	24	24	24	0	-99	0	136	12	1.32	-99	-99	-99	-99	7	41.9
1227	female	White	CRNEC TREPHINE BONE FLAP MENINGIOMA SUPRATENTOR	61512	61-80	2013	2013	60	140	NO	Yes	No	Independent	No	No	No	No	No	No	No	No	No	No	No	No	No	None	0	0	0	-99	-99	-99	-99	0	0	0	0	-99	0	138	11	0.93	-99	-99	-99	-99	6	43.4
1228	female	White	CRNEC TREPHINE BONE FLAP MENINGIOMA SUPRATENTOR	61512	41-60	2013	2013	61	203	NO	No	No	Independent	No	No	No	No	No	No	No	No	No	No	No	No	No	None	0	0	0	-99	-99	-99	-99	0	0	0	0	-99	0	142	14	0.57	-99	-99	-99	-99	6.2	40.9
1229	female	White	CRNEC TREPHINE BONE FLAP MENINGIOMA SUPRATENTOR	61512	41-60	2013	2013	64	348	NO	No	No	Independent	No	No	No	No	No	No	No	No	No	No	No	No	No	None	5	5	5	-99	-99	-99	-99	5	5	5	5	-99	5	141	11	0.9	-99	-99	-99	-99	5.3	42.8
1230	male	White	CRNEC TREPHINE BONE FLAP MENINGIOMA SUPRATENTOR	61512	61-80	2013	2013	72	188	NO	No	No	Independent	No	No	No	No	Yes	No	No	No	No	Yes	No	No	No	None	1	1	1	-99	-99	1	-99	1	1	1	1	-99	1	136	29	0.99	-99	-99	16	-99	16.8	41.8
1231	female	White	CRNEC TREPHINE BONE FLAP MENINGIOMA SUPRATENTOR	61512	61-80	2013	2013	61	199	NO	No	No	Independent	No	No	No	No	Yes	No	No	No	No	No	No	No	No	None	3	3	3	3	3	3	3	1	1	1	1	-99	1	146	18	0.65	4.3	0.4	77	103	7.9	34.7
1232	male	White	CRNEC TREPHINE BONE FLAP MENINGIOMA SUPRATENTOR	61512	41-60	2013	2013	74	340	NO	No	No	Independent	No	Yes	No	No	Yes	No	No	No	No	No	No	No	No	None	-99	1	1	-99	-99	-99	-99	1	1	1	1	-99	1	-99	14	0.78	-99	-99	-99	-99	6.2	43.3
1233	male	White	CRNEC TREPHINE BONE FLAP MENINGIOMA SUPRATENTOR	61512	61-80	2013	2013	71	215	NO	No	No	Independent	No	No	No	No	Yes	No	No	No	No	No	No	No	No	None	2	2	2	2	-99	2	2	2	2	2	2	-99	2	141	26	1.05	4.6	-99	31	49	5.1	41.3
1234	male	White	CRNEC TREPHINE BONE FLAP MENINGIOMA SUPRATENTOR	61512	61-80	2013	2013	67	192	NO	No	No	Independent	No	No	No	No	No	No	No	No	No	No	No	No	No	None	1	1	1	1	-99	1	1	1	1	1	1	-99	1	142	16	0.88	4.4	-99	44	72	6.3	42
1235	female	White	CRNEC TREPHINE BONE FLAP MENINGIOMA SUPRATENTOR	61512	61-80	2013	2013	65	142	NO	No	No	Independent	No	No	No	No	No	No	No	No	No	Yes	No	No	No	None	6	6	6	6	6	6	6	6	6	6	-99	-99	6	144	15	0.64	4.1	0.5	39	116	5.4	41.1
1236	female	White	CRNEC TREPHINE BONE FLAP MENINGIOMA SUPRATENTOR	61512	18-40	2013	2013	66	155	NO	Yes	No	Independent	No	No	No	No	No	No	No	No	No	No	No	No	No	None	27	27	27	-99	-99	-99	-99	27	27	27	27	-99	27	141	12	0.55	-99	-99	-99	-99	8.5	38.5
1237	female	White	CRNEC TREPHINE BONE FLAP MENINGIOMA SUPRATENTOR	61512	>80	2013	2013	62	215	INSULIN	No	MODERATE EXERTION	Independent	No	No	No	No	Yes	No	No	No	No	No	No	No	No	None	0	1	1	-99	-99	-99	-99	1	0	1	1	-99	1	135	16	0.97	-99	-99	-99	-99	10.9	40.2
1238	female	White	CRNEC TREPHINE BONE FLAP MENINGIOMA SUPRATENTOR	61512	41-60	2013	2013	65	215	NO	No	No	Independent	No	No	No	No	No	No	No	No	No	No	No	No	No	None	7	7	7	-99	-99	-99	-99	7	7	7	7	-99	7	141	16	0.62	-99	-99	-99	-99	8.3	44.6
1239	female	White	CRNEC TREPHINE BONE FLAP MENINGIOMA SUPRATENTOR	61512	61-80	2013	2013	66	155	NO	No	No	Independent	No	No	No	No	Yes	No	No	No	No	No	No	No	No	None	0	10	10	-99	-99	-99	-99	10	10	10	10	-99	10	142	30	0.74	-99	-99	-99	-99	7.9	41.7
1240	male	Black or African American	CRNEC TREPHINE BONE FLAP MENINGIOMA SUPRATENTOR	61512	61-80	2013	2013	63	258	INSULIN	Yes	No	Independent	No	No	No	No	Yes	No	No	No	No	Yes	No	No	No	None	0	0	0	-99	45	45	45	0	0	0	0	-99	0	136	28	0.8	-99	1.1	36	62	14.7	39
1241	female	Native Hawaiian or Pacific Islander	CRNEC TREPHINE BONE FLAP MENINGIOMA SUPRATENTOR	61512	41-60	2013	2013	63	255	NO	No	No	Independent	No	No	No	No	Yes	No	No	No	No	No	No	No	No	None	18	18	18	18	18	18	18	18	18	18	18	-99	18	143	8	0.69	4.1	0.7	15	112	9.1	41
1242	female	Asian	CRNEC TREPHINE BONE FLAP MENINGIOMA SUPRATENTOR	61512	41-60	2013	2013	58	139	NO	No	No	Independent	No	No	No	No	No	No	No	No	No	No	No	No	No	None	0	0	0	-99	-99	-99	-99	0	0	0	0	-99	0	136	15	0.59	-99	-99	-99	-99	10.9	42.7
1243	female	Native Hawaiian or Pacific Islander	CRNEC TREPHINE BONE FLAP MENINGIOMA SUPRATENTOR	61512	18-40	2013	2013	65	194	NO	No	No	Independent	No	No	No	No	No	No	No	No	No	No	No	No	No	None	8	8	8	-99	-99	-99	-99	8	8	8	8	-99	8	138	7	0.67	-99	-99	-99	-99	13.6	38.1
1244	male	Native Hawaiian or Pacific Islander	CRNEC TREPHINE BONE FLAP MENINGIOMA SUPRATENTOR	61512	41-60	2013	2013	71	368	NON-INSULIN	No	No	Partially Dependent	No	No	No	No	Yes	No	No	No	No	No	No	No	No	None	18	18	18	20	20	20	20	19	19	19	20	-99	20	133	54	3.13	3	0.3	18	50	7.6	36.8
1245	female	Native Hawaiian or Pacific Islander	CRNEC TREPHINE BONE FLAP MENINGIOMA SUPRATENTOR	61512	41-60	2013	2013	65	212	NO	No	No	Independent	No	No	No	No	Yes	No	No	No	No	Yes	No	No	No	None	4	4	4	4	4	4	4	4	4	4	4	-99	4	141	12	0.7	4.9	0.5	16	80	7.04	41.7
1246	female	Native Hawaiian or Pacific Islander	CRNEC TREPHINE BONE FLAP MENINGIOMA SUPRATENTOR	61512	41-60	2013	2013	66	254	NO	No	No	Independent	No	No	No	No	No	No	No	No	No	No	No	No	No	None	0	0	0	3	3	3	3	0	0	0	0	-99	0	133	16	0.73	4.3	0.3	17	67	11.6	35.1
1247	female	Unknown/Not Reported	CRNEC TREPHINE BONE FLAP MENINGIOMA SUPRATENTOR	61512	41-60	2013	2013	64	112	NO	No	No	Independent	No	No	No	No	No	No	No	No	No	No	No	No	No	None	20	20	20	-99	-99	-99	-99	20	20	20	20	-99	20	138	18	0.5	-99	-99	-99	-99	10.8	29.1
1248	female	White	CRNEC TREPHINE BONE FLAP MENINGIOMA SUPRATENTOR	61512	41-60	2013	2013	68	234	NO	No	No	Independent	No	No	No	No	No	No	No	No	No	No	No	No	No	None	6	6	6	-99	-99	-99	-99	6	6	6	6	-99	6	142	12	0.54	-99	-99	-99	-99	7.1	43
1249	male	White	CRNEC TREPHINE BONE FLAP MENINGIOMA SUPRATENTOR	61512	61-80	2013	2013	70	255	NO	No	No	Independent	No	No	No	No	No	No	No	No	No	Yes	No	No	No	None	4	4	4	-99	-99	-99	-99	4	4	4	6	-99	6	137	19	0.98	-99	-99	-99	-99	8.2	47.4
1250	female	Unknown/Not Reported	CRNEC TREPHINE BONE FLAP MENINGIOMA SUPRATENTOR	61512	61-80	2013	2013	64	140	NO	No	No	Independent	No	No	No	No	Yes	No	No	No	No	No	No	No	No	None	0	0	0	-99	2	2	2	0	0	0	0	-99	0	139	20	0.72	-99	0.7	26	84	15.3	41.8
1251	female	Unknown/Not Reported	CRNEC TREPHINE BONE FLAP MENINGIOMA SUPRATENTOR	61512	61-80	2013	2013	64	186	NO	No	No	Independent	No	No	No	No	Yes	No	No	No	No	No	No	No	No	None	2	2	2	-99	-99	-99	-99	2	2	2	-99	-99	2	142	45.3782	0.9389	-99	-99	-99	-99	6.6	40
1252	female	Unknown/Not Reported	CRNEC TREPHINE BONE FLAP MENINGIOMA SUPRATENTOR	61512	61-80	2013	2013	65	154	NO	No	No	Independent	No	No	No	No	Yes	No	No	No	No	No	No	No	No	None	10	10	10	10	90	-99	-99	10	10	10	-99	-99	-99	139	17.9272	0.8032	4.9	0.3509	-99	-99	6.7	40
1253	male	Unknown/Not Reported	CRNEC TREPHINE BONE FLAP MENINGIOMA SUPRATENTOR	61512	18-40	2013	2013	70	186	NO	No	No	Independent	No	No	No	No	Yes	No	No	No	No	Yes	No	No	No	None	3	3	3	-99	-99	-99	-99	3	3	3	3	-99	3	145	22.1289	0.9842	-99	-99	-99	-99	11.5	44
1254	female	Unknown/Not Reported	CRNEC TREPHINE BONE FLAP MENINGIOMA SUPRATENTOR	61512	41-60	2013	2013	-99	154	NO	No	No	Independent	No	No	No	No	No	No	No	No	No	No	No	No	No	None	1	1	1	-99	-99	-99	-99	1	1	1	13	-99	13	138	28.8515	1.1652	-99	-99	-99	-99	13.5	43
1255	female	Unknown/Not Reported	CRNEC TREPHINE BONE FLAP MENINGIOMA SUPRATENTOR	61512	61-80	2013	2013	57	145	NO	No	No	Independent	No	No	No	No	No	No	No	No	No	Yes	No	No	No	None	3	3	3	-99	-99	-99	-99	3	3	3	3	-99	3	143	17.6471	0.4638	-99	-99	-99	-99	7	39
1256	female	Unknown/Not Reported	CRNEC TREPHINE BONE FLAP MENINGIOMA SUPRATENTOR	61512	61-80	2013	2013	56	117	NO	No	No	Independent	No	No	No	No	No	No	No	No	No	No	No	No	No	None	5	5	5	-99	-99	-99	-99	5	5	5	7	-99	7	141	28.0112	0.8258	-99	-99	-99	-99	19	41
1257	male	Unknown/Not Reported	CRNEC TREPHINE BONE FLAP MENINGIOMA SUPRATENTOR	61512	61-80	2013	2013	64	134	NO	No	No	Independent	No	No	No	No	Yes	No	No	No	No	No	No	No	No	None	18	18	18	-99	-99	-99	-99	18	18	18	18	-99	18	141	24.93	1.3009	-99	-99	-99	-99	5.6	40
1258	male	Unknown/Not Reported	CRNEC TREPHINE BONE FLAP MENINGIOMA SUPRATENTOR	61512	61-80	2013	2013	68	167	NON-INSULIN	Yes	No	Independent	No	No	No	No	Yes	No	No	No	No	No	No	No	No	None	4	4	4	-99	-99	-99	-99	4	4	4	4	-99	4	138	20.7283	0.9163	-99	-99	-99	-99	8	39
1259	male	Unknown/Not Reported	CRNEC TREPHINE BONE FLAP MENINGIOMA SUPRATENTOR	61512	41-60	2013	2013	68	222	NO	No	No	Independent	No	No	No	No	No	No	No	No	No	No	No	No	No	None	4	4	4	-99	-99	-99	-99	4	4	4	4	-99	4	140	11.7647	0.871	-99	-99	-99	-99	8.3	44
1260	female	Unknown/Not Reported	CRNEC TREPHINE BONE FLAP MENINGIOMA SUPRATENTOR	61512	61-80	2013	2013	60	121	NO	No	No	Independent	No	No	No	No	No	No	No	No	No	No	No	No	No	None	18	-99	18	-99	-99	-99	-99	18	18	18	18	-99	18	136	-99	0.9842	-99	-99	-99	-99	5.8	38
1261	female	Unknown/Not Reported	CRNEC TREPHINE BONE FLAP MENINGIOMA SUPRATENTOR	61512	41-60	2013	2013	66	152	NO	No	No	Independent	No	No	No	No	No	No	No	No	No	No	No	No	No	None	2	2	2	-99	-99	-99	-99	2	2	2	2	-99	2	139	15.6863	0.7014	-99	-99	-99	-99	5.2	37
1262	female	Unknown/Not Reported	CRNEC TREPHINE BONE FLAP MENINGIOMA SUPRATENTOR	61512	18-40	2013	2013	-99	125	NO	No	No	Independent	No	No	No	No	No	No	No	No	No	No	No	No	No	None	1	1	1	-99	-99	-99	-99	1	1	1	10	-99	10	142	21.0084	0.8258	-99	-99	-99	-99	11.2	41
1263	female	Unknown/Not Reported	CRNEC TREPHINE BONE FLAP MENINGIOMA SUPRATENTOR	61512	41-60	2013	2013	62	147	NO	No	No	Independent	No	No	No	No	Yes	No	No	No	No	No	No	No	No	None	1	1	1	-99	-99	-99	-99	1	1	1	3	-99	3	137	26.0504	1.3688	-99	-99	-99	-99	12.7	40
1264	female	Unknown/Not Reported	CRNEC TREPHINE BONE FLAP MENINGIOMA SUPRATENTOR	61512	18-40	2013	2013	67	114	NO	No	No	Independent	No	No	No	No	No	No	No	No	No	Yes	No	No	No	None	15	15	15	-99	-99	-99	-99	15	15	15	15	-99	15	137	12.8852	0.7127	-99	-99	-99	-99	10.7	44
1265	female	Unknown/Not Reported	CRNEC TREPHINE BONE FLAP MENINGIOMA SUPRATENTOR	61512	61-80	2013	2013	64	150	NO	No	No	Independent	No	No	No	No	No	No	No	No	No	No	No	No	No	None	4	4	4	-99	-99	-99	-99	4	4	4	4	-99	4	141	25.4902	0.871	-99	-99	-99	-99	5.3	44
1266	female	Unknown/Not Reported	CRNEC TREPHINE BONE FLAP MENINGIOMA SUPRATENTOR	61512	41-60	2013	2013	68	156	NO	No	No	Independent	No	No	No	No	No	No	No	No	No	No	No	No	No	None	2	2	2	-99	-99	-99	-99	2	2	2	2	-99	2	138	24.0896	0.7466	-99	-99	-99	-99	6.9	41
1267	female	Unknown/Not Reported	CRNEC TREPHINE BONE FLAP MENINGIOMA SUPRATENTOR	61512	61-80	2013	2013	60	143	NO	No	No	Independent	No	No	No	No	Yes	No	No	No	No	No	No	No	No	None	0	-99	0	-99	-99	-99	-99	0	0	0	0	-99	0	139	-99	0.7805	-99	-99	-99	-99	6.4	42
1268	female	White	CRNEC TREPHINE BONE FLAP MENINGIOMA SUPRATENTOR	61512	41-60	2013	2013	66	167	NO	No	No	Independent	No	No	No	No	Yes	No	No	No	No	No	No	No	No	None	0	0	0	0	0	0	0	0	0	0	0	-99	0	142	14	0.7	3.5	0.4	20	39	11.6	41.4
1269	female	Unknown/Not Reported	CRNEC TREPHINE BONE FLAP MENINGIOMA SUPRATENTOR	61512	61-80	2013	2013	66	139	NO	No	No	Independent	No	Yes	No	No	Yes	No	No	No	No	No	No	No	No	None	5	5	5	-99	5	5	5	5	5	5	14	-99	14	144	18.7675	0.6561	-99	0.8772	16	80	5.2	39
1270	female	Unknown/Not Reported	CRNEC TREPHINE BONE FLAP MENINGIOMA SUPRATENTOR	61512	61-80	2013	2013	62	220	INSULIN	Yes	No	Independent	No	No	No	Yes	Yes	No	No	No	No	Yes	No	No	No	None	1	1	1	-99	1	-99	1	1	1	1	1	-99	1	133	45.098	1.3914	-99	0.6433	-99	78	9.1	36
1271	female	Unknown/Not Reported	CRNEC TREPHINE BONE FLAP MENINGIOMA SUPRATENTOR	61512	41-60	2013	2013	64	123	NO	No	No	Independent	No	No	No	No	No	No	No	No	No	No	No	No	No	None	-99	-99	-99	-99	-99	-99	-99	2	2	2	2	-99	2	-99	-99	-99	-99	-99	-99	-99	7.9	42
1272	female	Unknown/Not Reported	CRNEC TREPHINE BONE FLAP MENINGIOMA SUPRATENTOR	61512	41-60	2013	2013	-99	-99	NO	No	No	Independent	No	No	No	No	No	No	No	No	No	No	No	No	No	None	2	-99	2	-99	-99	-99	-99	2	2	2	3	-99	3	137	-99	0.7579	-99	-99	-99	-99	7.7	32
1273	female	Unknown/Not Reported	CRNEC TREPHINE BONE FLAP MENINGIOMA SUPRATENTOR	61512	61-80	2013	2013	60	168	NO	No	No	Independent	No	No	No	No	Yes	No	No	No	No	No	No	No	No	None	5	5	5	-99	-99	-99	-99	5	5	5	5	-99	5	136	20.4482	0.9502	-99	-99	-99	-99	7.6	44
1274	female	Unknown/Not Reported	CRNEC TREPHINE BONE FLAP MENINGIOMA SUPRATENTOR	61512	61-80	2013	2013	59	180	NO	No	No	Independent	No	No	No	No	No	No	No	No	No	No	No	No	No	None	88	88	88	-99	-99	-99	-99	88	88	88	4	-99	4	144	26.0504	0.8371	-99	-99	-99	-99	5.7	41
1275	female	Unknown/Not Reported	CRNEC TREPHINE BONE FLAP MENINGIOMA SUPRATENTOR	61512	>80	2013	2013	64	130	NO	No	No	Independent	No	No	No	No	Yes	No	No	No	No	No	No	No	No	None	1	11	8	12	12	-99	12	12	12	12	17	-99	17	127	19.3277	0.6335	3.5	0.9357	-99	56	12.2	35
1276	male	White	CRNEC TREPHINE BONE FLAP MENINGIOMA SUPRATENTOR	61512	41-60	2013	2013	71	192	NO	No	No	Independent	No	No	No	No	No	No	No	No	No	No	No	No	No	None	4	4	4	4	4	4	4	4	4	4	-99	-99	4	142	12	1.1	4.7	2	23	50	6.1	42.9
1277	male	White	CRNEC TREPHINE BONE FLAP MENINGIOMA SUPRATENTOR	61512	61-80	2013	2013	67	174	NON-INSULIN	No	No	Independent	No	No	No	No	No	No	No	No	No	No	No	No	No	None	0	0	0	15	15	15	15	0	0	0	1	-99	0	140	60	0.9	3.2	0.8	17	79	14.6	41
1278	female	White	CRNEC TREPHINE BONE FLAP MENINGIOMA SUPRATENTOR	61512	41-60	2013	2013	59	116	NO	Yes	No	Independent	No	No	No	No	No	No	No	No	No	No	No	No	No	None	7	7	7	7	7	7	7	7	7	7	30	-99	7	138	5	0.6	4	0.8	31	60	8.8	40.8
1279	male	White	CRNEC TREPHINE BONE FLAP MENINGIOMA SUPRATENTOR	61512	41-60	2013	2013	68	202	NO	No	No	Independent	No	No	No	No	No	No	No	No	No	No	No	No	No	None	16	16	16	16	16	16	16	16	16	16	-99	-99	16	141	10	0.9	3.7	0.7	21	61	6	46.9
1280	male	White	CRNEC TREPHINE BONE FLAP MENINGIOMA SUPRATENTOR	61512	61-80	2013	2013	67	165	NO	No	No	Independent	No	No	No	No	Yes	No	No	No	No	No	No	No	No	None	6	6	6	6	6	6	6	6	6	6	-99	-99	6	139	11	0.9	3.6	0.9	27	136	6.7	41.5
1281	male	White	CRNEC TREPHINE BONE FLAP MENINGIOMA SUPRATENTOR	61512	18-40	2013	2013	70	205	NO	No	No	Independent	No	No	No	No	No	No	No	No	No	No	No	No	No	None	13	13	13	13	13	13	13	13	13	13	-99	-99	13	140	13	0.9	4	1	31	82	7.3	44.7
1282	female	Asian	CRNEC TREPHINE BONE FLAP MENINGIOMA SUPRATENTOR	61512	61-80	2013	2013	60	164	NO	No	No	Independent	No	No	No	No	Yes	No	No	No	No	No	No	No	No	None	2	2	2	-99	-99	-99	-99	2	2	2	-99	-99	-99	139	15	0.7	-99	-99	-99	-99	7.64	40.4
1283	female	White	CRNEC TREPHINE BONE FLAP MENINGIOMA SUPRATENTOR	61512	41-60	2013	2013	62	118	NO	No	No	Independent	No	No	No	No	No	No	No	No	No	No	No	No	No	None	6	6	6	-99	-99	-99	-99	6	6	6	6	-99	6	145	11	0.92	-99	-99	-99	-99	5.4	41
1284	female	White	CRNEC TREPHINE BONE FLAP MENINGIOMA SUPRATENTOR	61512	61-80	2013	2013	60	145	NO	No	No	Partially Dependent	No	No	No	No	Yes	No	No	Yes	No	No	No	No	No	None	1	1	1	2	2	2	2	1	1	1	2	-99	2	138	8	0.8	3.9	0.5	23	56	8.2	35.1
1285	female	White	CRNEC TREPHINE BONE FLAP MENINGIOMA SUPRATENTOR	61512	61-80	2013	2013	62	160	NO	No	No	Independent	No	No	No	No	Yes	No	No	No	No	No	No	No	No	None	8	8	8	8	8	8	8	8	8	8	8	-99	8	143	16	0.68	4.8	0.9	39	111	9.17	41.3
1286	male	White	CRNEC TREPHINE BONE FLAP MENINGIOMA SUPRATENTOR	61512	41-60	2013	2013	69	218	NO	No	No	Independent	No	No	No	No	No	No	No	No	No	No	No	No	No	None	11	11	11	11	11	11	11	11	11	11	11	-99	11	140	13	0.98	4.8	1	48	51	6.27	45.1
1287	male	White	CRNEC TREPHINE BONE FLAP MENINGIOMA SUPRATENTOR	61512	18-40	2013	2013	67	189	NO	Yes	No	Independent	No	No	No	No	No	No	No	No	No	No	No	No	No	None	22	22	22	22	22	22	22	22	22	22	22	-99	22	139	18	0.73	4.8	0.6	47	82	6.96	46.8
1288	male	White	CRNEC TREPHINE BONE FLAP MENINGIOMA SUPRATENTOR	61512	>80	2013	2013	69	185	NO	No	No	Independent	No	No	No	No	No	No	No	No	No	No	No	No	No	None	8	8	8	8	8	8	8	8	8	8	8	-99	8	144	20	0.99	4.2	0.7	29	59	6.12	47.3
1289	female	White	CRNEC TREPHINE BONE FLAP MENINGIOMA SUPRATENTOR	61512	18-40	2013	2013	64	199	NO	No	No	Independent	No	No	No	No	No	No	No	No	No	No	No	No	No	None	16	16	16	16	16	16	16	16	16	16	0	-99	0	139	8	0.74	3.7	0.3	25	91	5.55	37.6
1290	male	Unknown/Not Reported	CRNEC TREPHINE BONE FLAP MENINGIOMA SUPRATENTOR	61512	61-80	2013	2013	65	165	NO	No	No	Independent	No	No	No	No	Yes	No	No	No	No	No	No	No	No	None	7	7	7	9	-99	-99	-99	7	7	7	-99	-99	8	139	21	0.97	4.3	-99	-99	-99	12.9	36.8
1291	female	Asian	CRNEC TREPHINE BONE FLAP MENINGIOMA SUPRATENTOR	61512	41-60	2013	2013	61	120	NO	No	No	Independent	No	No	No	No	No	No	No	No	No	No	No	No	No	SIRS	0	0	0	2	-99	-99	-99	0	0	0	-99	-99	1	143	19	0.64	4.1	-99	-99	-99	11	38.3
1292	female	White	CRNEC TREPHINE BONE FLAP MENINGIOMA SUPRATENTOR	61512	41-60	2013	2013	67	216	NO	No	No	Independent	No	No	No	No	Yes	No	Yes	No	No	No	No	No	No	None	23	23	23	-99	-99	-99	-99	0	0	0	0	-99	0	134	56	9.1	-99	-99	-99	-99	5.7	40.6
1293	male	Asian	CRNEC TREPHINE BONE FLAP MENINGIOMA SUPRATENTOR	61512	41-60	2013	2013	69	205	NO	No	No	Independent	No	No	No	No	No	No	No	No	No	Yes	No	No	No	SIRS	0	0	0	0	-99	-99	-99	0	0	0	18	-99	18	144	21	0.76	3.1	-99	-99	-99	16.8	47.3
1294	male	White	CRNEC TREPHINE BONE FLAP MENINGIOMA SUPRATENTOR	61512	41-60	2013	2013	72	315	NO	No	No	Independent	No	No	No	No	Yes	No	No	No	No	No	No	No	No	SIRS	0	0	0	6	5	5	5	0	0	0	-99	-99	2	143	14	0.92	3.8	0.7	10	32	13.8	38.8
1295	female	White	CRNEC TREPHINE BONE FLAP MENINGIOMA SUPRATENTOR	61512	61-80	2013	2013	67	164	NO	No	No	Independent	No	No	No	No	No	No	No	No	No	No	No	No	No	None	6	6	6	-99	-99	-99	-99	6	6	6	6	-99	6	138	11	0.51	-99	-99	-99	-99	4	41.7
1296	female	White	CRNEC TREPHINE BONE FLAP MENINGIOMA SUPRATENTOR	61512	41-60	2013	2013	62	148	NO	No	No	Independent	No	No	No	No	No	No	No	No	No	Yes	No	No	No	None	5	5	5	22	-99	-99	-99	5	5	5	-99	-99	5	139	16	0.56	4.3	-99	-99	-99	7.1	36.8
1297	female	Asian	CRNEC TREPHINE BONE FLAP MENINGIOMA SUPRATENTOR	61512	41-60	2013	2013	64	137	NO	No	No	Independent	No	No	No	No	No	No	No	No	No	Yes	No	No	No	None	8	8	8	6	22	-99	22	8	8	8	6	-99	6	140	10	0.61	4.4	0.7	-99	65	11.1	34.8
1298	female	White	CRNEC TREPHINE BONE FLAP MENINGIOMA SUPRATENTOR	61512	61-80	2013	2013	69	146	NO	No	No	Independent	No	No	No	No	No	No	No	No	No	Yes	No	No	No	None	29	13	29	-99	-99	29	-99	23	23	23	13	-99	13	140	23	1.01	-99	-99	19	-99	6.4	44.4
1299	female	White	CRNEC TREPHINE BONE FLAP MENINGIOMA SUPRATENTOR	61512	>80	2013	2013	69	112	NO	No	No	Independent	No	No	No	No	No	No	No	No	No	Yes	No	No	No	None	9	9	9	9	-99	-99	-99	9	9	9	7	-99	10	142	21	0.54	3.4	-99	-99	-99	4.4	35.5
1300	female	White	CRNEC TREPHINE BONE FLAP MENINGIOMA SUPRATENTOR	61512	61-80	2013	2013	62	200	NO	No	No	Independent	No	No	No	No	Yes	No	No	No	No	No	No	No	No	None	5	5	5	-99	-99	-99	-99	5	5	5	5	-99	5	142	19	0.88	-99	-99	-99	-99	6.3	43.4
1301	female	White	CRNEC TREPHINE BONE FLAP MENINGIOMA SUPRATENTOR	61512	41-60	2013	2013	64	165	NO	No	No	Independent	No	No	No	No	Yes	No	No	No	No	No	No	No	No	None	8	8	8	-99	-99	-99	-99	8	8	8	-99	-99	-99	140	26	0.63	-99	-99	-99	-99	6.8	41.2
1302	male	Asian	CRNEC TREPHINE BONE FLAP MENINGIOMA SUPRATENTOR	61512	61-80	2013	2013	66	150	NO	No	No	Independent	No	No	No	No	Yes	No	No	No	No	No	No	No	No	None	9	9	9	-99	-99	-99	-99	9	9	9	9	-99	9	142	20	0.74	-99	-99	-99	-99	5.8	44.6
1303	female	White	CRNEC TREPHINE BONE FLAP MENINGIOMA SUPRATENTOR	61512	61-80	2013	2013	70	158	INSULIN	No	No	Independent	No	No	No	No	Yes	No	No	No	No	Yes	No	No	No	None	0	0	0	17	11	11	17	0	0	0	-99	-99	0	132	33	0.93	3.7	0.8	28	85	10.6	43.4
1304	female	Asian	CRNEC TREPHINE BONE FLAP MENINGIOMA SUPRATENTOR	61512	61-80	2013	2013	62	118	NO	No	No	Independent	No	No	No	No	No	No	No	No	No	Yes	No	No	No	None	5	5	5	-99	5	5	5	5	5	5	-99	-99	5	135	16	0.53	-99	0.7	17	59	6	40.9
1305	male	White	CRNEC TREPHINE BONE FLAP MENINGIOMA SUPRATENTOR	61512	61-80	2013	2013	74	288	NO	No	No	Independent	No	No	No	No	Yes	No	No	No	No	No	No	No	No	None	18	18	18	-99	18	18	18	18	18	18	18	-99	18	140	12	1.49	-99	0.5	30	125	6.5	48.5
1306	female	White	CRNEC TREPHINE BONE FLAP MENINGIOMA SUPRATENTOR	61512	41-60	2013	2013	64	213	NO	No	No	Independent	No	No	No	No	No	No	No	No	No	No	No	No	No	None	20	20	20	-99	-99	-99	-99	20	20	20	19	-99	19	139	11	0.57	-99	-99	-99	-99	8.2	40.5
1307	male	White	CRNEC TREPHINE BONE FLAP MENINGIOMA SUPRATENTOR	61512	61-80	2013	2013	65	280	INSULIN	No	No	Independent	No	No	No	No	Yes	No	No	No	No	No	No	No	No	None	7	7	7	-99	-99	-99	-99	7	7	7	-99	-99	7	143	17	0.93	-99	-99	-99	-99	8.6	46.2
1308	female	White	CRNEC TREPHINE BONE FLAP MENINGIOMA SUPRATENTOR	61512	41-60	2013	2013	65	145	NO	No	No	Independent	No	No	No	No	No	No	No	No	No	No	No	No	No	None	8	8	8	-99	-99	8	-99	8	8	8	-99	-99	-99	139	11	1.01	-99	-99	13	-99	6	46
1309	male	White	CRNEC TREPHINE BONE FLAP MENINGIOMA SUPRATENTOR	61512	41-60	2013	2013	71	208	NO	No	No	Independent	No	No	No	No	Yes	No	No	No	No	No	No	No	No	None	8	8	8	-99	-99	-99	-99	8	8	8	0	-99	0	139	18	1.49	-99	-99	-99	-99	7.8	47.7
1310	male	White	CRNEC TREPHINE BONE FLAP MENINGIOMA SUPRATENTOR	61512	61-80	2013	2013	74	246	NO	No	No	Independent	No	No	No	No	Yes	No	No	No	No	No	No	No	No	None	1	1	1	-99	-99	-99	-99	1	1	1	1	-99	1	142	19	1.08	-99	-99	-99	-99	8.7	48.2
1311	male	White	CRNEC TREPHINE BONE FLAP MENINGIOMA SUPRATENTOR	61512	61-80	2013	2013	71	163	NO	No	No	Independent	No	No	No	No	No	No	No	No	No	No	No	No	No	None	19	19	19	-99	-99	-99	-99	19	19	19	19	-99	19	141	35	0.86	-99	-99	-99	-99	14.9	46
1312	female	White	CRNEC TREPHINE BONE FLAP MENINGIOMA SUPRATENTOR	61512	41-60	2013	2013	64	152	NO	No	No	Independent	No	No	No	No	No	No	No	No	No	No	No	No	No	None	1	1	1	-99	-99	-99	-99	1	1	1	-99	-99	46	140	14	0.73	-99	-99	-99	-99	9.3	40.1
1313	female	White	CRNEC TREPHINE BONE FLAP MENINGIOMA SUPRATENTOR	61512	61-80	2013	2013	62	202	NO	No	No	Independent	No	No	No	No	Yes	No	No	No	No	No	No	No	No	None	18	18	18	-99	47	47	47	18	18	18	-99	-99	5	137	21	0.7	-99	0.6	19	97	6	39.3
1314	female	White	CRNEC TREPHINE BONE FLAP MENINGIOMA SUPRATENTOR	61512	61-80	2013	2013	65	151	NO	No	No	Independent	No	No	No	No	Yes	No	No	No	No	No	No	No	No	None	1	1	1	-99	5	5	5	0	0	0	-99	-99	5	136	25	0.65	-99	0.6	28	74	7.6	38.2
1315	male	White	CRNEC TREPHINE BONE FLAP MENINGIOMA SUPRATENTOR	61512	61-80	2013	2013	72	176	NO	No	No	Independent	No	No	No	No	Yes	No	No	No	No	No	No	No	No	None	7	7	7	-99	-99	9	-99	7	7	7	-99	-99	6	142	21	0.94	-99	-99	23	-99	8.9	47.6
1316	male	White	CRNEC TREPHINE BONE FLAP MENINGIOMA SUPRATENTOR	61512	61-80	2013	2013	70	148	NO	No	No	Independent	No	No	No	No	No	No	No	No	No	Yes	No	No	No	None	9	9	9	-99	9	9	9	9	9	9	-99	-99	9	136	21	1.14	-99	0.4	34	86	9	40.2
1317	male	Asian	CRNEC TREPHINE BONE FLAP MENINGIOMA SUPRATENTOR	61512	61-80	2013	2013	65	196	NON-INSULIN	No	No	Independent	No	No	No	No	Yes	No	No	No	No	No	No	No	No	None	12	12	12	-99	-99	-99	-99	12	12	12	-99	-99	12	143	12	0.83	-99	-99	-99	-99	7.1	42.8
1318	female	White	CRNEC TREPHINE BONE FLAP MENINGIOMA SUPRATENTOR	61512	>80	2013	2013	63	132	NO	No	No	Independent	No	No	No	No	Yes	No	No	No	No	No	No	No	No	None	0	0	0	-99	-99	-99	-99	0	0	0	-99	-99	1	137	15	0.53	-99	-99	-99	-99	5.2	36
1319	female	White	CRNEC TREPHINE BONE FLAP MENINGIOMA SUPRATENTOR	61512	61-80	2013	2013	66	306	NO	No	No	Independent	No	No	No	No	Yes	No	No	No	No	Yes	No	No	No	None	3	3	3	5	-99	-99	-99	3	3	3	-99	-99	1	140	23	0.57	3.3	-99	-99	-99	8.6	41.9
1320	male	Asian	CRNEC TREPHINE BONE FLAP MENINGIOMA SUPRATENTOR	61512	41-60	2013	2013	69	176	NO	No	No	Independent	No	No	No	No	No	No	No	No	No	No	No	No	No	None	7	7	7	-99	-99	-99	-99	7	7	7	-99	-99	7	141	15	0.9	-99	-99	-99	-99	8	49.8
1321	female	White	CRNEC TREPHINE BONE FLAP MENINGIOMA SUPRATENTOR	61512	41-60	2013	2013	63	187	NO	No	No	Independent	No	No	No	No	No	No	No	No	No	No	No	No	No	None	15	15	15	-99	-99	15	-99	15	15	15	15	-99	15	144	13	0.68	-99	-99	60	-99	6.3	44.1
1322	female	White	CRNEC TREPHINE BONE FLAP MENINGIOMA SUPRATENTOR	61512	61-80	2013	2013	63	106	NO	No	No	Independent	No	No	No	No	No	No	No	No	No	No	No	No	No	None	8	8	8	-99	-99	-99	-99	8	8	8	-99	-99	8	140	24	1.04	-99	-99	-99	-99	6.7	38.7
1323	male	Black or African American	CRNEC TREPHINE BONE FLAP MENINGIOMA SUPRATENTOR	61512	41-60	2013	2013	69	150	NO	Yes	No	Independent	No	Yes	No	No	Yes	No	No	No	No	No	No	No	No	None	1	1	1	3	3	3	3	1	1	1	-99	-99	9	133	15	0.82	3.2	0.3	11	96	5.2	29.9
1324	male	Black or African American	CRNEC TREPHINE BONE FLAP MENINGIOMA SUPRATENTOR	61512	41-60	2013	2013	67	205	NO	No	No	Independent	No	No	No	No	Yes	No	No	No	No	No	No	No	No	None	0	0	0	-99	-99	-99	-99	0	0	0	0	-99	0	137	24	1.35	-99	-99	-99	-99	13.6	41.2
1325	female	Black or African American	CRNEC TREPHINE BONE FLAP MENINGIOMA SUPRATENTOR	61512	61-80	2013	2013	61	160	NO	Yes	No	Independent	No	No	No	No	No	No	No	Yes	No	No	No	No	No	None	0	0	0	8	8	8	8	0	0	0	-99	-99	0	139	15	0.67	4.4	0.3	20	126	17.7	34.1
1326	female	White	CRNEC TREPHINE BONE FLAP MENINGIOMA SUPRATENTOR	61512	61-80	2013	2013	64	133	NO	No	No	Independent	No	No	No	No	No	No	No	Yes	No	No	No	No	No	None	0	0	0	36	36	36	36	0	0	0	0	-99	0	134	26	0.91	4.2	0.6	42	61	4.6	32.3
1327	female	White	CRNEC TREPHINE BONE FLAP MENINGIOMA SUPRATENTOR	61512	18-40	2013	2013	67	170	NO	No	No	Independent	No	No	No	No	No	No	No	No	No	No	No	No	No	None	0	0	0	-99	-99	-99	-99	0	0	0	3	-99	0	135	6	0.44	-99	-99	-99	-99	9.3	31.4
1328	male	White	CRNEC TREPHINE BONE FLAP MENINGIOMA SUPRATENTOR	61512	18-40	2013	2013	68	194	NO	No	No	Independent	No	No	No	No	No	No	No	No	No	No	No	No	Yes	None	0	0	0	-99	-99	-99	-99	0	0	0	0	-99	0	139	17	0.62	-99	-99	-99	-99	7.9	24.2
1329	female	Black or African American	CRNEC TREPHINE BONE FLAP MENINGIOMA SUPRATENTOR	61512	61-80	2013	2013	66	240	NO	No	No	Independent	No	No	No	No	Yes	No	No	No	No	No	No	No	No	None	8	8	8	-99	-99	-99	-99	8	8	8	8	-99	8	138	23	1.12	-99	-99	-99	-99	8	32.5
1330	male	Black or African American	CRNEC TREPHINE BONE FLAP MENINGIOMA SUPRATENTOR	61512	41-60	2013	2013	71	215	NO	No	No	Independent	No	No	No	No	No	No	No	No	No	No	No	No	No	None	1	1	1	-99	-99	-99	-99	1	1	1	1	-99	1	137	25	1.06	-99	-99	-99	-99	11.6	44.2
1331	female	Asian	CRNEC TREPHINE BONE FLAP MENINGIOMA SUPRATENTOR	61512	61-80	2013	2013	59	82	NO	No	No	Independent	No	No	No	No	No	No	No	No	No	No	No	No	No	None	15	15	15	15	15	15	15	15	15	15	15	-99	15	142	15	0.6	4.4	0.6	27	110	3.7	35.2
1332	female	White	CRNEC TREPHINE BONE FLAP MENINGIOMA SUPRATENTOR	61512	41-60	2013	2013	65	188	NO	No	No	Independent	No	No	No	No	Yes	No	No	No	No	No	No	No	No	None	2	2	2	2	2	2	2	2	2	2	2	-99	2	141	11	0.8	4.7	0.7	20	60	8.8	38.6
1333	male	White	CRNEC TREPHINE BONE FLAP MENINGIOMA SUPRATENTOR	61512	41-60	2013	2013	68	255	NO	No	MODERATE EXERTION	Independent	No	No	No	No	Yes	No	No	No	No	No	No	No	No	None	12	12	12	12	12	12	12	12	12	12	12	-99	12	141	10	1	4.5	0.6	23	76	7	46.5
1334	male	White	CRNEC TREPHINE BONE FLAP MENINGIOMA SUPRATENTOR	61512	41-60	2013	2013	71	238	NO	No	No	Independent	No	No	No	No	No	No	No	No	No	No	No	No	No	None	8	8	8	8	8	8	8	8	8	8	8	-99	8	144	12	1	4.8	0.5	16	53	5.9	40.5
1335	male	White	CRNEC TREPHINE BONE FLAP MENINGIOMA SUPRATENTOR	61512	18-40	2013	2013	68	235	NO	No	No	Independent	No	No	No	No	No	No	No	No	No	No	No	No	No	None	3	3	3	3	3	3	3	3	3	3	3	-99	3	141	19	0.9	4.5	0.4	23	102	7.4	43.6
1336	male	Unknown/Not Reported	CRNEC TREPHINE BONE FLAP MENINGIOMA SUPRATENTOR	61512	61-80	2013	2013	64	190	NON-INSULIN	No	No	Independent	No	No	No	No	Yes	No	No	Yes	No	No	No	Yes	No	None	6	6	6	4	4	4	4	10	10	10	4	-99	4	138	57	2	3.3	0.4	31	105	8.3	37.7
1337	male	White	CRNEC TREPHINE BONE FLAP MENINGIOMA SUPRATENTOR	61512	41-60	2013	2013	70	175	NO	No	No	Independent	No	No	No	No	No	No	No	No	No	No	No	No	No	None	13	13	13	13	13	13	13	13	13	13	13	-99	13	141	13	0.9	4.6	0.8	21	60	6.2	43.1
1338	female	White	CRNEC TREPHINE BONE FLAP MENINGIOMA SUPRATENTOR	61512	61-80	2013	2013	67	173	NO	No	No	Independent	No	No	No	No	No	No	No	No	No	No	No	No	No	None	21	21	21	-99	-99	-99	-99	21	21	21	21	-99	21	141	13	1	-99	-99	-99	-99	7.5	42.8
1339	male	White	CRNEC TREPHINE BONE FLAP MENINGIOMA SUPRATENTOR	61512	61-80	2013	2013	65	206	NO	No	No	Independent	No	No	No	No	No	No	No	No	No	Yes	No	No	No	None	14	14	14	14	-99	-99	-99	14	14	14	14	-99	14	140	16	1	4.5	-99	-99	-99	10.4	45.1
1340	male	Black or African American	CRNEC TREPHINE BONE FLAP MENINGIOMA SUPRATENTOR	61512	41-60	2013	2013	71	305	NON-INSULIN	No	No	Independent	No	No	No	No	Yes	No	No	No	No	No	No	No	No	None	1	1	1	8	8	8	8	1	1	1	1	-99	1	141	19	0.9	4	0.4	21	46	18.6	38.8
1341	female	White	CRNEC TREPHINE BONE FLAP MENINGIOMA SUPRATENTOR	61512	41-60	2013	2013	65	159	NO	No	No	Independent	No	No	No	No	No	No	No	No	No	No	No	No	No	None	11	11	11	11	-99	-99	-99	11	11	11	11	-99	11	140	10	0.8	4.6	-99	-99	-99	8.4	39.6
1342	female	White	CRNEC TREPHINE BONE FLAP MENINGIOMA SUPRATENTOR	61512	18-40	2013	2013	64	160	NO	No	No	Independent	No	No	No	No	No	No	No	No	No	No	No	No	No	None	1	1	1	4	4	4	4	1	1	1	1	-99	1	136	13	0.6	5.3	0.4	22	57	9.7	40.2
1343	female	White	CRNEC TREPHINE BONE FLAP MENINGIOMA SUPRATENTOR	61512	61-80	2013	2013	74	150	NO	No	No	Independent	No	No	No	No	Yes	No	No	No	No	Yes	No	No	No	None	7	7	7	7	-99	-99	-99	7	7	7	7	-99	7	140	22	0.8	4.2	-99	-99	-99	6.1	41.1
1344	male	White	CRNEC TREPHINE BONE FLAP MENINGIOMA SUPRATENTOR	61512	>80	2013	2013	65	153	NO	No	No	Independent	No	No	No	No	Yes	No	No	No	No	No	No	No	No	None	1	1	1	1	1	1	1	1	1	1	1	-99	1	140	19	1	3.7	0.5	25	95	7.4	34.1
1345	male	White	CRNEC TREPHINE BONE FLAP MENINGIOMA SUPRATENTOR	61512	61-80	2013	2013	66	206	NO	No	No	Independent	No	No	No	No	Yes	No	No	No	No	No	No	No	No	None	4	4	4	4	32	32	32	4	4	4	4	-99	4	141	12	0.9	4.5	0.7	17	68	5.9	43.9
1346	male	White	CRNEC TREPHINE BONE FLAP MENINGIOMA SUPRATENTOR	61512	41-60	2013	2013	65	146	NO	No	No	Independent	No	No	No	No	No	No	No	No	No	No	No	No	No	None	7	7	7	7	-99	-99	-99	7	7	7	7	-99	7	141	13	0.6	4.3	-99	-99	-99	6.7	45.1
1347	female	White	CRNEC TREPHINE BONE FLAP MENINGIOMA SUPRATENTOR	61512	61-80	2013	2013	52	167	NO	No	No	Independent	No	No	No	No	Yes	No	No	No	No	No	No	No	No	None	1	1	1	3	3	3	3	1	1	1	1	-99	1	140	18	0.8	3.7	0.7	21	66	6.3	37.1
1348	male	White	CRNEC TREPHINE BONE FLAP MENINGIOMA SUPRATENTOR	61512	61-80	2013	2013	65	149	NO	No	No	Independent	No	No	No	No	Yes	No	No	No	No	No	No	No	No	None	2	2	2	3	3	3	3	2	2	2	3	-99	3	140	13	0.8	4	0.7	15	54	8.5	39.9
1349	female	White	CRNEC TREPHINE BONE FLAP MENINGIOMA SUPRATENTOR	61512	>80	2013	2013	62	123	NO	No	No	Independent	No	No	No	No	Yes	No	No	No	No	No	No	No	No	None	0	0	0	-99	-99	-99	-99	0	0	0	2	-99	2	141	21	0.7	-99	-99	-99	-99	8.3	36.1
1350	female	White	CRNEC TREPHINE BONE FLAP MENINGIOMA SUPRATENTOR	61512	>80	2013	2013	67	132	NO	No	No	Independent	No	No	No	No	Yes	No	No	No	No	No	No	No	No	None	4	4	4	5	5	5	5	5	5	5	-99	-99	-99	144	15	0.7	3.7	0.2	17	76	4.2	32.6
1351	female	White	CRNEC TREPHINE BONE FLAP MENINGIOMA SUPRATENTOR	61512	61-80	2013	2013	64	160	NON-INSULIN	No	No	Independent	No	No	No	No	Yes	No	No	No	No	Yes	No	No	No	None	10	10	10	10	10	10	10	10	10	10	-99	-99	10	137	22	0.63	3.6	0.5	51	90	5.8	38.5
1352	male	Asian	CRNEC TREPHINE BONE FLAP MENINGIOMA SUPRATENTOR	61512	41-60	2013	2013	67	140	NO	No	No	Independent	No	No	No	No	No	No	No	No	No	No	No	No	No	None	1	1	1	1	1	1	1	1	1	1	1	-99	1	141	18	1.2	3.5	0.6	15	62	5.6	44.3
1353	female	White	CRNEC TREPHINE BONE FLAP MENINGIOMA SUPRATENTOR	61512	61-80	2013	2013	64	130	NO	No	No	Independent	No	No	No	No	No	No	No	No	No	No	No	No	No	None	1	1	1	1	1	1	1	1	1	1	1	-99	1	141	12	0.72	3.9	0.4	23	89	4.7	40.8
1354	female	White	CRNEC TREPHINE BONE FLAP MENINGIOMA SUPRATENTOR	61512	18-40	2013	2013	63	143	NO	No	No	Independent	No	No	No	No	No	No	No	No	No	No	No	No	No	None	-99	-99	-99	-99	-99	-99	-99	-99	-99	-99	3	-99	3	-99	-99	-99	-99	-99	-99	-99	-99	-99
1355	female	Unknown/Not Reported	CRNEC TREPHINE BONE FLAP MENINGIOMA SUPRATENTOR	61512	41-60	2013	2013	59	186	NO	No	No	Independent	No	No	No	No	No	No	No	No	No	No	No	No	No	None	1	1	1	-99	-99	-99	-99	1	1	1	1	-99	1	134	22	0.88	-99	-99	-99	-99	23.6	44.4
1356	male	White	CRNEC TREPHINE BONE FLAP MENINGIOMA SUPRATENTOR	61512	18-40	2013	2013	72	249	NO	No	No	Independent	No	No	No	No	No	No	No	No	No	No	No	No	No	None	3	3	3	3	3	3	3	3	3	3	3	-99	3	140	15	0.98	4.4	0.6	22	72	6.6	50.3
1357	female	White	CRNEC TREPHINE BONE FLAP MENINGIOMA SUPRATENTOR	61512	41-60	2013	2013	62	135	NO	Yes	No	Independent	No	No	No	No	Yes	No	No	Yes	No	Yes	No	No	No	None	0	0	0	-99	-99	-99	-99	4	4	4	4	-99	4	135	28	0.63	-99	-99	-99	-99	12.4	44
1358	male	White	CRNEC TREPHINE BONE FLAP MENINGIOMA SUPRATENTOR	61512	61-80	2013	2013	64	131	NO	Yes	No	Independent	No	No	No	No	No	No	No	Yes	No	No	No	No	No	None	3	3	3	3	3	3	3	3	3	3	4	-99	4	140	10	0.58	2.9	0.5	14	95	5.3	35
1359	female	American Indian or Alaska Native	CRNEC TREPHINE BONE FLAP MENINGIOMA SUPRATENTOR	61512	41-60	2013	2013	-99	-99	NO	Yes	No	Independent	No	No	No	No	No	No	No	No	No	No	No	No	No	None	2	2	2	-99	-99	-99	-99	2	2	2	3	-99	3	142	11	0.77	-99	-99	-99	-99	13.1	38
1360	male	Black or African American	CRNEC TREPHINE BONE FLAP MENINGIOMA SUPRATENTOR	61512	61-80	2013	2013	68	210	NO	No	No	Independent	No	No	No	No	Yes	No	No	No	No	No	No	No	No	None	5	5	5	16	-99	-99	-99	5	5	5	5	-99	5	134	26	1.24	3.9	-99	-99	-99	16.1	43
1361	male	White	CRNEC TREPHINE BONE FLAP MENINGIOMA SUPRATENTOR	61512	61-80	2013	2013	67	197	INSULIN	No	No	Independent	No	No	No	No	No	No	No	No	No	No	No	No	No	None	7	7	7	-99	-99	-99	-99	7	7	7	7	-99	7	136	18	0.99	-99	-99	-99	-99	5	43
1362	female	White	CRNEC TREPHINE BONE FLAP MENINGIOMA SUPRATENTOR	61512	61-80	2013	2013	60	205	NO	No	MODERATE EXERTION	Partially Dependent	No	No	No	No	Yes	No	No	No	No	Yes	No	No	No	None	2	2	2	2	2	2	2	2	2	2	2	-99	2	140	38	0.93	3.3	0.5	21	77	7.5	36.8
1363	female	White	CRNEC TREPHINE BONE FLAP MENINGIOMA SUPRATENTOR	61512	41-60	2013	2013	66	204	NO	Yes	No	Independent	No	No	No	No	Yes	No	No	No	No	No	No	No	No	None	3	3	3	3	3	3	3	3	3	3	3	-99	3	141	19	0.69	3.3	1.2	21	57	9.7	43.9
1364	female	White	CRNEC TREPHINE BONE FLAP MENINGIOMA SUPRATENTOR	61512	18-40	2013	2013	66	140	NO	Yes	No	Independent	No	No	No	No	No	No	No	No	No	No	No	No	No	None	4	4	4	4	4	4	4	4	4	4	-99	-99	-99	139	15	0.96	4.6	0.6	16	49	7.5	40.8
1365	female	White	CRNEC TREPHINE BONE FLAP MENINGIOMA SUPRATENTOR	61512	41-60	2013	2013	63	237	INSULIN	No	No	Independent	No	No	No	No	No	No	No	No	No	No	No	No	No	None	9	9	9	-99	-99	-99	-99	9	9	9	9	-99	9	134	13	0.46	-99	-99	-99	-99	7.9	33.3
1366	female	White	CRNEC TREPHINE BONE FLAP MENINGIOMA SUPRATENTOR	61512	18-40	2013	2013	68	238	NO	No	No	Independent	No	No	No	No	No	No	No	No	No	No	No	No	No	None	0	0	0	21	21	21	21	0	0	0	0	-99	0	139	7	0.57	4.1	0.3	29	76	7.2	37.4
1367	male	Black or African American	CRNEC TREPHINE BONE FLAP MENINGIOMA SUPRATENTOR	61512	61-80	2013	2013	70	204	NO	No	No	Independent	No	No	No	No	Yes	No	No	No	No	No	No	No	No	None	13	13	13	13	13	13	13	13	13	13	-99	-99	13	138	15	1.1	4.6	0.7	73	55	8.4	35.3
1368	male	White	CRNEC TREPHINE BONE FLAP MENINGIOMA SUPRATENTOR	61512	>80	2013	2013	73	158	NO	No	No	Independent	No	No	No	No	No	No	No	No	No	No	No	No	No	None	1	1	1	3	3	3	3	1	1	1	1	-99	1	138	19	0.6	4	1	41	68	11.9	34.7
1369	female	White	CRNEC TREPHINE BONE FLAP MENINGIOMA SUPRATENTOR	61512	41-60	2013	2013	66	200	NO	Yes	No	Independent	No	No	No	No	Yes	No	No	No	No	No	No	No	No	None	5	5	5	5	5	5	5	5	5	5	5	-99	5	141	14	0.8	4	0.4	24	44	5.8	42
1370	female	Asian	CRNEC TREPHINE BONE FLAP MENINGIOMA SUPRATENTOR	61512	61-80	2013	2013	56	147	NON-INSULIN	No	No	Independent	No	No	No	No	Yes	No	No	No	No	No	No	No	No	None	11	11	11	-99	-99	-99	-99	11	11	11	-99	-99	-99	136	16	0.7	-99	-99	-99	-99	8.2	35.9
1371	female	White	CRNEC TREPHINE BONE FLAP MENINGIOMA SUPRATENTOR	61512	61-80	2013	2013	61	147	NON-INSULIN	No	No	Independent	No	No	No	No	No	No	No	No	No	No	No	No	No	None	1	1	1	1	1	1	1	1	1	1	1	-99	1	145	12	0.5	3.9	0.3	22	72	7.9	38
1372	male	Asian	CRNEC TREPHINE BONE FLAP MENINGIOMA SUPRATENTOR	61512	41-60	2013	2013	66	139	NO	No	No	Independent	No	No	No	No	No	No	No	No	No	No	No	No	No	None	0	0	0	-99	-99	-99	-99	17	17	17	-99	-99	-99	140	22	1	-99	-99	-99	-99	5	41.9
1373	male	White	CRNEC TREPHINE BONE FLAP MENINGIOMA SUPRATENTOR	61512	18-40	2013	2013	69	183	NO	No	No	Independent	No	No	No	No	No	No	No	No	No	No	No	No	No	None	6	6	5	-99	-99	-99	-99	6	6	6	6	-99	6	137	19	0.9	-99	-99	-99	-99	5.3	46.7
1374	female	White	CRNEC TREPHINE BONE FLAP MENINGIOMA SUPRATENTOR	61512	41-60	2013	2013	66	159	NO	No	No	Independent	No	No	No	No	No	No	No	No	No	Yes	No	No	No	None	-99	-99	-99	-99	-99	-99	-99	-99	-99	-99	-99	-99	-99	-99	-99	-99	-99	-99	-99	-99	-99	-99
1375	female	Black or African American	CRNEC TREPHINE BONE FLAP MENINGIOMA SUPRATENTOR	61512	61-80	2013	2013	64	124	NO	Yes	No	Independent	No	No	No	No	Yes	No	No	No	No	No	No	No	No	None	2	2	2	-99	-99	-99	-99	12	12	12	2	-99	2	146	12	0.8	-99	-99	-99	-99	4	39.9
1376	female	White	CRNEC TREPHINE BONE FLAP MENINGIOMA SUPRATENTOR	61512	18-40	2013	2013	64	160	NO	Yes	No	Independent	No	No	No	No	No	No	No	No	No	Yes	No	No	No	None	0	0	0	-99	-99	-99	-99	0	0	0	0	-99	0	137	13	0.7	-99	-99	-99	-99	9.5	41.3
1377	female	White	CRNEC TREPHINE BONE FLAP MENINGIOMA SUPRATENTOR	61512	41-60	2013	2013	63	125	NO	No	No	Independent	No	No	No	No	No	No	No	No	No	No	No	No	No	None	12	12	12	12	12	12	12	12	12	12	12	-99	12	142	13	0.9	5	0.4	24	51	4.1	45.2
1378	female	Black or African American	CRNEC TREPHINE BONE FLAP MENINGIOMA SUPRATENTOR	61512	18-40	2013	2013	66	175	NO	No	No	Independent	No	No	No	No	No	No	No	No	No	No	No	No	No	None	12	12	12	12	12	12	12	12	12	12	12	-99	12	143	11	0.7	4.6	0.3	28	44	8.6	39.5
1379	female	Black or African American	CRNEC TREPHINE BONE FLAP MENINGIOMA SUPRATENTOR	61512	41-60	2013	2013	63	152	NO	No	No	Independent	No	No	No	No	No	No	No	No	No	No	No	No	No	None	27	27	27	-99	-99	-99	-99	27	27	27	14	-99	14	139	14	0.7	-99	-99	-99	-99	6.4	42.8
1380	male	White	CRNEC TREPHINE BONE FLAP MENINGIOMA SUPRATENTOR	61512	61-80	2013	2013	67	150	NO	No	No	Independent	No	No	No	No	No	No	No	No	No	No	No	No	No	None	2	2	2	2	2	2	2	2	2	2	2	-99	2	142	22	1	4.3	0.6	28	69	7.2	45.9
1381	female	Black or African American	CRNEC TREPHINE BONE FLAP MENINGIOMA SUPRATENTOR	61512	61-80	2013	2013	62	124	NO	No	No	Independent	No	No	No	No	Yes	No	No	No	No	No	No	No	No	None	26	26	26	-99	-99	-99	-99	26	26	26	-99	-99	26	136	19	0.8	-99	-99	-99	-99	6.5	40
1382	female	White	CRNEC TREPHINE BONE FLAP MENINGIOMA SUPRATENTOR	61512	41-60	2013	2013	65	158	NO	No	No	Independent	No	No	No	No	No	No	No	No	No	No	No	No	No	None	19	19	19	19	19	19	19	19	19	19	19	-99	19	138	17	0.9	4.6	0.3	18	68	5.8	39.7
1383	female	Black or African American	CRNEC TREPHINE BONE FLAP MENINGIOMA SUPRATENTOR	61512	18-40	2013	2013	65	268	NO	Yes	No	Independent	No	No	No	No	No	No	No	No	No	No	No	No	No	None	0	0	0	-99	-99	-99	-99	0	0	0	0	-99	0	133	17	0.8	-99	-99	-99	-99	11.4	36
1384	female	Black or African American	CRNEC TREPHINE BONE FLAP MENINGIOMA SUPRATENTOR	61512	41-60	2013	2013	65	199	NO	No	No	Independent	No	No	No	No	Yes	No	No	No	No	No	No	No	No	None	41	41	41	-99	-99	-99	-99	41	41	41	41	-99	41	136	12	0.8	-99	-99	-99	-99	7	44.3
1385	female	White	CRNEC TREPHINE BONE FLAP MENINGIOMA SUPRATENTOR	61512	41-60	2013	2013	63	228	NO	No	No	Independent	No	No	No	No	Yes	No	No	No	No	No	No	No	No	None	1	1	1	-99	-99	-99	-99	1	1	1	1	-99	1	139	11	0.5	-99	-99	-99	-99	7.7	41.9
1386	female	White	CRNEC TREPHINE BONE FLAP MENINGIOMA SUPRATENTOR	61512	41-60	2013	2013	67	141	NO	Yes	No	Independent	No	Yes	No	No	No	No	No	No	No	No	No	No	No	None	1	1	1	1	1	1	1	1	1	1	1	-99	1	142	11	0.7	4.3	0.5	25	94	15.1	29
1387	female	White	CRNEC TREPHINE BONE FLAP MENINGIOMA SUPRATENTOR	61512	41-60	2013	2013	64	200	NO	No	No	Independent	No	No	No	No	No	No	No	No	No	No	No	No	No	None	7	7	7	7	7	7	7	7	7	7	7	-99	7	139	11	0.9	3.1	0.3	11	105	7.8	38.6
1388	female	White	CRNEC TREPHINE BONE FLAP MENINGIOMA SUPRATENTOR	61512	41-60	2013	2013	63	159	NO	Yes	No	Independent	No	Yes	No	No	Yes	No	No	No	No	No	No	No	No	None	9	9	9	9	9	9	9	9	9	9	-99	-99	-99	141	11	0.66	4	0.2	9	129	7.6	42.9
1389	female	Black or African American	CRNEC TREPHINE BONE FLAP MENINGIOMA SUPRATENTOR	61512	18-40	2013	2013	62	156	NO	No	No	Independent	No	No	No	No	No	No	No	No	No	No	No	No	No	None	0	0	0	-99	-99	-99	-99	51	51	51	-99	-99	-99	137	6	0.52	-99	-99	-99	-99	12.2	33.2
1390	male	White	CRNEC TREPHINE BONE FLAP MENINGIOMA SUPRATENTOR	61512	41-60	2013	2013	71	150	NO	No	No	Independent	No	No	No	No	No	No	No	No	No	No	No	No	No	None	8	8	8	26	26	26	26	8	8	8	8	-99	8	135	15	0.74	3.6	0.6	21	61	12.3	44
1391	female	White	CRNEC TREPHINE BONE FLAP MENINGIOMA SUPRATENTOR	61512	41-60	2013	2013	64	169	NO	No	No	Independent	No	No	No	No	No	No	No	No	No	No	No	No	No	None	0	0	0	-99	-99	-99	-99	-99	0	-99	-99	-99	0	141	12	0.6	-99	-99	-99	-99	-99	39
1392	female	White	CRNEC TREPHINE BONE FLAP MENINGIOMA SUPRATENTOR	61512	41-60	2013	2013	65	147	NO	No	No	Independent	No	No	No	No	No	No	No	No	No	No	No	No	No	None	19	19	19	-99	-99	-99	-99	19	19	19	19	-99	19	137	16	0.66	-99	-99	-99	-99	5.3	40
1393	male	White	CRNEC TREPHINE BONE FLAP MENINGIOMA SUPRATENTOR	61512	61-80	2013	2013	72	167	NO	No	No	Independent	No	No	No	No	Yes	No	No	No	No	No	No	No	No	None	9	9	9	9	9	9	9	9	9	9	6	-99	6	145	16	1.09	4	0.7	25	64	6.9	44
1394	female	White	CRNEC TREPHINE BONE FLAP MENINGIOMA SUPRATENTOR	61512	61-80	2013	2013	61	125	NO	Yes	No	Independent	No	No	No	No	No	No	No	No	No	Yes	No	No	No	None	4	4	4	-99	-99	-99	-99	-99	-99	-99	-99	-99	-99	140	8	0.75	-99	-99	-99	-99	-99	-99
1395	female	White	CRNEC TREPHINE BONE FLAP MENINGIOMA SUPRATENTOR	61512	61-80	2013	2013	66	118	NO	No	No	Independent	No	No	No	No	Yes	No	No	No	No	No	No	No	No	None	7	7	7	-99	-99	-99	-99	7	7	7	7	-99	7	141	20	1.91	-99	-99	-99	-99	7.8	41
1396	female	White	CRNEC TREPHINE BONE FLAP MENINGIOMA SUPRATENTOR	61512	41-60	2013	2013	63	115	NO	No	No	Independent	No	No	No	No	No	No	No	No	No	No	No	No	No	None	11	11	11	-99	-99	-99	-99	11	11	11	11	-99	11	139	9	0.66	-99	-99	-99	-99	10.4	37
1397	male	White	CRNEC TREPHINE BONE FLAP MENINGIOMA SUPRATENTOR	61512	61-80	2013	2013	68	196	NO	No	No	Independent	No	No	No	No	No	No	No	No	No	No	No	No	No	None	10	10	10	-99	-99	-99	-99	10	10	10	10	-99	10	136	22	0.99	-99	-99	-99	-99	10.4	48
1398	male	White	CRNEC TREPHINE BONE FLAP MENINGIOMA SUPRATENTOR	61512	18-40	2013	2013	71	253	NO	No	No	Independent	No	No	No	No	No	No	No	No	No	No	No	No	No	None	0	0	0	-99	-99	-99	-99	0	0	0	0	-99	0	139	6	0.9	-99	-99	-99	-99	7.7	44
1399	female	White	CRNEC TREPHINE BONE FLAP MENINGIOMA SUPRATENTOR	61512	61-80	2013	2013	65	178	NO	No	No	Independent	No	No	No	No	No	No	No	No	No	No	No	No	No	None	5	5	5	-99	-99	-99	-99	5	5	5	-99	-99	5	139	14	0.57	-99	-99	-99	-99	8.1	42
1400	male	White	CRNEC TREPHINE BONE FLAP MENINGIOMA SUPRATENTOR	61512	>80	2013	2013	71	178	NO	No	No	Independent	No	No	No	No	Yes	No	No	No	No	Yes	No	No	No	None	4	4	4	53	53	53	53	4	4	4	-99	-99	0	132	50	1.1	4	0.6	32	72	21.1	49
1401	female	White	CRNEC TREPHINE BONE FLAP MENINGIOMA SUPRATENTOR	61512	41-60	2013	2013	67	187	NO	No	No	Independent	No	No	No	No	Yes	No	No	No	No	No	No	No	No	None	14	14	14	-99	-99	-99	-99	14	14	14	14	-99	14	137	16	0.76	-99	-99	-99	-99	8.4	41
1402	female	White	CRNEC TREPHINE BONE FLAP MENINGIOMA SUPRATENTOR	61512	41-60	2013	2013	66	149	NO	No	No	Independent	No	No	No	No	No	No	No	No	No	No	No	No	No	None	19	19	19	-99	-99	-99	-99	19	19	19	19	-99	19	138	10	0.66	-99	-99	-99	-99	10.1	37
1403	female	White	CRNEC TREPHINE BONE FLAP MENINGIOMA SUPRATENTOR	61512	61-80	2013	2013	67	205	NO	No	No	Independent	No	No	No	No	No	No	No	No	No	No	No	No	No	None	0	1	1	-99	-99	-99	-99	1	1	1	1	-99	1	136	17	0.74	-99	-99	-99	-99	10.8	35
1404	male	Black or African American	CRNEC TREPHINE BONE FLAP MENINGIOMA SUPRATENTOR	61512	41-60	2013	2013	72	189	NO	No	No	Independent	No	No	No	No	No	No	No	No	No	No	No	No	No	None	4	4	4	-99	-99	-99	-99	4	4	4	4	-99	4	138	7	0.84	-99	-99	-99	-99	4.1	14.4
1405	female	Unknown/Not Reported	CRNEC TREPHINE BONE FLAP MENINGIOMA SUPRATENTOR	61512	18-40	2013	2013	66	168	NO	No	No	Independent	No	No	No	No	No	No	No	No	No	Yes	No	No	No	None	3	3	3	-99	-99	-99	-99	3	3	3	3	-99	3	135	13	0.48	-99	-99	-99	-99	10.9	43
1406	female	White	CRNEC TREPHINE BONE FLAP MENINGIOMA SUPRATENTOR	61512	18-40	2013	2013	68	167	NO	No	No	Independent	No	No	No	No	No	No	No	No	No	No	No	No	No	None	0	9	9	22	22	22	22	9	9	9	-99	-99	9	144	12	0.8	4.5	0.5	22	129	8.2	43
1407	female	Black or African American	CRNEC TREPHINE BONE FLAP MENINGIOMA SUPRATENTOR	61512	18-40	2013	2013	66	159	NO	No	No	Independent	No	No	No	No	Yes	No	No	No	No	No	No	No	No	None	1	1	1	-99	-99	-99	-99	1	1	1	0	-99	0	143	9	0.69	-99	-99	-99	-99	4.8	38
1408	female	Black or African American	CRNEC TREPHINE BONE FLAP MENINGIOMA SUPRATENTOR	61512	41-60	2013	2013	67	195	NO	No	No	Independent	No	No	No	No	Yes	No	No	No	No	No	No	No	No	None	0	5	5	5	5	5	5	5	5	5	-99	-99	5	134	25	1.15	3.9	1.2	18	85	9.4	45
1409	female	White	CRNEC TREPHINE BONE FLAP MENINGIOMA SUPRATENTOR	61512	41-60	2013	2013	64	126	NO	No	No	Independent	No	No	No	No	No	No	No	No	No	No	No	No	No	None	2	2	2	34	34	34	34	2	2	2	2	-99	2	141	12	0.66	4.5	1	17	69	8.3	40
1410	female	Unknown/Not Reported	CRNEC TREPHINE BONE FLAP MENINGIOMA SUPRATENTOR	61512	41-60	2013	2013	60	128	NO	No	No	Independent	No	No	No	No	No	No	No	No	No	No	No	No	No	None	0	0	0	-99	-99	-99	-99	0	0	0	15	-99	15	141	8	0.8	-99	-99	-99	-99	15.5	33
1411	female	White	CRNEC TREPHINE BONE FLAP MENINGIOMA SUPRATENTOR	61512	41-60	2013	2013	67	203	NO	No	No	Independent	No	No	No	No	No	No	No	No	No	No	No	No	No	None	0	11	11	11	11	11	11	11	11	11	11	-99	11	141	14	0.62	3.7	0.6	17	47	3.9	37
1412	female	White	CRNEC TREPHINE BONE FLAP MENINGIOMA SUPRATENTOR	61512	41-60	2013	2013	70	292	NO	No	No	Independent	No	No	No	No	Yes	No	No	No	No	No	No	No	No	None	0	2	2	-99	-99	-99	-99	2	2	2	2	-99	2	141	20	1.14	-99	-99	-99	-99	9.2	44
1413	female	White	CRNEC TREPHINE BONE FLAP MENINGIOMA SUPRATENTOR	61512	61-80	2013	2013	66	105	NO	Yes	No	Independent	No	Yes	No	No	No	No	No	No	No	No	No	No	No	None	15	15	15	-99	-99	-99	-99	0	0	0	15	-99	15	143	6	0.55	-99	-99	-99	-99	6.7	35
1414	female	White	CRNEC TREPHINE BONE FLAP MENINGIOMA SUPRATENTOR	61512	41-60	2013	2013	67	169	NO	No	No	Independent	No	No	No	No	No	No	No	No	No	No	No	No	No	None	13	13	13	90	90	90	90	13	13	13	13	-99	13	137	10	0.58	4.1	0.6	18	78	7.9	41
1415	male	White	CRNEC TREPHINE BONE FLAP MENINGIOMA SUPRATENTOR	61512	61-80	2013	2013	73	251	NON-INSULIN	No	No	Independent	No	No	No	No	Yes	No	No	No	No	No	No	No	No	None	4	4	4	64	64	64	64	4	4	4	4	-99	4	137	23	1.16	4	0.9	26	69	7.7	46
1416	female	White	CRNEC TREPHINE BONE FLAP MENINGIOMA SUPRATENTOR	61512	61-80	2013	2013	64	163	NO	Yes	No	Partially Dependent	No	No	No	No	No	No	No	No	No	No	No	No	No	None	0	0	0	8	8	8	8	0	0	0	8	-99	8	138	13	0.68	2.9	1.2	16	39	8.5	28
1417	female	White	CRNEC TREPHINE BONE FLAP MENINGIOMA SUPRATENTOR	61512	61-80	2013	2013	64	150	NO	No	No	Independent	No	No	No	No	Yes	No	No	No	No	No	No	No	No	None	0	8	8	8	8	8	8	8	8	8	8	-99	8	140	15	0.88	4.2	0.6	22	73	15.1	46
1418	female	White	CRNEC TREPHINE BONE FLAP MENINGIOMA SUPRATENTOR	61512	41-60	2013	2013	64	174	NO	No	No	Independent	No	No	No	No	No	No	No	No	No	No	No	No	No	None	14	14	14	-99	-99	-99	-99	14	14	14	14	-99	14	138	9	0.89	-99	-99	-99	-99	6.8	41
1419	female	Unknown/Not Reported	CRNEC TREPHINE BONE FLAP MENINGIOMA SUPRATENTOR	61512	41-60	2013	2013	56	171	NO	No	No	Independent	No	No	No	No	Yes	No	No	No	No	No	No	No	No	None	0	1	1	-99	-99	-99	-99	1	1	1	1	-99	1	140	8	0.55	-99	-99	-99	-99	10.5	47
1420	female	Black or African American	CRNEC TREPHINE BONE FLAP MENINGIOMA SUPRATENTOR	61512	61-80	2013	2013	66	169	NON-INSULIN	Yes	No	Independent	No	No	No	No	Yes	No	No	No	No	No	No	No	No	None	0	13	13	-99	-99	-99	-99	12	12	12	13	-99	13	139	10	0.65	-99	-99	-99	-99	7.5	34
1421	female	White	CRNEC TREPHINE BONE FLAP MENINGIOMA SUPRATENTOR	61512	41-60	2013	2013	66	175	NO	Yes	No	Independent	No	No	No	No	No	No	No	No	No	Yes	No	No	No	None	1	1	1	29	29	29	29	1	1	1	1	-99	1	145	16	0.85	3.3	1	25	60	6.9	41
1422	male	Unknown/Not Reported	CRNEC TREPHINE BONE FLAP MENINGIOMA SUPRATENTOR	61512	41-60	2013	2013	73	163	NO	No	No	Independent	No	No	No	No	No	No	No	No	No	Yes	No	No	No	None	29	29	29	29	29	29	29	29	29	29	29	-99	29	139	24	0.98	4.1	0.9	15	77	5.7	44
1423	female	White	CRNEC TREPHINE BONE FLAP MENINGIOMA SUPRATENTOR	61512	61-80	2013	2013	65	253	NO	No	No	Independent	No	No	No	No	Yes	No	No	No	No	No	No	No	No	None	6	6	6	-99	-99	-99	-99	6	6	6	6	-99	6	143	21	1.1	-99	-99	-99	-99	8.4	38
1424	female	White	CRNEC TREPHINE BONE FLAP MENINGIOMA SUPRATENTOR	61512	41-60	2013	2013	65	130	NO	No	No	Independent	No	No	No	No	Yes	No	No	No	No	No	No	No	No	None	0	13	13	-99	-99	-99	-99	13	13	13	13	-99	13	140	12	0.81	-99	-99	-99	-99	5.6	39
1425	male	White	CRNEC TREPHINE BONE FLAP MENINGIOMA SUPRATENTOR	61512	41-60	2013	2013	72	222	NON-INSULIN	No	No	Independent	No	No	No	No	Yes	No	No	No	No	Yes	No	No	No	None	6	6	6	50	50	50	50	6	6	6	6	-99	6	136	18	0.68	4.5	0.9	30	57	15	47
1426	male	White	CRNEC TREPHINE BONE FLAP MENINGIOMA SUPRATENTOR	61512	18-40	2013	2013	68	200	NO	No	No	Independent	No	Yes	No	No	No	No	No	No	No	No	No	No	No	None	10	10	10	-99	-99	-99	-99	10	10	10	-99	-99	-99	138	9	1.32	-99	-99	-99	-99	10	44
1427	female	Unknown/Not Reported	CRNEC TREPHINE BONE FLAP MENINGIOMA SUPRATENTOR	61512	18-40	2013	2013	59	121	NO	No	No	Independent	No	No	No	No	No	No	No	No	No	Yes	No	No	No	None	0	7	7	7	7	7	7	7	7	7	7	-99	7	139	8	0.5	4.2	0.6	18	81	7.5	38
1428	female	Black or African American	CRNEC TREPHINE BONE FLAP MENINGIOMA SUPRATENTOR	61512	41-60	2013	2013	71	271	NO	No	No	Independent	No	No	No	No	Yes	No	No	No	No	No	No	No	No	None	14	14	14	-99	-99	-99	-99	14	14	14	14	-99	14	137	12	0.85	-99	-99	-99	-99	10.1	43
1429	female	Unknown/Not Reported	CRNEC TREPHINE BONE FLAP MENINGIOMA SUPRATENTOR	61512	41-60	2013	2013	65	233	NO	No	No	Independent	No	No	No	No	No	No	No	No	No	Yes	No	No	No	None	6	6	6	-99	-99	-99	-99	6	6	6	6	-99	6	137	27	1.5	-99	-99	-99	-99	10.7	43
1430	female	White	CRNEC TREPHINE BONE FLAP MENINGIOMA SUPRATENTOR	61512	61-80	2013	2013	65	246	NO	Yes	No	Independent	No	No	No	No	No	No	No	No	No	Yes	No	No	No	None	0	8	8	-99	-99	-99	-99	8	8	8	8	-99	8	140	20	0.68	-99	-99	-99	-99	15	52
1431	male	American Indian or Alaska Native	CRNEC TREPHINE BONE FLAP MENINGIOMA SUPRATENTOR	61512	61-80	2013	2013	63	99	INSULIN	Yes	No	Independent	No	No	No	No	No	No	No	No	No	Yes	No	No	No	None	0	0	0	0	0	0	0	4	4	4	4	-99	4	133	26	1.01	2.5	0.3	53	104	10.1	34
1432	male	White	CRNEC TREPHINE BONE FLAP MENINGIOMA SUPRATENTOR	61512	61-80	2013	2013	66	251	NO	Yes	No	Independent	No	No	No	No	Yes	No	No	No	No	No	No	No	No	None	9	9	9	-99	-99	-99	-99	9	9	9	9	-99	9	137	18	1.19	-99	-99	-99	-99	6.8	50
1433	female	Black or African American	CRNEC TREPHINE BONE FLAP MENINGIOMA SUPRATENTOR	61512	61-80	2013	2013	69	130	NO	No	No	Independent	No	No	No	No	No	No	No	No	No	Yes	No	No	No	None	8	8	8	-99	-99	-99	-99	8	8	8	8	-99	8	141	11	0.99	-99	-99	-99	-99	4.2	35
1434	male	Black or African American	CRNEC TREPHINE BONE FLAP MENINGIOMA SUPRATENTOR	61512	61-80	2013	2013	72	178	NO	No	No	Independent	No	No	No	No	Yes	No	No	No	No	No	No	No	No	None	15	15	15	-99	-99	-99	-99	15	15	15	15	-99	15	142	17	1.13	-99	-99	-99	-99	4.3	40
1435	male	White	CRNEC TREPHINE BONE FLAP MENINGIOMA SUPRATENTOR	61512	61-80	2013	2013	73	205	NO	Yes	No	Independent	No	No	No	No	Yes	No	No	No	No	No	No	No	No	None	0	8	8	-99	-99	-99	-99	-99	-99	-99	0	-99	0	139	7	0.87	-99	-99	-99	-99	-99	-99
1436	female	White	CRNEC TREPHINE BONE FLAP MENINGIOMA SUPRATENTOR	61512	41-60	2013	2013	65	176	NON-INSULIN	No	No	Independent	No	No	No	No	Yes	No	No	No	No	No	No	No	No	None	0	0	0	7	16	16	16	0	0	0	-99	-99	0	134	32	0.92	2.7	1.3	37	75	11.4	42
1437	male	Unknown/Not Reported	CRNEC TREPHINE BONE FLAP MENINGIOMA SUPRATENTOR	61512	61-80	2013	2013	66	216	NO	No	No	Unknown	No	No	No	No	Yes	No	No	No	No	Yes	No	No	No	None	21	-99	22	22	22	22	22	21	21	21	-99	-99	-99	137	-99	0.82	3.5	0.41	25	92	7.2	39.2
1438	female	White	CRNEC TREPHINE BONE FLAP MENINGIOMA SUPRATENTOR	61512	41-60	2013	2013	66	182	NO	No	No	Independent	No	No	No	No	Yes	No	No	No	No	No	No	No	No	None	11	11	11	-99	-99	-99	-99	11	11	11	-99	-99	-99	138	11	0.73	-99	-99	-99	-99	6.4	39.1
1439	male	White	CRNEC TREPHINE BONE FLAP MENINGIOMA SUPRATENTOR	61512	41-60	2013	2013	71	155	NO	Yes	No	Independent	No	No	No	No	No	No	No	No	No	No	No	No	No	None	0	0	0	-99	-99	-99	-99	0	0	0	0	-99	0	137	8	0.69	-99	-99	-99	-99	7.6	39.3
1440	male	White	CRNEC TREPHINE BONE FLAP MENINGIOMA SUPRATENTOR	61512	61-80	2013	2013	70	180	NO	No	No	Independent	No	No	No	No	No	No	No	No	No	No	No	No	No	None	4	4	4	-99	-99	-99	-99	4	4	4	-99	-99	-99	139	17	1.16	-99	-99	-99	-99	5.7	42.1
1441	female	White	CRNEC TREPHINE BONE FLAP MENINGIOMA SUPRATENTOR	61512	41-60	2013	2013	68	176	NO	No	No	Independent	No	No	No	No	No	No	No	No	No	No	No	No	No	None	5	5	5	5	5	5	5	5	5	5	5	-99	5	140	12	0.72	4.3	0.9	21	70	5.8	43.9
1442	female	White	CRNEC TREPHINE BONE FLAP MENINGIOMA SUPRATENTOR	61512	41-60	2013	2013	64	145	NO	No	No	Independent	No	No	No	No	Yes	No	No	No	No	No	No	No	No	None	1	1	1	-99	-99	-99	-99	-99	-99	-99	-99	-99	-99	141	14	0.86	-99	-99	-99	-99	-99	-99
1443	female	White	CRNEC TREPHINE BONE FLAP MENINGIOMA SUPRATENTOR	61512	>80	2013	2013	62	149	NO	No	No	Independent	No	No	No	No	Yes	No	No	No	No	No	No	No	No	None	0	0	0	-99	-99	-99	-99	0	0	0	0	-99	0	136	14	0.7	-99	-99	-99	-99	7.6	38.9
1444	female	White	CRNEC TREPHINE BONE FLAP MENINGIOMA SUPRATENTOR	61512	61-80	2013	2013	65	155	NO	No	No	Independent	No	No	No	No	No	No	No	No	No	No	No	No	No	None	4	4	4	4	4	4	4	4	4	4	4	-99	4	136	20	0.7	3.6	0.6	16	159	17.3	43.8
1445	male	White	CRNEC TREPHINE BONE FLAP MENINGIOMA SUPRATENTOR	61512	>80	2013	2013	69	216	NO	No	No	Independent	No	No	No	No	Yes	No	No	No	No	Yes	No	No	No	None	0	0	0	6	6	6	6	0	0	0	2	-99	2	128	23	0.6	3.2	1.1	14	48	11.7	35.1
1446	female	White	CRNEC TREPHINE BONE FLAP MENINGIOMA SUPRATENTOR	61512	61-80	2013	2013	62	239	NON-INSULIN	No	No	Independent	No	Yes	No	No	Yes	No	No	No	No	No	No	No	No	None	0	0	0	0	0	0	0	0	0	0	5	-99	5	134	41	1.4	2.8	0.3	6	56	16.8	37.6
1447	female	Unknown/Not Reported	CRNEC TREPHINE BONE FLAP MENINGIOMA SUPRATENTOR	61512	61-80	2013	2013	-99	-99	NO	No	No	Independent	No	No	No	No	No	Yes	No	Yes	No	Yes	No	No	No	None	2	-99	2	-99	-99	-99	-99	2	2	2	-99	-99	-99	136	-99	0.8937	-99	-99	-99	-99	30.4	43
1448	male	Unknown/Not Reported	CRNEC TREPHINE BONE FLAP MENINGIOMA SUPRATENTOR	61512	41-60	2013	2013	-99	-99	NO	No	No	Independent	No	No	No	No	No	No	No	No	No	No	No	No	No	None	1	1	1	-99	-99	-99	-99	1	1	1	-99	-99	-99	140	12.3249	0.9276	-99	-99	-99	-99	10.4	40
1449	female	Unknown/Not Reported	CRNEC TREPHINE BONE FLAP MENINGIOMA SUPRATENTOR	61512	41-60	2013	2013	67	162	NO	No	No	Independent	No	No	No	No	No	No	No	No	No	Yes	No	No	No	None	6	6	6	-99	-99	-99	-99	6	6	6	6	-99	6	138	12.0448	0.7466	-99	-99	-99	-99	5.7	41
1450	female	Unknown/Not Reported	CRNEC TREPHINE BONE FLAP MENINGIOMA SUPRATENTOR	61512	41-60	2013	2013	-99	-99	NO	No	No	Independent	No	No	No	No	No	No	No	No	No	No	No	No	No	None	2	2	2	2	-99	-99	-99	2	2	2	2	-99	2	133	20.1681	0.5995	3.5	-99	-99	-99	11.2	40
1451	female	Unknown/Not Reported	CRNEC TREPHINE BONE FLAP MENINGIOMA SUPRATENTOR	61512	41-60	2013	2013	64	157	NO	No	No	Independent	No	No	No	No	Yes	No	No	No	No	No	No	No	No	None	9	9	9	-99	-99	-99	-99	9	9	9	-99	-99	-99	140	17.6471	0.905	-99	-99	-99	-99	12	37
1452	female	Unknown/Not Reported	CRNEC TREPHINE BONE FLAP MENINGIOMA SUPRATENTOR	61512	61-80	2013	2013	64	145	NO	No	No	Independent	No	No	No	No	Yes	No	No	Yes	No	No	No	Yes	No	None	-99	-99	-99	-99	-99	-99	-99	9	9	9	-99	-99	-99	-99	-99	-99	-99	-99	-99	-99	4.4	35
1453	male	Unknown/Not Reported	CRNEC TREPHINE BONE FLAP MENINGIOMA SUPRATENTOR	61512	41-60	2013	2013	-99	-99	INSULIN	No	No	Independent	No	No	No	No	Yes	No	No	Yes	No	No	No	No	No	None	3	3	3	-99	-99	-99	-99	3	3	3	-99	-99	-99	138	12.605	0.905	-99	-99	-99	-99	10.5	43
1454	female	Unknown/Not Reported	CRNEC TREPHINE BONE FLAP MENINGIOMA SUPRATENTOR	61512	41-60	2013	2013	66	213	NO	No	No	Independent	No	No	No	No	No	No	No	No	No	No	No	No	No	None	-99	-99	-99	-99	-99	-99	-99	9	9	9	-99	-99	-99	-99	-99	-99	-99	-99	-99	-99	4.7	38
1455	male	Unknown/Not Reported	CRNEC TREPHINE BONE FLAP MENINGIOMA SUPRATENTOR	61512	61-80	2013	2013	-99	156	NO	Yes	No	Independent	No	No	No	No	Yes	No	No	Yes	No	No	No	Yes	No	None	15	15	15	-99	-99	-99	-99	15	15	15	-99	-99	-99	140	18.7675	0.8597	-99	-99	-99	-99	8.8	37
1456	male	Unknown/Not Reported	CRNEC TREPHINE BONE FLAP MENINGIOMA SUPRATENTOR	61512	61-80	2013	2013	71	172	NO	No	No	Independent	No	No	No	No	No	No	No	No	No	No	No	No	No	None	-99	12	12	-99	-99	-99	-99	12	12	12	-99	-99	-99	-99	17.0868	0.9502	-99	-99	-99	-99	5.2	46
1457	female	Unknown/Not Reported	CRNEC TREPHINE BONE FLAP MENINGIOMA SUPRATENTOR	61512	61-80	2013	2013	-99	-99	NO	No	No	Independent	No	Yes	No	No	Yes	No	No	No	No	Yes	No	No	No	None	1	1	1	-99	-99	-99	-99	1	1	1	-99	-99	-99	129	9.5238	0.5317	-99	-99	-99	-99	11.8	37
1458	female	White	CRNEC TREPHINE BONE FLAP MENINGIOMA SUPRATENTOR	61512	41-60	2013	2013	61	185	INSULIN	No	MODERATE EXERTION	Independent	No	No	No	No	Yes	No	No	No	No	No	No	No	No	None	19	19	19	19	19	19	19	19	19	19	19	-99	19	143	54	2.32	3.4	0.3	18	234	6	37.2
1459	female	Black or African American	CRNEC TREPHINE BONE FLAP MENINGIOMA SUPRATENTOR	61512	18-40	2013	2013	65	190	NO	No	No	Independent	No	No	No	No	No	No	No	No	No	No	No	No	No	None	0	0	0	-99	-99	-99	-99	0	0	0	0	-99	0	138	9	1	-99	-99	-99	-99	7.8	38.8
1460	female	White	CRNEC TREPHINE BONE FLAP MENINGIOMA SUPRATENTOR	61512	61-80	2013	2013	64	147	NO	No	No	Independent	No	No	No	No	Yes	No	No	No	No	No	No	No	No	None	0	0	0	-99	-99	-99	-99	0	0	0	0	-99	0	138	13	0.68	-99	-99	-99	-99	6.3	37.9
1461	female	White	CRNEC TREPHINE BONE FLAP MENINGIOMA SUPRATENTOR	61512	61-80	2013	2013	62	161	NO	No	No	Independent	No	No	No	No	Yes	No	No	No	No	No	No	No	No	None	0	0	0	-99	-99	-99	-99	0	0	0	0	-99	0	140	15	0.73	-99	-99	-99	-99	6.4	43.1
1462	female	White	CRNEC TREPHINE BONE FLAP MENINGIOMA SUPRATENTOR	61512	41-60	2013	2013	64	161	NO	Yes	No	Independent	No	No	No	No	Yes	No	No	No	No	No	No	No	No	None	0	0	0	0	0	0	0	0	0	0	0	-99	0	140	13	0.74	4.2	0.4	24	88	5.6	41.2
1463	male	Black or African American	CRNEC TREPHINE BONE FLAP MENINGIOMA SUPRATENTOR	61512	61-80	2013	2013	71	213	NO	No	No	Independent	No	No	No	No	No	No	No	No	No	No	No	No	No	None	2	2	2	2	2	2	2	2	2	2	2	-99	2	142	14	1.24	3.9	0.4	11	64	7.6	44.8
1464	female	White	CRNEC TREPHINE BONE FLAP MENINGIOMA SUPRATENTOR	61512	41-60	2013	2013	67	195	NON-INSULIN	No	No	Independent	No	No	No	No	Yes	No	No	No	No	No	No	No	No	None	3	3	3	-99	-99	-99	-99	3	3	3	2	-99	2	137	13	0.56	-99	-99	-99	-99	10.7	42.5
1465	female	White	CRNEC TREPHINE BONE FLAP MENINGIOMA SUPRATENTOR	61512	61-80	2013	2013	65	132	NO	No	No	Independent	No	No	No	No	Yes	No	No	No	No	Yes	No	No	No	None	0	0	0	-99	-99	-99	-99	1	1	1	1	-99	1	140	32	1.2	-99	-99	-99	-99	3.8	36.6
1466	female	White	CRNEC TREPHINE BONE FLAP MENINGIOMA SUPRATENTOR	61512	41-60	2013	2013	65	130	NO	No	No	Independent	No	No	No	No	No	No	No	No	No	No	No	No	No	None	7	7	7	7	7	7	7	7	7	7	7	-99	7	139	19	0.8	4.1	0.5	20	83	11.1	44.5
1467	female	Black or African American	CRNEC TREPHINE BONE FLAP MENINGIOMA SUPRATENTOR	61512	41-60	2013	2013	63	169	NO	No	No	Independent	No	No	No	No	Yes	No	No	No	No	No	No	No	No	None	18	18	18	18	18	18	18	18	18	18	18	-99	18	142	16	0.7	4.4	1.3	22	73	12.6	42
1468	female	Black or African American	CRNEC TREPHINE BONE FLAP MENINGIOMA SUPRATENTOR	61512	41-60	2013	2013	65	182	NO	No	No	Independent	No	No	No	No	Yes	No	No	No	No	No	No	No	No	None	6	6	6	-99	-99	-99	-99	6	6	6	6	-99	6	141	25	1	-99	-99	-99	-99	20.2	44.8
1469	female	White	CRNEC TREPHINE BONE FLAP MENINGIOMA SUPRATENTOR	61512	18-40	2013	2013	61	139	NO	No	No	Independent	No	No	No	No	No	No	No	No	No	No	No	No	No	None	6	6	6	-99	-99	-99	-99	6	6	6	6	-99	6	142	11	0.8	-99	-99	-99	-99	4.5	39.5
1470	male	Asian	CRNEC TREPHINE BONE FLAP MENINGIOMA SUPRATENTOR	61512	61-80	2013	2013	63	199	NO	No	No	Independent	No	No	No	No	Yes	No	No	No	No	No	No	No	No	None	7	7	7	-99	-99	-99	-99	7	7	7	-99	-99	-99	142	30	1.1	-99	-99	-99	-99	5.2	41.8
1471	male	White	CRNEC TREPHINE BONE FLAP MENINGIOMA SUPRATENTOR	61512	61-80	2013	2013	73	251	NO	No	No	Independent	No	No	No	No	No	No	No	No	No	No	No	No	No	None	14	14	14	14	14	14	14	14	14	14	14	-99	14	140	12	0.8	4.3	0.6	22	78	6.2	43.4
1472	female	White	CRNEC TREPHINE BONE FLAP MENINGIOMA SUPRATENTOR	61512	41-60	2013	2013	60	130	NO	No	No	Independent	No	No	No	No	No	No	No	No	No	No	No	No	No	None	1	1	1	1	1	1	1	1	1	1	1	-99	1	135	28	0.7	5	0.9	17	66	9.8	48.5
1473	female	Asian	CRNEC TREPHINE BONE FLAP MENINGIOMA SUPRATENTOR	61512	18-40	2013	2013	60	123	NO	No	No	Independent	No	No	No	No	No	No	No	No	No	No	No	No	No	None	7	7	7	-99	-99	-99	-99	7	7	7	-99	-99	7	139	18	0.6	-99	-99	-99	-99	19.1	49.3
1474	male	White	CRNEC TREPHINE BONE FLAP MENINGIOMA SUPRATENTOR	61512	18-40	2013	2013	68	176	NO	No	No	Independent	No	No	No	No	No	No	No	No	No	No	No	No	No	None	14	14	14	14	14	14	14	14	14	14	14	-99	14	145	24	0.9	4.4	1.1	48	90	5.8	42.1
1475	male	White	CRNEC TREPHINE BONE FLAP MENINGIOMA SUPRATENTOR	61512	18-40	2013	2013	64	150	NO	No	No	Independent	No	No	No	No	No	No	No	No	No	No	No	No	No	None	7	7	7	7	7	7	7	7	7	7	7	-99	7	140	16	0.8	4.3	1	17	46	7	49.2
1476	female	White	CRNEC TREPHINE BONE FLAP MENINGIOMA SUPRATENTOR	61512	61-80	2013	2013	64	154	NO	No	No	Independent	No	No	No	No	No	No	No	No	No	No	No	No	No	None	-99	-99	-99	-99	-99	-99	-99	4	4	4	-99	-99	-99	-99	-99	-99	-99	-99	-99	-99	8.2	40.9
1477	female	Black or African American	CRNEC TREPHINE BONE FLAP MENINGIOMA SUPRATENTOR	61512	61-80	2013	2013	67	152	NO	No	No	Independent	No	No	No	No	Yes	No	No	No	No	No	No	No	No	None	16	16	16	16	16	16	16	16	16	16	-99	-99	-99	141	9	0.58	3.7	0.3	18	62	4.8	38
1478	female	White	CRNEC TREPHINE BONE FLAP MENINGIOMA SUPRATENTOR	61512	41-60	2013	2013	63	162	NO	No	No	Independent	Yes	No	No	No	No	No	No	No	Yes	No	No	No	No	None	0	0	0	0	0	0	0	0	0	0	-99	-99	-99	140	9	0.66	2.3	0.2	8	50	15.5	36.4
1479	female	White	CRNEC TREPHINE BONE FLAP MENINGIOMA SUPRATENTOR	61512	41-60	2013	2013	62	165	NO	No	No	Independent	No	No	No	No	Yes	No	No	No	No	No	No	No	No	None	6	6	6	8	8	8	8	6	6	6	-99	-99	8	140	14	0.76	3.8	0.4	30	91	14	44.2
1480	female	White	CRNEC TREPHINE BONE FLAP MENINGIOMA SUPRATENTOR	61512	61-80	2013	2013	63	97	NO	Yes	No	Independent	No	No	No	No	No	No	No	No	No	No	No	No	No	None	10	10	10	17	17	17	17	10	10	10	-99	-99	-99	140	17	0.8	3.7	0.3	19	81	26.42	39.4
1481	male	Black or African American	CRNEC TREPHINE BONE FLAP MENINGIOMA SUPRATENTOR	61512	18-40	2013	2013	75	198	NO	No	No	Independent	No	No	No	No	No	No	No	No	No	No	No	No	No	None	0	0	0	2	2	2	2	0	0	0	2	-99	2	139	9	0.8	3.4	0.8	18	60	11.46	38.7
1482	female	Black or African American	CRNEC TREPHINE BONE FLAP MENINGIOMA SUPRATENTOR	61512	61-80	2013	2013	64	160	NO	No	No	Independent	No	No	No	No	No	No	No	No	No	No	No	No	No	None	22	22	22	22	22	22	22	22	22	22	22	-99	22	138	12	0.8	3.7	0.2	19	170	5.6	41.7
1483	male	Black or African American	CRNEC TREPHINE BONE FLAP MENINGIOMA SUPRATENTOR	61512	18-40	2013	2013	70	185	NO	Yes	No	Independent	No	No	No	No	No	No	No	No	No	No	No	No	No	None	1	1	1	-99	-99	-99	-99	0	0	0	-99	-99	-99	137	13	0.8	-99	-99	-99	-99	8.36	44.1
1484	male	White	CRNEC TREPHINE BONE FLAP MENINGIOMA SUPRATENTOR	61512	61-80	2013	2013	72	219	NO	No	No	Independent	Yes	No	No	No	No	No	No	No	No	No	No	No	No	None	0	0	0	2	2	2	2	0	0	0	-99	-99	2	139	16	0.7	3.7	1.4	56	64	9.83	45.9
1485	female	White	CRNEC TREPHINE BONE FLAP MENINGIOMA SUPRATENTOR	61512	61-80	2013	2013	58	165	NO	No	No	Independent	No	No	No	No	No	No	No	No	No	No	No	No	No	None	10	10	10	10	10	10	10	10	10	10	10	-99	10	142	17	0.8	3.9	0.4	19	47	6.24	44.9
1486	male	White	CRNEC TREPHINE BONE FLAP MENINGIOMA SUPRATENTOR	61512	61-80	2013	2013	67	230	NO	No	No	Independent	No	No	No	No	Yes	No	No	No	No	No	No	No	No	None	55	55	55	-99	-99	55	-99	-99	55	-99	-99	-99	-99	145	26	1.3	-99	-99	21	-99	-99	42.9
1487	female	White	CRNEC TREPHINE BONE FLAP MENINGIOMA SUPRATENTOR	61512	41-60	2013	2013	61	148	NO	No	No	Independent	No	No	No	No	Yes	No	No	No	No	No	No	No	No	None	20	20	20	20	20	20	20	20	20	20	20	-99	20	139	8	0.6	4.5	0.7	15	63	5.4	40.5
1488	female	White	CRNEC TREPHINE BONE FLAP MENINGIOMA SUPRATENTOR	61512	41-60	2013	2013	62	150	NO	No	No	Independent	No	No	No	No	No	No	No	No	No	No	No	No	No	None	6	6	6	6	6	6	6	6	6	6	6	-99	6	140	8	0.8	4.1	0.2	16	70	3.84	43.5
1489	female	Black or African American	CRNEC TREPHINE BONE FLAP MENINGIOMA SUPRATENTOR	61512	41-60	2013	2013	66	220	NO	No	No	Independent	No	No	No	No	No	No	No	No	No	No	No	No	No	None	3	3	3	-99	-99	-99	-99	3	3	3	3	-99	3	143	15	1	-99	-99	-99	-99	9.4	41.4
1490	female	White	CRNEC TREPHINE BONE FLAP MENINGIOMA SUPRATENTOR	61512	61-80	2013	2013	65	136	NO	No	No	Independent	No	No	No	No	No	No	No	No	No	No	No	No	No	None	5	5	5	57	57	57	-99	5	5	5	-99	-99	5	140	12	0.6	4.4	0.6	26	-99	4.3	38.2
1491	female	Black or African American	CRNEC TREPHINE BONE FLAP MENINGIOMA SUPRATENTOR	61512	61-80	2013	2013	66	180	INSULIN	No	No	Partially Dependent	No	No	No	No	Yes	No	No	No	No	No	No	No	No	None	0	0	0	11	11	11	11	0	0	0	11	-99	11	135	22	0.7	4	0.5	29	46	9.4	32.6
1492	female	White	CRNEC TREPHINE BONE FLAP MENINGIOMA SUPRATENTOR	61512	61-80	2013	2013	62	138	NO	No	No	Totally Dependent	No	No	No	No	Yes	No	No	Yes	No	Yes	No	No	No	None	1	1	1	1	1	1	1	0	0	0	-99	-99	5	130	12	0.5	3.1	0.3	11	21	5.6	33.9
1493	female	White	CRNEC TREPHINE BONE FLAP MENINGIOMA SUPRATENTOR	61512	18-40	2013	2013	61	101	NO	Yes	No	Independent	No	No	No	No	Yes	No	No	No	No	No	No	No	No	None	-99	-99	-99	-99	-99	-99	-99	2	2	2	-99	-99	-99	-99	-99	-99	-99	-99	-99	-99	5.5	37.5
1494	female	Unknown/Not Reported	CRNEC TREPHINE BONE FLAP MENINGIOMA SUPRATENTOR	61512	>80	2014	2014	62	120	NO	No	No	Independent	No	No	No	No	Yes	No	No	No	No	Yes	No	Yes	No	None	2	2	2	-99	2	2	2	0	0	2	2	-99	2	136	20	0.68	-99	1.7	66	68	10.8	39.7
1495	female	White	CRNEC TREPHINE BONE FLAP MENINGIOMA SUPRATENTOR	61512	61-80	2014	2014	63	170	NO	No	No	Independent	No	No	No	No	No	No	No	No	No	No	No	No	No	None	0	-99	0	-99	-99	-99	-99	10	10	10	-99	-99	10	137	-99	0.75	-99	-99	-99	-99	9.1	40.3
1496	female	White	CRNEC TREPHINE BONE FLAP MENINGIOMA SUPRATENTOR	61512	41-60	2014	2014	66	227	NO	No	No	Independent	No	No	No	No	No	No	No	No	No	No	No	No	No	None	1	1	1	4	4	4	4	1	1	1	4	-99	4	139	16	0.7	4.2	0.5	20	67	10.9	33.1
1497	female	White	CRNEC TREPHINE BONE FLAP MENINGIOMA SUPRATENTOR	61512	41-60	2014	2014	64	181	NO	Yes	AT REST	Independent	No	Yes	No	No	No	No	No	No	No	No	No	No	No	None	10	-99	10	-99	-99	-99	-99	10	10	10	-99	-99	10	137	-99	0.7	-99	-99	-99	-99	6.4	45
1498	female	Black or African American	CRNEC TREPHINE BONE FLAP MENINGIOMA SUPRATENTOR	61512	41-60	2014	2014	65	212	NO	No	No	Independent	No	No	No	No	No	No	No	No	No	No	No	No	No	None	0	0	0	-99	-99	-99	-99	0	0	0	0	-99	0	133	12	0.72	-99	-99	-99	-99	16.7	39
1499	female	Asian	CRNEC TREPHINE BONE FLAP MENINGIOMA SUPRATENTOR	61512	41-60	2014	2014	63	120	NO	No	No	Independent	No	No	No	No	No	No	No	No	No	No	No	No	No	None	4	4	4	25	25	25	25	4	4	4	4	-99	4	136	13	0.86	4	0.5	11	52	7.4	42.5
1500	female	White	CRNEC TREPHINE BONE FLAP MENINGIOMA SUPRATENTOR	61512	61-80	2014	2014	59	160	NO	No	No	Independent	No	No	No	No	Yes	No	No	No	No	No	No	No	No	None	5	5	12	-99	-99	-99	-99	5	5	5	-99	-99	12	135	9	0.73	-99	-99	-99	-99	7.8	37.2
1501	male	White	CRNEC TREPHINE BONE FLAP MENINGIOMA SUPRATENTOR	61512	61-80	2014	2014	69	190	NO	No	No	Independent	No	No	No	No	Yes	No	No	No	No	No	No	No	No	None	7	7	7	12	13	12	13	7	7	7	13	-99	7	133	26	1.25	3.9	0.5	21	75	13.4	44.4
1502	female	White	CRNEC TREPHINE BONE FLAP MENINGIOMA SUPRATENTOR	61512	>80	2014	2014	58	139	NO	No	No	Independent	No	No	No	No	Yes	No	No	No	No	No	No	No	No	None	1	1	1	-99	-99	-99	-99	1	1	1	1	-99	1	142	16	0.76	-99	-99	-99	-99	5.1	43.6
1503	female	Asian	CRNEC TREPHINE BONE FLAP MENINGIOMA SUPRATENTOR	61512	41-60	2014	2014	62	215	NON-INSULIN	No	No	Independent	No	No	No	No	Yes	No	No	No	No	No	No	No	No	None	7	7	7	-99	-99	-99	-99	7	7	7	-99	-99	7	141	20	1.13	-99	-99	-99	-99	10	44.2
1504	male	White	CRNEC TREPHINE BONE FLAP MENINGIOMA SUPRATENTOR	61512	41-60	2014	2014	75	239	NO	No	No	Independent	No	No	No	No	No	No	No	No	No	No	No	No	No	None	2	2	2	-99	-99	-99	-99	2	2	2	-99	-99	2	138	16	0.54	-99	-99	-99	-99	7.9	38.2
1505	female	White	CRNEC TREPHINE BONE FLAP MENINGIOMA SUPRATENTOR	61512	61-80	2014	2014	65	154	NO	No	No	Independent	No	No	No	No	Yes	No	No	No	No	No	No	No	No	None	5	5	5	5	5	5	5	5	5	5	5	-99	5	141	16	0.97	4.5	0.8	19	56	5	40.7
1506	male	White	CRNEC TREPHINE BONE FLAP MENINGIOMA SUPRATENTOR	61512	41-60	2014	2014	72	220	NO	No	No	Independent	No	No	No	No	No	No	No	No	No	No	No	No	No	None	1	1	1	60	60	60	60	1	1	1	-99	-99	1	141	12	0.74	4.4	0.9	22	69	7.3	41.8
1507	female	White	CRNEC TREPHINE BONE FLAP MENINGIOMA SUPRATENTOR	61512	61-80	2014	2014	60	140	NO	No	No	Independent	No	Yes	No	No	Yes	No	No	No	No	No	No	No	No	None	10	46	10	-99	-99	-99	-99	10	10	10	-99	-99	10	138	15	0.95	-99	-99	-99	-99	11.8	38.6
1508	female	Asian	CRNEC TREPHINE BONE FLAP MENINGIOMA SUPRATENTOR	61512	41-60	2014	2014	62	148	NO	No	No	Independent	No	No	No	No	No	No	No	No	No	No	No	No	No	None	11	-99	11	-99	-99	-99	-99	11	11	11	-99	-99	11	138	-99	0.67	-99	-99	-99	-99	5.7	41.1
1509	male	White	CRNEC TREPHINE BONE FLAP MENINGIOMA SUPRATENTOR	61512	41-60	2014	2014	71	180	NO	Yes	No	Independent	No	No	No	No	Yes	No	No	No	No	No	No	No	No	None	31	42	31	-99	-99	-99	-99	31	31	31	-99	-99	31	138	20	0.78	-99	-99	-99	-99	13.7	44.3
1510	female	White	CRNEC TREPHINE BONE FLAP MENINGIOMA SUPRATENTOR	61512	61-80	2014	2014	62	134	NO	Yes	MODERATE EXERTION	Independent	No	No	No	No	Yes	No	No	No	No	No	No	No	No	None	-99	51	51	-99	-99	-99	-99	50	50	50	-99	-99	-99	-99	14	0.74	-99	-99	-99	-99	5.4	40.2
1511	female	Asian	CRNEC TREPHINE BONE FLAP MENINGIOMA SUPRATENTOR	61512	41-60	2014	2014	63	125	NO	No	No	Independent	No	No	No	No	No	No	No	No	No	No	No	No	No	None	8	-99	8	-99	-99	-99	-99	8	8	8	-99	-99	8	139	-99	0.6	-99	-99	-99	-99	6.1	37.1
1512	female	White	CRNEC TREPHINE BONE FLAP MENINGIOMA SUPRATENTOR	61512	61-80	2014	2014	63	125	NO	No	No	Independent	No	No	No	No	No	No	No	No	No	No	No	No	No	None	18	68	18	68	68	68	68	18	18	18	-99	-99	18	137	18	0.7	3.9	0.8	24	52	4.4	38.5
1513	female	White	CRNEC TREPHINE BONE FLAP MENINGIOMA SUPRATENTOR	61512	41-60	2014	2014	64	189	NO	No	No	Independent	No	No	No	No	Yes	No	No	No	No	No	No	No	No	None	4	4	4	4	4	4	4	4	4	4	4	-99	4	141	16	0.8	4.6	0.2	78	83	5.38	40.9
1514	male	White	CRNEC TREPHINE BONE FLAP MENINGIOMA SUPRATENTOR	61512	41-60	2014	2014	64	196	NO	Yes	No	Independent	No	No	No	No	No	No	No	No	No	No	No	No	No	None	3	3	2	3	3	3	3	3	3	3	2	-99	3	138	14	1.03	4.1	0.5	13	59	11.78	46.8
1515	female	White	CRNEC TREPHINE BONE FLAP MENINGIOMA SUPRATENTOR	61512	61-80	2014	2014	66	181	NO	No	No	Independent	No	No	No	No	Yes	No	No	No	No	Yes	No	No	No	None	4	4	4	4	4	4	4	4	4	4	4	-99	4	140	24	0.71	3.6	0.4	13	62	11.89	43.5
1516	female	American Indian or Alaska Native	CRNEC TREPHINE BONE FLAP MENINGIOMA SUPRATENTOR	61512	41-60	2014	2014	64	130	NO	No	No	Independent	No	No	No	No	No	No	No	No	No	No	No	No	No	None	0	0	0	1	1	1	1	0	0	0	-99	1	1	139	12	0.57	4.1	0.3	17	58	7.05	32.7
1517	male	Unknown/Not Reported	CRNEC TREPHINE BONE FLAP MENINGIOMA SUPRATENTOR	61512	41-60	2014	2014	64	160	NO	No	No	Independent	No	No	No	No	No	No	No	No	No	No	No	No	No	None	6	6	6	6	6	6	6	6	6	6	6	-99	6	138	15	0.74	4.3	0.4	28	76	5.35	42.1
1518	female	Unknown/Not Reported	CRNEC TREPHINE BONE FLAP MENINGIOMA SUPRATENTOR	61512	41-60	2014	2014	62	179	NO	Yes	No	Independent	No	No	No	No	Yes	No	No	No	No	No	No	No	No	None	11	11	11	11	11	11	11	11	11	11	11	11	11	137	14	0.78	4.1	0.3	14	57	4.35	37
1519	male	White	CRNEC TREPHINE BONE FLAP MENINGIOMA SUPRATENTOR	61512	41-60	2014	2014	72	192	INSULIN	No	No	Independent	No	No	No	No	Yes	No	No	No	No	Yes	No	No	No	None	3	3	3	3	3	3	3	3	3	3	3	3	3	138	25	0.94	4.7	0.3	14	54	6.61	41.7
1520	female	White	CRNEC TREPHINE BONE FLAP MENINGIOMA SUPRATENTOR	61512	41-60	2014	2014	64	146	NO	No	No	Independent	No	No	No	No	No	No	No	No	No	No	No	No	No	None	43	43	43	43	43	43	43	43	43	43	7	-99	7	138	15	0.85	4.3	0.4	15	50	7.64	38.8
1521	male	White	CRNEC TREPHINE BONE FLAP MENINGIOMA SUPRATENTOR	61512	61-80	2014	2014	73	250	NO	No	No	Independent	No	No	No	No	Yes	No	No	No	No	No	No	No	No	SIRS	1	1	1	-99	-99	-99	-99	1	1	1	1	-99	1	140	41	1.1	-99	-99	-99	-99	11.2	47.9
1522	female	Black or African American	CRNEC TREPHINE BONE FLAP MENINGIOMA SUPRATENTOR	61512	61-80	2014	2014	66	208	NO	No	No	Independent	No	No	No	No	No	No	No	No	No	No	No	No	No	None	7	7	7	7	7	7	7	7	7	7	7	-99	7	141	10	0.9	3.7	0.6	22	79	5.1	35.4
1523	male	White	CRNEC TREPHINE BONE FLAP MENINGIOMA SUPRATENTOR	61512	61-80	2014	2014	66	197	NO	No	No	Independent	No	Yes	No	No	Yes	No	No	No	No	No	No	No	No	None	0	0	0	0	0	0	0	0	0	0	0	-99	0	143	22	1.2	3.5	0.5	17	72	9.1	36.6
1524	female	White	CRNEC TREPHINE BONE FLAP MENINGIOMA SUPRATENTOR	61512	61-80	2014	2014	66	196	NO	No	No	Unknown	No	No	No	No	No	No	No	No	No	No	No	No	No	None	6	6	6	6	6	6	6	6	6	6	6	-99	6	142	12	0.7	3.8	0.5	19	99	5.8	39.5
1525	female	American Indian or Alaska Native	CRNEC TREPHINE BONE FLAP MENINGIOMA SUPRATENTOR	61512	41-60	2014	2014	61	250	NO	No	No	Partially Dependent	No	No	No	No	No	No	No	No	No	No	No	No	No	None	0	0	0	9	9	9	9	0	0	0	1	-99	1	139	19	0.7	3.4	0.5	14	59	10.9	37.1
1526	male	Black or African American	CRNEC TREPHINE BONE FLAP MENINGIOMA SUPRATENTOR	61512	41-60	2014	2014	74	186	NO	No	No	Totally Dependent	No	No	No	No	No	No	No	No	No	No	No	No	No	None	8	8	8	52	52	52	52	8	8	8	0	-99	0	140	14	1.1	3.5	0.5	25	142	3.1	38.2
1527	male	White	CRNEC TREPHINE BONE FLAP MENINGIOMA SUPRATENTOR	61512	41-60	2014	2014	69	176	NO	Yes	No	Independent	No	No	No	No	Yes	No	No	No	No	Yes	No	No	No	None	8	8	8	8	9	9	9	8	8	8	0	-99	0	136	8	0.6	3.6	0.4	55	107	8.6	41
1528	male	Black or African American	CRNEC TREPHINE BONE FLAP MENINGIOMA SUPRATENTOR	61512	61-80	2014	2014	72	321	INSULIN	No	No	Independent	No	No	No	No	Yes	No	No	No	Yes	No	No	No	No	None	18	18	18	14	-99	-99	-99	14	14	14	-99	-99	-99	139	29	2.2	3.4	-99	-99	-99	11.3	39.4
1529	male	White	CRNEC TREPHINE BONE FLAP MENINGIOMA SUPRATENTOR	61512	61-80	2014	2014	70	169	NO	Yes	No	Independent	No	No	No	No	Yes	No	No	No	No	No	No	No	No	None	7	7	7	33	33	33	33	33	33	33	-99	-99	33	138	16	1.7	2.3	1	18	88	6.3	35.9
1530	female	White	CRNEC TREPHINE BONE FLAP MENINGIOMA SUPRATENTOR	61512	61-80	2014	2014	60	136	NO	No	No	Independent	No	No	No	No	Yes	No	No	No	No	No	No	No	No	None	2	2	2	2	-99	-99	-99	2	2	2	-99	-99	-99	142	20	0.8	4.9	-99	-99	-99	9.1	42.6
1531	female	White	CRNEC TREPHINE BONE FLAP MENINGIOMA SUPRATENTOR	61512	18-40	2014	2014	68	232	NO	Yes	No	Independent	No	No	No	No	No	No	No	No	No	No	No	No	No	None	1	1	1	1	-99	-99	-99	1	1	1	-99	-99	-99	141	21	0.9	4.4	-99	-99	-99	23.1	47.6
1532	female	White	CRNEC TREPHINE BONE FLAP MENINGIOMA SUPRATENTOR	61512	41-60	2014	2014	63	277	NON-INSULIN	No	No	Independent	No	No	No	No	Yes	No	No	No	No	Yes	No	No	No	None	19	19	19	19	-99	-99	-99	19	19	19	-99	-99	-99	138	11	0.7	4.2	-99	-99	-99	11.4	34.3
1533	male	White	CRNEC TREPHINE BONE FLAP MENINGIOMA SUPRATENTOR	61512	61-80	2014	2014	67	190	NO	No	No	Independent	No	No	No	No	No	No	No	No	No	No	No	No	No	None	12	12	12	12	-99	-99	-99	12	12	12	-99	-99	-99	140	18	1.1	4.3	-99	-99	-99	8	47.2
1534	male	Unknown/Not Reported	CRNEC TREPHINE BONE FLAP MENINGIOMA SUPRATENTOR	61512	41-60	2014	2014	73	194	NO	No	No	Independent	No	No	No	No	Yes	No	No	No	No	No	No	No	No	None	19	19	19	19	-99	-99	-99	19	19	19	-99	-99	-99	142	16	0.8	4.5	-99	-99	-99	7.1	47.2
1535	female	White	CRNEC TREPHINE BONE FLAP MENINGIOMA SUPRATENTOR	61512	41-60	2014	2014	62	153	NO	No	No	Independent	No	No	No	No	No	No	No	No	No	No	No	No	No	None	4	4	4	4	-99	-99	-99	4	4	4	-99	-99	-99	142	15	0.9	4.5	-99	-99	-99	7.2	41.6
1536	female	White	CRNEC TREPHINE BONE FLAP MENINGIOMA SUPRATENTOR	61512	41-60	2014	2014	63	272	NON-INSULIN	No	No	Independent	No	No	No	No	Yes	No	No	No	No	No	No	No	No	None	7	7	7	7	-99	-99	-99	7	7	7	-99	-99	-99	139	10	0.6	4.4	-99	-99	-99	10.9	30.1
1537	female	White	CRNEC TREPHINE BONE FLAP MENINGIOMA SUPRATENTOR	61512	61-80	2014	2014	61	133	NO	No	No	Independent	No	No	No	No	No	No	No	No	No	No	No	No	No	None	13	13	13	13	-99	-99	-99	13	13	13	-99	-99	-99	140	16	0.7	4.8	-99	-99	-99	4.5	41.8
1538	male	Black or African American	CRNEC TREPHINE BONE FLAP MENINGIOMA SUPRATENTOR	61512	18-40	2014	2014	78	488	NO	Yes	No	Independent	No	No	No	No	No	No	No	No	No	No	No	No	No	None	7	7	7	7	-99	-99	-99	3	3	3	-99	-99	-99	142	21	1	3.4	-99	-99	-99	21.2	44.9
1539	female	White	CRNEC TREPHINE BONE FLAP MENINGIOMA SUPRATENTOR	61512	41-60	2014	2014	62	153	NO	No	No	Independent	No	No	No	No	Yes	No	No	No	No	No	No	No	No	None	20	20	20	20	-99	-99	-99	20	20	20	-99	-99	-99	142	13	0.7	4.3	-99	-99	-99	5.3	39.9
1540	female	White	CRNEC TREPHINE BONE FLAP MENINGIOMA SUPRATENTOR	61512	41-60	2014	2014	64	178	NO	No	No	Independent	No	No	No	No	No	No	No	No	No	No	No	No	No	None	1	1	1	1	1	1	1	1	1	1	-99	-99	-99	140	16	0.8	4.1	1	27	116	7.7	41.5
1541	female	White	CRNEC TREPHINE BONE FLAP MENINGIOMA SUPRATENTOR	61512	61-80	2014	2014	69	189	NO	No	No	Independent	No	No	No	No	Yes	No	No	No	No	No	No	No	No	None	10	10	10	10	-99	-99	-99	10	10	10	-99	-99	-99	142	14	0.7	4.5	-99	-99	-99	6.6	49.2
1542	female	White	CRNEC TREPHINE BONE FLAP MENINGIOMA SUPRATENTOR	61512	41-60	2014	2014	65	126	NO	No	No	Independent	No	No	No	No	No	No	No	No	No	No	No	No	No	None	11	11	11	11	-99	-99	-99	11	11	11	-99	-99	-99	142	17	0.8	4.7	-99	-99	-99	8.3	41.3
1543	female	White	CRNEC TREPHINE BONE FLAP MENINGIOMA SUPRATENTOR	61512	41-60	2014	2014	61	137	NO	No	No	Independent	No	No	No	No	No	No	No	No	No	No	No	No	No	None	7	7	7	7	-99	-99	-99	7	7	7	-99	-99	-99	141	15	0.8	4.7	-99	-99	-99	5.1	40.6
1544	male	White	CRNEC TREPHINE BONE FLAP MENINGIOMA SUPRATENTOR	61512	61-80	2014	2014	70	195	NO	No	No	Independent	No	No	No	No	No	No	No	No	No	No	No	No	No	None	7	7	7	7	-99	-99	-99	7	7	7	-99	-99	-99	140	19	1	4.2	-99	-99	-99	7.2	43.9
1545	female	White	CRNEC TREPHINE BONE FLAP MENINGIOMA SUPRATENTOR	61512	18-40	2014	2014	62	91	NO	No	No	Independent	No	No	No	No	No	No	No	No	No	No	No	No	No	None	11	11	11	11	-99	-99	-99	11	11	11	-99	-99	-99	140	12	0.6	4.9	-99	-99	-99	7.9	45.2
1546	female	Black or African American	CRNEC TREPHINE BONE FLAP MENINGIOMA SUPRATENTOR	61512	41-60	2013	2014	64	115	NO	Yes	No	Partially Dependent	No	No	No	No	No	No	No	No	No	Yes	No	No	No	None	1	1	1	-99	-99	-99	-99	1	1	1	1	-99	1	135	15	0.69	-99	-99	-99	-99	9.07	43.4
1547	female	White	CRNEC TREPHINE BONE FLAP MENINGIOMA SUPRATENTOR	61512	61-80	2013	2014	70	167	NO	No	No	Independent	No	No	No	No	No	No	Yes	No	No	No	No	Yes	No	None	2	2	2	2	2	2	2	2	2	2	3	-99	3	143	20	4.3	3.2	0.2	16	130	5.68	31.3
1548	female	White	CRNEC TREPHINE BONE FLAP MENINGIOMA SUPRATENTOR	61512	41-60	2014	2014	64	153	NO	No	No	Independent	No	No	No	No	No	No	No	No	No	No	No	No	No	None	10	10	10	10	10	10	10	10	10	10	10	-99	10	135	13	0.88	4.1	0.9	19	34	11.7	45.2
1549	female	Black or African American	CRNEC TREPHINE BONE FLAP MENINGIOMA SUPRATENTOR	61512	18-40	2014	2014	64	190	INSULIN	No	No	Independent	No	No	No	No	No	No	No	No	No	Yes	No	No	No	None	1	1	1	-99	-99	-99	-99	1	1	1	1	-99	1	138	27	0.68	-99	-99	-99	-99	8.97	39.2
1550	female	Black or African American	CRNEC TREPHINE BONE FLAP MENINGIOMA SUPRATENTOR	61512	61-80	2014	2014	63	155	NO	No	No	Independent	No	No	No	No	Yes	No	No	No	No	No	No	No	No	None	1	1	1	13	13	13	13	1	1	1	13	-99	13	138	14	0.75	4.2	0.2	18	88	12.11	41.9
1551	female	Black or African American	CRNEC TREPHINE BONE FLAP MENINGIOMA SUPRATENTOR	61512	61-80	2013	2014	67	175	INSULIN	No	No	Partially Dependent	No	No	No	No	Yes	No	No	No	No	No	No	No	No	None	1	1	1	8	8	8	8	1	1	1	2	-99	2	140	11	0.68	3.4	0.4	14	60	6.68	38.5
1552	female	White	CRNEC TREPHINE BONE FLAP MENINGIOMA SUPRATENTOR	61512	61-80	2014	2014	61	110	NO	No	No	Independent	No	No	No	No	No	No	No	No	No	No	No	No	No	None	1	1	1	-99	-99	-99	-99	1	1	1	1	-99	1	143	17	0.9	-99	-99	-99	-99	7.61	41.4
1553	female	White	CRNEC TREPHINE BONE FLAP MENINGIOMA SUPRATENTOR	61512	18-40	2014	2014	68	221	NO	Yes	No	Independent	No	No	No	No	No	No	No	No	No	No	No	No	No	None	9	9	9	-99	-99	-99	-99	9	9	9	9	-99	9	134	12	0.75	-99	-99	-99	-99	6.73	43.8
1554	male	White	CRNEC TREPHINE BONE FLAP MENINGIOMA SUPRATENTOR	61512	41-60	2014	2014	67	148	NO	No	No	Independent	No	No	No	No	No	No	No	No	No	No	No	No	No	None	1	1	1	-99	-99	-99	-99	1	1	1	1	-99	1	143	14	0.94	-99	-99	-99	-99	6.2	40
1555	female	White	CRNEC TREPHINE BONE FLAP MENINGIOMA SUPRATENTOR	61512	61-80	2014	2014	63	159	NO	No	No	Independent	No	No	No	No	Yes	No	No	No	No	No	No	No	No	None	10	10	10	-99	-99	-99	-99	10	10	10	10	10	10	141	24	1.27	-99	-99	-99	-99	5.4	39.3
1556	male	White	CRNEC TREPHINE BONE FLAP MENINGIOMA SUPRATENTOR	61512	41-60	2014	2014	73	280	NON-INSULIN	No	No	Independent	No	No	No	No	Yes	No	No	No	No	No	No	No	No	None	3	3	3	-99	-99	-99	-99	3	3	3	3	3	3	135	10	0.68	-99	-99	-99	-99	7.83	50.2
1557	female	White	CRNEC TREPHINE BONE FLAP MENINGIOMA SUPRATENTOR	61512	61-80	2014	2014	65	218	INSULIN	Yes	No	Independent	No	No	No	No	Yes	No	No	No	No	No	No	No	No	SIRS	1	1	1	1	1	1	1	1	1	1	1	1	1	142	15	0.65	3.6	0.2	22	86	13.47	40
1558	male	White	CRNEC TREPHINE BONE FLAP MENINGIOMA SUPRATENTOR	61512	41-60	2014	2014	75	238	NO	No	No	Independent	No	No	No	No	No	No	No	No	No	No	No	No	No	None	1	1	1	-99	-99	-99	-99	1	1	1	1	1	1	142	12	0.84	-99	-99	-99	-99	6.49	45.2
1559	female	White	CRNEC TREPHINE BONE FLAP MENINGIOMA SUPRATENTOR	61512	41-60	2014	2014	64	156	NO	No	No	Independent	No	No	No	No	No	No	No	No	No	No	No	No	No	None	1	1	1	-99	-99	-99	-99	1	1	1	-99	-99	-99	138	9	0.71	-99	-99	-99	-99	4.9	38.9
1560	female	White	CRNEC TREPHINE BONE FLAP MENINGIOMA SUPRATENTOR	61512	41-60	2014	2014	59	137	NO	No	No	Independent	No	No	No	No	No	No	No	No	No	Yes	No	No	No	None	1	1	1	-99	-99	-99	-99	1	1	1	-99	-99	-99	139	21	0.71	-99	-99	-99	-99	12.16	37.9
1561	female	Black or African American	CRNEC TREPHINE BONE FLAP MENINGIOMA SUPRATENTOR	61512	18-40	2014	2014	59	138	INSULIN	Yes	No	Independent	No	No	No	No	Yes	No	No	No	Yes	Yes	No	No	No	None	1	1	1	1	29	1	1	1	1	1	1	1	1	141	16	0.54	3.5	0.1	13	199	16.73	35.8
1562	female	White	CRNEC TREPHINE BONE FLAP MENINGIOMA SUPRATENTOR	61512	41-60	2014	2014	63	119	NO	No	No	Independent	No	No	No	No	No	No	No	No	No	Yes	No	No	No	None	1	1	1	-99	-99	-99	-99	1	1	1	1	1	1	140	20	0.83	-99	-99	-99	-99	10.81	42.2
1563	male	White	CRNEC TREPHINE BONE FLAP MENINGIOMA SUPRATENTOR	61512	41-60	2014	2014	68	185	NO	Yes	No	Independent	No	No	No	No	No	No	No	No	No	No	No	No	No	None	1	1	1	1	1	1	1	1	1	1	1	1	1	138	14	1.04	3.8	0.4	33	83	7.95	38.8
1564	female	White	CRNEC TREPHINE BONE FLAP MENINGIOMA SUPRATENTOR	61512	41-60	2014	2014	64	131	NO	No	No	Independent	No	No	No	No	No	No	No	No	No	No	No	No	No	None	7	7	7	7	7	7	7	7	7	7	-99	-99	-99	143	15	0.73	4.6	0.4	21	55	4.08	41.6
1565	female	White	CRNEC TREPHINE BONE FLAP MENINGIOMA SUPRATENTOR	61512	61-80	2014	2014	63	195	NO	Yes	No	Independent	No	No	No	No	Yes	No	No	No	No	No	No	No	No	None	13	13	13	13	13	13	13	13	13	13	13	13	13	141	13	0.8	4.1	0.3	14	74	7.9	40.3
1566	female	White	CRNEC TREPHINE BONE FLAP MENINGIOMA SUPRATENTOR	61512	18-40	2014	2014	63	188	NO	No	No	Independent	No	No	No	No	No	No	No	No	No	No	No	No	No	None	1	1	1	-99	-99	-99	-99	1	1	1	-99	-99	-99	141	12	0.89	-99	-99	-99	-99	6.81	42.8
1567	male	White	CRNEC TREPHINE BONE FLAP MENINGIOMA SUPRATENTOR	61512	61-80	2014	2014	68	194	INSULIN	No	No	Independent	No	No	No	No	Yes	No	No	No	No	No	No	No	No	None	13	13	13	13	13	13	13	13	13	13	13	13	13	143	17	0.68	4.1	0.3	25	72	8.25	43.9
1568	male	White	CRNEC TREPHINE BONE FLAP MENINGIOMA SUPRATENTOR	61512	61-80	2014	2014	69	174	NO	No	No	Independent	No	No	No	No	No	No	No	No	No	No	No	No	No	None	1	1	1	-99	-99	-99	-99	1	1	1	1	1	1	145	15	0.7	-99	-99	-99	-99	6.17	51.1
1569	female	White	CRNEC TREPHINE BONE FLAP MENINGIOMA SUPRATENTOR	61512	18-40	2014	2014	65	130	NO	No	No	Independent	No	No	No	No	No	No	No	No	No	Yes	No	No	No	None	1	1	1	-99	-99	-99	-99	1	1	1	-99	-99	-99	139	13	0.61	-99	-99	-99	-99	7.93	38.4
1570	female	White	CRNEC TREPHINE BONE FLAP MENINGIOMA SUPRATENTOR	61512	61-80	2014	2014	66	221	NON-INSULIN	No	No	Independent	No	No	No	No	Yes	No	No	No	No	No	No	No	No	None	1	1	1	1	1	1	1	1	1	1	-99	-99	-99	139	13	0.8	4.1	0.4	35	67	8.21	36.1
1571	male	White	CRNEC TREPHINE BONE FLAP MENINGIOMA SUPRATENTOR	61512	61-80	2014	2014	71	221	NO	No	No	Independent	No	No	No	No	No	No	No	No	No	No	No	No	No	None	1	1	1	-99	-99	-99	-99	1	1	1	1	1	1	140	27	1.14	-99	-99	-99	-99	12.23	44.6
1572	female	White	CRNEC TREPHINE BONE FLAP MENINGIOMA SUPRATENTOR	61512	41-60	2014	2014	66	216	NO	No	No	Independent	No	No	No	No	Yes	No	No	No	No	No	No	No	No	None	1	1	1	-99	-99	-99	-99	1	1	1	1	1	1	142	10	0.67	-99	-99	-99	-99	8.6	36.3
1573	male	White	CRNEC TREPHINE BONE FLAP MENINGIOMA SUPRATENTOR	61512	41-60	2014	2014	67	267	NO	No	No	Independent	No	No	No	No	Yes	No	No	No	No	No	No	No	No	None	3	3	3	-99	-99	-99	-99	3	3	3	3	3	3	142	18	1.16	-99	-99	-99	-99	6.88	47.9
1574	female	White	CRNEC TREPHINE BONE FLAP MENINGIOMA SUPRATENTOR	61512	41-60	2014	2014	65	248	NON-INSULIN	No	No	Independent	No	No	No	No	Yes	No	No	No	No	No	No	No	No	None	1	1	1	1	1	1	1	1	1	1	1	1	1	139	11	0.61	4.5	0.3	17	104	8.23	41.5
1575	male	White	CRNEC TREPHINE BONE FLAP MENINGIOMA SUPRATENTOR	61512	>80	2014	2014	69	201	INSULIN	No	No	Independent	No	No	No	No	Yes	No	No	No	No	No	No	No	No	None	5	5	5	7	7	7	7	1	1	1	1	1	1	143	26	1.49	4.2	0.6	30	63	6.95	40
1576	female	White	CRNEC TREPHINE BONE FLAP MENINGIOMA SUPRATENTOR	61512	41-60	2014	2014	66	204	NO	No	No	Independent	No	No	No	No	No	No	No	No	No	No	No	No	No	None	1	1	1	-99	-99	-99	-99	1	1	1	1	1	1	144	13	0.91	-99	-99	-99	-99	7.09	39.3
1577	male	White	CRNEC TREPHINE BONE FLAP MENINGIOMA SUPRATENTOR	61512	41-60	2014	2014	71	190	NO	No	No	Independent	No	No	No	No	No	No	No	No	No	Yes	No	No	No	None	1	1	1	-99	-99	-99	-99	1	1	1	1	1	1	141	17	1.03	-99	-99	-99	-99	4.18	43.6
1578	male	White	CRNEC TREPHINE BONE FLAP MENINGIOMA SUPRATENTOR	61512	41-60	2014	2014	73	238	NON-INSULIN	No	No	Independent	No	No	No	No	No	No	No	No	No	No	No	No	No	None	1	1	1	-99	-99	-99	-99	1	1	1	1	1	1	140	18	0.98	-99	-99	-99	-99	5.3	44.1
1579	female	White	CRNEC TREPHINE BONE FLAP MENINGIOMA SUPRATENTOR	61512	18-40	2014	2014	66	152	NO	No	No	Independent	No	No	No	No	No	No	No	No	No	No	No	No	No	None	3	3	3	-99	-99	-99	-99	3	3	3	3	3	3	142	8	0.6	-99	-99	-99	-99	5.43	38.5
1580	female	White	CRNEC TREPHINE BONE FLAP MENINGIOMA SUPRATENTOR	61512	41-60	2014	2014	60	136	NO	No	No	Independent	No	No	No	No	No	No	No	No	No	No	No	No	No	SIRS	1	1	1	-99	-99	-99	-99	1	1	1	1	-99	1	137	17	0.6	-99	-99	-99	-99	12.2	43.5
1581	male	White	CRNEC TREPHINE BONE FLAP MENINGIOMA SUPRATENTOR	61512	61-80	2014	2014	69	208	NO	No	No	Independent	No	No	No	No	Yes	No	No	No	No	No	No	No	No	None	9	9	9	-99	-99	-99	-99	9	9	9	-99	-99	1	143	15	1.3	-99	-99	-99	-99	8.6	40.1
1582	male	White	CRNEC TREPHINE BONE FLAP MENINGIOMA SUPRATENTOR	61512	18-40	2014	2014	74	265	NO	No	No	Independent	No	No	No	No	Yes	No	No	No	No	No	No	Yes	No	None	11	11	11	11	11	11	11	8	8	8	-99	-99	-99	140	17	0.84	4.2	0.6	41	64	8.1	46.8
1583	female	Unknown/Not Reported	CRNEC TREPHINE BONE FLAP MENINGIOMA SUPRATENTOR	61512	61-80	2014	2014	64	137	NO	No	No	Independent	No	No	No	No	Yes	No	No	No	No	No	No	No	No	None	11	11	11	-99	-99	-99	-99	11	11	11	11	-99	11	141	14	0.9	-99	-99	-99	-99	3.9	41.9
1584	female	Black or African American	CRNEC TREPHINE BONE FLAP MENINGIOMA SUPRATENTOR	61512	61-80	2014	2014	69	247	INSULIN	No	No	Independent	No	No	No	No	Yes	No	No	Yes	No	No	No	No	No	None	29	29	29	-99	-99	-99	-99	29	29	29	-99	-99	-99	145	21	1.42	-99	-99	-99	-99	9.3	31.6
1585	male	White	CRNEC TREPHINE BONE FLAP MENINGIOMA SUPRATENTOR	61512	61-80	2014	2014	68	212	NO	No	No	Independent	No	No	No	No	Yes	No	No	No	No	No	No	No	No	None	15	15	15	-99	-99	-99	-99	15	15	15	-99	-99	-99	137	21	0.87	-99	-99	-99	-99	7.3	40.4
1586	male	Black or African American	CRNEC TREPHINE BONE FLAP MENINGIOMA SUPRATENTOR	61512	61-80	2014	2014	73	189	NO	No	No	Independent	No	No	No	No	No	No	No	No	No	No	No	No	No	None	33	33	33	34	34	34	34	33	33	33	34	-99	34	139	18	1.27	4.1	0.7	30	111	6.1	37.6
1587	male	White	CRNEC TREPHINE BONE FLAP MENINGIOMA SUPRATENTOR	61512	41-60	2014	2014	65	198	NON-INSULIN	Yes	No	Independent	No	No	No	No	Yes	No	No	No	No	No	No	No	No	None	50	50	50	50	50	50	50	50	50	50	-99	-99	-99	129	16	0.59	4.2	0.8	16	185	10.1	45.6
1588	female	Black or African American	CRNEC TREPHINE BONE FLAP MENINGIOMA SUPRATENTOR	61512	61-80	2014	2014	62	224	NON-INSULIN	No	MODERATE EXERTION	Independent	No	No	No	No	Yes	No	No	No	No	No	No	No	No	None	0	0	0	-99	-99	-99	-99	0	0	0	0	0	0	141	12	0.8	-99	-99	-99	-99	10.6	34.5
1589	female	White	CRNEC TREPHINE BONE FLAP MENINGIOMA SUPRATENTOR	61512	61-80	2014	2014	65	145	NO	No	No	Independent	No	No	No	No	No	No	No	No	No	No	No	No	No	None	0	0	0	2	2	2	2	0	0	0	0	-99	0	140	30	0.75	4.5	0.7	14	67	8.7	37.3
1590	female	White	CRNEC TREPHINE BONE FLAP MENINGIOMA SUPRATENTOR	61512	61-80	2014	2014	59	134	NON-INSULIN	No	No	Independent	No	No	No	No	Yes	No	No	No	No	No	No	No	No	None	6	6	6	6	6	6	6	6	6	6	6	-99	6	138	21	0.77	4.6	0.4	20	77	10.1	38.8
1591	female	White	CRNEC TREPHINE BONE FLAP MENINGIOMA SUPRATENTOR	61512	41-60	2014	2014	66	205	NO	No	No	Independent	No	No	No	No	Yes	No	No	No	No	No	No	No	No	None	1	1	1	-99	-99	-99	-99	1	1	1	1	-99	1	134	13	0.65	-99	-99	-99	-99	7.4	42.4
1592	female	White	CRNEC TREPHINE BONE FLAP MENINGIOMA SUPRATENTOR	61512	61-80	2014	2014	64	160	NO	No	No	Independent	No	No	No	No	No	No	No	Yes	No	No	No	No	No	None	6	6	6	13	13	13	13	6	6	6	6	-99	6	138	17	0.82	3.4	-99	21	78	4.3	35.7
1593	female	White	CRNEC TREPHINE BONE FLAP MENINGIOMA SUPRATENTOR	61512	41-60	2014	2014	63	126	NO	Yes	No	Independent	No	No	No	No	No	No	No	No	No	No	No	No	No	None	14	14	14	-99	-99	-99	-99	14	14	14	14	-99	14	135	20	0.78	-99	-99	-99	-99	8.1	40.2
1594	female	White	CRNEC TREPHINE BONE FLAP MENINGIOMA SUPRATENTOR	61512	41-60	2014	2014	68	161	NO	No	No	Independent	No	No	No	No	No	No	No	No	No	No	No	No	No	None	0	22	22	22	22	22	22	22	22	22	22	-99	22	132	16	0.7	4.2	0.6	26	99	8.6	43.8
1595	female	White	CRNEC TREPHINE BONE FLAP MENINGIOMA SUPRATENTOR	61512	61-80	2014	2014	63	219	NO	No	No	Independent	No	No	No	No	No	No	No	No	No	No	No	No	No	None	3	3	3	-99	-99	-99	-99	3	3	3	3	-99	3	138	22	0.96	-99	-99	-99	-99	6.6	38.1
1596	female	White	CRNEC TREPHINE BONE FLAP MENINGIOMA SUPRATENTOR	61512	18-40	2014	2014	63	138	NO	No	No	Independent	No	No	No	No	No	No	No	No	No	No	No	No	No	None	-99	-99	-99	-99	-99	-99	-99	2	2	2	-99	-99	-99	-99	-99	-99	-99	-99	-99	-99	6.8	43.7
1597	female	White	CRNEC TREPHINE BONE FLAP MENINGIOMA SUPRATENTOR	61512	41-60	2014	2014	58	176	NO	No	No	Independent	No	No	No	No	Yes	No	No	No	Yes	No	No	No	No	SIRS	0	0	0	3	3	3	3	0	0	0	0	-99	0	139	19	0.57	3.8	0.7	26	88	13.4	35.5
1598	female	White	CRNEC TREPHINE BONE FLAP MENINGIOMA SUPRATENTOR	61512	61-80	2014	2014	67	271	NO	No	No	Independent	No	No	No	No	Yes	No	No	No	No	Yes	No	No	No	SIRS	0	0	0	-99	-99	-99	-99	0	0	0	0	-99	0	132	13	0.89	-99	-99	-99	-99	11.1	42.9
1599	male	Unknown/Not Reported	CRNEC TREPHINE BONE FLAP MENINGIOMA SUPRATENTOR	61512	>80	2014	2014	68	188	INSULIN	No	No	Independent	No	No	No	No	Yes	No	No	No	No	No	No	No	No	SIRS	0	0	0	2	2	2	2	0	0	0	0	-99	0	138	21	1	3.9	0.4	29	81	9.7	41.1
1600	male	White	CRNEC TREPHINE BONE FLAP MENINGIOMA SUPRATENTOR	61512	61-80	2014	2014	69	250	INSULIN	No	No	Independent	No	No	No	No	Yes	No	No	No	No	Yes	No	No	No	None	3	3	3	-99	-99	-99	-99	3	3	3	3	-99	3	134	25	0.94	-99	-99	-99	-99	13.1	49.1
1601	female	Asian	CRNEC TREPHINE BONE FLAP MENINGIOMA SUPRATENTOR	61512	41-60	2014	2014	57	130	NO	No	No	Independent	No	No	No	No	No	No	No	No	No	No	No	No	No	None	0	63	63	-99	-99	-99	-99	2	2	2	2	-99	2	139	11	0.61	-99	-99	-99	-99	6.8	40.3
1602	female	White	CRNEC TREPHINE BONE FLAP MENINGIOMA SUPRATENTOR	61512	61-80	2014	2014	60	179	NO	No	No	Independent	No	No	No	No	No	No	No	No	No	No	No	No	No	None	-99	-99	-99	-99	-99	-99	-99	17	17	17	17	-99	17	-99	-99	-99	-99	-99	-99	-99	5.4	42.4
1603	female	White	CRNEC TREPHINE BONE FLAP MENINGIOMA SUPRATENTOR	61512	61-80	2014	2014	63	200	INSULIN	No	No	Independent	No	No	No	No	No	No	No	No	No	Yes	No	No	No	None	2	2	2	2	2	2	2	2	2	2	2	-99	2	136	18	0.62	3.9	0.9	26	50	12.1	42.5
1604	female	Asian	CRNEC TREPHINE BONE FLAP MENINGIOMA SUPRATENTOR	61512	41-60	2014	2014	58	121	NO	No	No	Independent	No	No	No	No	No	No	No	No	No	Yes	No	No	No	None	2	2	2	2	2	2	2	2	2	2	2	-99	2	133	21	0.62	4.2	0.8	15	46	9.4	42.2
1605	male	White	CRNEC TREPHINE BONE FLAP MENINGIOMA SUPRATENTOR	61512	61-80	2014	2014	70	175	NO	No	No	Independent	No	No	No	No	No	No	No	No	No	No	No	No	No	None	6	6	6	6	6	6	6	6	6	6	6	-99	6	142	16	1.05	4.7	1.3	20	67	7	49
1606	female	White	CRNEC TREPHINE BONE FLAP MENINGIOMA SUPRATENTOR	61512	61-80	2014	2014	61	213	INSULIN	No	No	Independent	No	No	No	No	No	No	No	No	No	No	No	No	No	None	0	0	0	-99	-99	-99	-99	0	0	0	0	-99	0	137	18	0.63	-99	-99	-99	-99	9.5	37.1
1607	male	White	CRNEC TREPHINE BONE FLAP MENINGIOMA SUPRATENTOR	61512	18-40	2014	2014	69	233	NO	No	No	Independent	No	No	No	No	No	No	No	No	No	No	No	No	No	None	28	28	28	30	30	30	30	13	13	13	13	-99	13	135	22	0.9	4.3	0.5	24	70	7.2	44.2
1608	female	White	CRNEC TREPHINE BONE FLAP MENINGIOMA SUPRATENTOR	61512	61-80	2014	2014	63	195	NO	No	No	Independent	No	No	No	No	No	No	No	No	No	No	No	No	No	None	6	6	6	-99	-99	-99	-99	6	6	6	6	-99	6	139	20	0.78	-99	-99	-99	-99	7.7	43.6
1609	female	White	CRNEC TREPHINE BONE FLAP MENINGIOMA SUPRATENTOR	61512	61-80	2014	2014	60	155	NO	No	No	Independent	No	No	No	No	Yes	No	No	No	No	Yes	No	No	No	None	4	4	4	4	4	4	4	4	4	4	4	-99	4	136	23	0.78	4.5	0.6	49	91	14.7	44.4
1610	female	White	CRNEC TREPHINE BONE FLAP MENINGIOMA SUPRATENTOR	61512	18-40	2014	2014	71	184	NO	No	No	Independent	No	No	No	No	No	No	No	No	No	No	No	No	No	None	2	2	2	-99	-99	-99	-99	2	2	2	2	-99	2	135	11	0.98	-99	-99	-99	-99	3.5	40.3
1611	female	White	CRNEC TREPHINE BONE FLAP MENINGIOMA SUPRATENTOR	61512	61-80	2014	2014	64	206	INSULIN	No	No	Independent	No	No	No	No	Yes	No	No	No	No	No	No	No	No	None	0	0	0	-99	-99	-99	-99	0	0	0	0	-99	0	138	20	0.61	-99	-99	-99	-99	8.2	35.8
1612	male	White	CRNEC TREPHINE BONE FLAP MENINGIOMA SUPRATENTOR	61512	61-80	2014	2014	69	257	NON-INSULIN	No	No	Independent	No	No	No	No	Yes	No	No	No	No	No	No	No	No	None	14	14	14	25	25	25	25	14	14	14	14	-99	14	138	17	0.99	3.7	0.5	20	92	7.7	41.8
1613	female	White	CRNEC TREPHINE BONE FLAP MENINGIOMA SUPRATENTOR	61512	18-40	2014	2014	63	189	NO	Yes	No	Independent	No	No	No	No	No	No	No	No	No	No	No	No	No	None	6	6	6	6	6	6	6	6	6	6	6	-99	6	136	17	1.06	4.5	0.5	12	43	4.5	39.8
1614	female	White	CRNEC TREPHINE BONE FLAP MENINGIOMA SUPRATENTOR	61512	41-60	2014	2014	65	140	NO	No	No	Partially Dependent	No	No	No	No	No	No	No	No	No	No	No	No	No	None	8	8	8	-99	-99	-99	-99	8	8	8	8	-99	8	138	7	0.75	-99	-99	-99	-99	8.2	44.7
1615	male	White	CRNEC TREPHINE BONE FLAP MENINGIOMA SUPRATENTOR	61512	41-60	2014	2014	67	180	NO	No	No	Independent	No	No	No	No	No	No	No	No	No	No	No	Yes	No	None	6	6	6	-99	-99	-99	-99	6	6	6	6	-99	6	137	17	1.06	-99	-99	-99	-99	6.1	43.1
1616	female	White	CRNEC TREPHINE BONE FLAP MENINGIOMA SUPRATENTOR	61512	41-60	2014	2014	70	174	NON-INSULIN	No	No	Independent	No	No	No	No	No	No	No	No	No	No	No	No	No	SIRS	5	5	5	5	5	5	5	5	5	5	5	-99	0	142	12	0.6	4.4	0.3	20	129	8.9	42.5
1617	female	White	CRNEC TREPHINE BONE FLAP MENINGIOMA SUPRATENTOR	61512	61-80	2014	2014	59	152	NO	No	No	Independent	No	No	No	No	No	No	No	No	No	No	No	No	No	None	21	24	24	24	24	24	24	21	21	21	21	-99	21	139	12	0.9	4.4	0.6	27	59	4.6	39.1
1618	female	White	CRNEC TREPHINE BONE FLAP MENINGIOMA SUPRATENTOR	61512	41-60	2014	2014	68	251	NO	Yes	MODERATE EXERTION	Independent	No	No	No	No	Yes	No	No	No	No	No	No	No	No	None	4	41	4	53	53	53	53	4	4	4	46	-99	46	138	15	1.16	3.3	0.2	11	57	9.2	33.4
1619	female	White	CRNEC TREPHINE BONE FLAP MENINGIOMA SUPRATENTOR	61512	61-80	2014	2014	64	140	NO	No	No	Independent	No	No	No	No	No	No	No	No	No	No	No	No	No	None	17	17	17	17	17	17	17	65	65	65	-99	-99	-99	141	13	0.7	4	0.7	21	117	10.7	46.4
1620	female	White	CRNEC TREPHINE BONE FLAP MENINGIOMA SUPRATENTOR	61512	18-40	2014	2014	62	191	NO	Yes	No	Independent	No	No	No	No	No	No	No	No	No	No	No	No	No	None	10	10	0	-99	-99	-99	-99	0	0	0	0	-99	0	140	12	0.77	-99	-99	-99	-99	6	35.2
1621	female	White	CRNEC TREPHINE BONE FLAP MENINGIOMA SUPRATENTOR	61512	18-40	2014	2014	61	139	NO	No	No	Independent	No	No	No	No	No	No	No	No	No	No	No	No	No	None	0	6	6	-99	-99	-99	-99	0	0	0	-99	-99	-99	136	9	0.73	-99	-99	-99	-99	8.6	36
1622	female	White	CRNEC TREPHINE BONE FLAP MENINGIOMA SUPRATENTOR	61512	>80	2014	2014	65	195	NO	No	No	Independent	No	No	No	No	Yes	No	No	No	No	No	No	No	No	None	0	0	0	-99	-99	-99	-99	0	0	0	0	-99	0	142	22	0.96	-99	-99	-99	-99	6.8	42.1
1623	male	White	CRNEC TREPHINE BONE FLAP MENINGIOMA SUPRATENTOR	61512	61-80	2014	2014	66	210	INSULIN	No	No	Totally Dependent	No	No	No	No	Yes	No	No	No	No	Yes	No	No	No	None	0	0	0	15	15	15	15	7	7	7	-99	15	15	129	28	0.72	4.6	0.6	26	49	12.7	41.8
1624	male	White	CRNEC TREPHINE BONE FLAP MENINGIOMA SUPRATENTOR	61512	41-60	2014	2014	68	196	NO	No	No	Independent	No	No	No	No	No	No	No	No	No	No	No	No	No	None	7	7	7	9	9	9	9	7	7	7	-99	-99	-99	139	17	1.11	4.5	0.3	24	59	9.5	42
1625	female	Black or African American	CRNEC TREPHINE BONE FLAP MENINGIOMA SUPRATENTOR	61512	61-80	2014	2014	62	113	NO	No	No	Independent	No	No	No	No	Yes	No	No	No	No	No	No	No	No	None	0	0	0	5	5	5	5	0	0	0	0	-99	0	137	20	0.98	4.2	0.3	30	129	6.4	31
1626	female	White	CRNEC TREPHINE BONE FLAP MENINGIOMA SUPRATENTOR	61512	41-60	2014	2014	61	124	NO	Yes	No	Independent	No	No	No	No	Yes	No	No	No	No	No	No	No	No	None	14	14	14	-99	-99	-99	-99	14	14	14	14	-99	14	142	18	0.79	-99	-99	-99	-99	5.9	39
1627	female	White	CRNEC TREPHINE BONE FLAP MENINGIOMA SUPRATENTOR	61512	41-60	2014	2014	64	205	NO	Yes	No	Independent	No	No	No	No	No	No	No	No	No	No	No	No	No	None	14	14	14	-99	-99	-99	-99	14	14	14	14	-99	14	138	9	0.92	-99	-99	-99	-99	4.36	40.4
1628	female	White	CRNEC TREPHINE BONE FLAP MENINGIOMA SUPRATENTOR	61512	41-60	2014	2014	66	132	NO	Yes	No	Independent	No	No	No	No	No	No	No	No	No	No	No	No	No	None	4	4	4	4	4	4	4	4	4	4	4	-99	4	139	8	0.76	4.6	0.7	20	59	8.3	47
1629	male	White	CRNEC TREPHINE BONE FLAP MENINGIOMA SUPRATENTOR	61512	41-60	2014	2014	68	183	NO	No	No	Independent	No	No	No	No	No	No	No	No	No	Yes	No	No	No	None	8	8	8	8	8	8	8	8	8	8	15	-99	15	138	23	1.06	4.3	0.4	17	83	34	47
1630	female	White	CRNEC TREPHINE BONE FLAP MENINGIOMA SUPRATENTOR	61512	18-40	2014	2014	66	130	NO	Yes	No	Independent	No	No	No	No	No	No	No	No	No	Yes	No	No	No	None	1	1	1	9	9	9	9	1	1	1	9	-99	9	139	13	0.66	4.4	0.4	15	57	16.3	41
1631	female	White	CRNEC TREPHINE BONE FLAP MENINGIOMA SUPRATENTOR	61512	18-40	2014	2014	61	147	NO	No	No	Independent	No	No	No	No	No	No	No	No	No	No	No	No	No	None	-99	-99	-99	-99	-99	-99	-99	-99	11	11	11	-99	11	-99	-99	-99	-99	-99	-99	-99	-99	41
1632	male	White	CRNEC TREPHINE BONE FLAP MENINGIOMA SUPRATENTOR	61512	61-80	2014	2014	73	216	INSULIN	No	No	Independent	No	No	No	No	Yes	No	No	No	No	Yes	No	No	No	None	13	13	13	20	20	20	20	-99	13	13	13	-99	13	141	25	1.16	4.2	0.7	18	75	-99	42
1633	male	White	CRNEC TREPHINE BONE FLAP MENINGIOMA SUPRATENTOR	61512	18-40	2014	2014	66	170	NO	No	No	Independent	No	No	No	No	No	No	No	No	No	No	No	No	No	None	21	21	21	-99	-99	-99	-99	21	21	21	21	-99	21	139	12	0.87	-99	-99	-99	-99	6.2	42.7
1634	male	White	CRNEC TREPHINE BONE FLAP MENINGIOMA SUPRATENTOR	61512	61-80	2014	2014	72	183	NO	Yes	No	Independent	No	No	No	No	No	No	No	No	No	No	No	No	No	None	10	10	10	-99	-99	-99	-99	10	10	10	10	-99	10	133	9	0.77	-99	-99	-99	-99	6.6	38.7
1635	female	Black or African American	CRNEC TREPHINE BONE FLAP MENINGIOMA SUPRATENTOR	61512	61-80	2014	2014	68	217	NO	No	No	Independent	No	No	No	No	No	No	No	No	No	No	No	No	No	None	5	5	5	-99	-99	-99	-99	1	1	1	0	-99	0	136	11	0.71	-99	-99	-99	-99	3.9	34.5
1636	male	White	CRNEC TREPHINE BONE FLAP MENINGIOMA SUPRATENTOR	61512	>80	2014	2014	68	158	NO	No	No	Independent	No	No	No	No	Yes	No	No	No	No	No	No	No	No	None	12	12	12	-99	-99	-99	-99	12	12	12	12	-99	12	139	26	1.59	-99	-99	-99	-99	10.3	37.5
1637	female	White	CRNEC TREPHINE BONE FLAP MENINGIOMA SUPRATENTOR	61512	61-80	2014	2014	68	307	NO	No	No	Independent	No	No	No	No	Yes	No	No	No	No	No	No	No	No	None	0	0	0	-99	-99	-99	-99	0	0	0	0	-99	0	140	24	0.68	-99	-99	-99	-99	11.8	39.1
1638	female	White	CRNEC TREPHINE BONE FLAP MENINGIOMA SUPRATENTOR	61512	41-60	2014	2014	70	190	NO	No	No	Independent	No	No	No	No	No	No	No	No	No	No	No	No	No	None	5	5	5	-99	-99	73	-99	5	5	5	5	-99	5	135	13	0.98	-99	-99	16	-99	7.6	40.7
1639	female	White	CRNEC TREPHINE BONE FLAP MENINGIOMA SUPRATENTOR	61512	61-80	2014	2014	67	146	NO	Yes	No	Independent	No	No	No	No	Yes	No	No	No	No	No	No	No	No	None	0	0	0	-99	-99	-99	-99	0	0	0	0	-99	0	136	25	1.44	-99	-99	-99	-99	13.9	40
1640	male	White	CRNEC TREPHINE BONE FLAP MENINGIOMA SUPRATENTOR	61512	61-80	2014	2014	68	194	NON-INSULIN	No	No	Independent	No	No	No	No	Yes	No	No	No	No	No	No	No	No	None	0	0	0	-99	-99	-99	-99	0	0	0	0	-99	0	139	12	0.7	-99	-99	-99	-99	10.1	37.7
1641	female	White	CRNEC TREPHINE BONE FLAP MENINGIOMA SUPRATENTOR	61512	18-40	2014	2014	59	119	NO	No	No	Independent	No	No	No	No	No	No	No	No	No	No	No	No	No	None	27	27	27	-99	-99	-99	-99	27	27	27	27	-99	27	136	8	0.71	-99	-99	-99	-99	7.8	38.2
1642	female	Unknown/Not Reported	CRNEC TREPHINE BONE FLAP MENINGIOMA SUPRATENTOR	61512	41-60	2014	2014	60	310	NO	No	MODERATE EXERTION	Independent	No	No	No	No	No	No	No	No	No	No	No	No	No	None	2	-99	23	-99	-99	-99	-99	2	2	2	-99	-99	2	139	-99	0.8597	-99	-99	-99	-99	5.2	40
1643	male	Unknown/Not Reported	CRNEC TREPHINE BONE FLAP MENINGIOMA SUPRATENTOR	61512	61-80	2014	2014	68	216	NO	No	No	Independent	No	No	No	No	Yes	No	No	No	No	No	No	No	No	None	6	6	6	-99	-99	-99	-99	6	6	6	-99	-99	6	143	19.6078	1.2104	-99	-99	-99	-99	5.8	43
1644	female	Unknown/Not Reported	CRNEC TREPHINE BONE FLAP MENINGIOMA SUPRATENTOR	61512	41-60	2014	2014	66	200	NO	No	No	Independent	No	No	No	No	No	No	No	No	No	No	No	No	No	None	1	-99	-99	-99	-99	-99	-99	1	1	1	1	-99	1	139	-99	-99	-99	-99	-99	-99	9	36
1645	female	Unknown/Not Reported	CRNEC TREPHINE BONE FLAP MENINGIOMA SUPRATENTOR	61512	41-60	2014	2014	61	155	NO	No	No	Independent	No	No	No	No	No	No	No	No	No	No	No	No	No	None	1	1	1	4	4	4	4	1	1	1	10	-99	10	136	11.2045	0.8258	3.3	0.5848	24	72	6.4	42
1646	female	Unknown/Not Reported	CRNEC TREPHINE BONE FLAP MENINGIOMA SUPRATENTOR	61512	61-80	2014	2014	63	144	NO	No	No	Independent	No	No	No	No	Yes	No	No	No	No	No	No	No	No	None	47	47	47	-99	-99	-99	-99	47	47	47	-99	-99	-99	140	14.0056	0.905	-99	-99	-99	-99	4.8	40
1647	male	Unknown/Not Reported	CRNEC TREPHINE BONE FLAP MENINGIOMA SUPRATENTOR	61512	41-60	2014	2014	70	164	NO	No	No	Independent	No	No	No	No	No	No	No	No	No	No	No	No	No	None	5	5	5	-99	-99	-99	-99	5	5	5	-99	-99	-99	139	8.4034	0.9502	-99	-99	-99	-99	7.8	45
1648	male	Unknown/Not Reported	CRNEC TREPHINE BONE FLAP MENINGIOMA SUPRATENTOR	61512	61-80	2014	2014	70	210	NO	No	No	Independent	No	No	No	No	No	No	No	No	No	No	No	No	No	None	4	4	4	-99	-99	-99	-99	4	4	4	-99	-99	4	140	8.4034	0.7919	-99	-99	-99	-99	10.4	46
1649	female	Unknown/Not Reported	CRNEC TREPHINE BONE FLAP MENINGIOMA SUPRATENTOR	61512	41-60	2014	2014	66	140	NO	No	No	Independent	No	No	No	No	No	No	No	No	No	No	No	No	No	None	8	-99	-99	-99	-99	-99	-99	8	8	8	-99	-99	8	140	-99	-99	-99	-99	-99	-99	4.9	42
1650	female	Unknown/Not Reported	CRNEC TREPHINE BONE FLAP MENINGIOMA SUPRATENTOR	61512	61-80	2014	2014	67	153	NO	No	No	Independent	No	No	No	No	No	No	No	No	No	No	No	No	No	None	0	0	0	-99	-99	-99	-99	0	0	0	9	-99	7	135	16.8067	0.5656	-99	-99	-99	-99	13.8	44
1651	female	Unknown/Not Reported	CRNEC TREPHINE BONE FLAP MENINGIOMA SUPRATENTOR	61512	61-80	2014	2014	62	125	NO	No	No	Independent	No	No	No	No	Yes	No	No	Yes	No	No	No	No	No	None	2	2	2	-99	-99	-99	-99	2	2	2	2	-99	2	134	11.2045	0.6448	-99	-99	-99	-99	5.1	37
1652	male	Unknown/Not Reported	CRNEC TREPHINE BONE FLAP MENINGIOMA SUPRATENTOR	61512	>80	2014	2014	70	147	NO	No	No	Independent	No	No	No	No	Yes	No	No	No	No	No	No	No	No	None	4	4	4	8	8	8	8	4	4	4	4	-99	4	136	25.2101	1.0294	3.7	1.345	16	74	10.2	43
1653	female	Unknown/Not Reported	CRNEC TREPHINE BONE FLAP MENINGIOMA SUPRATENTOR	61512	61-80	2014	2014	65	142	NO	No	No	Independent	No	No	No	No	No	No	No	No	No	No	No	No	No	None	3	3	3	3	3	3	3	1	1	1	-99	-99	3	139	11.2045	0.5656	4	0.9942	26	56	20.7	41
1654	female	Unknown/Not Reported	CRNEC TREPHINE BONE FLAP MENINGIOMA SUPRATENTOR	61512	41-60	2014	2014	67	170	NO	No	No	Independent	No	No	No	No	No	No	No	No	No	No	No	No	No	None	2	-99	2	-99	-99	-99	-99	2	2	2	2	-99	2	139	-99	0.6109	-99	-99	-99	-99	6.4	31
1655	female	Unknown/Not Reported	CRNEC TREPHINE BONE FLAP MENINGIOMA SUPRATENTOR	61512	41-60	2014	2014	60	150	NO	No	No	Independent	No	No	No	No	Yes	No	No	No	No	No	No	No	No	None	16	-99	16	16	-99	-99	-99	16	16	16	-99	-99	16	139	-99	0.7014	4.1	-99	-99	-99	5.6	40
1656	male	Unknown/Not Reported	CRNEC TREPHINE BONE FLAP MENINGIOMA SUPRATENTOR	61512	61-80	2014	2014	73	210	NO	No	No	Independent	No	No	No	No	Yes	No	No	No	No	No	No	Yes	Yes	None	9	9	2	9	2	-99	-99	0	0	0	9	-99	9	140	25.2101	1.0068	4.3	2.1637	-99	-99	5.2	41
1657	male	Unknown/Not Reported	CRNEC TREPHINE BONE FLAP MENINGIOMA SUPRATENTOR	61512	>80	2014	2014	69	180	NO	No	No	Independent	No	No	No	No	No	No	No	No	No	No	No	No	No	None	1	1	1	4	4	4	4	1	1	1	-99	-99	4	136	16.8067	0.8824	3.6	1.5789	25	71	14.9	41
1658	female	Unknown/Not Reported	CRNEC TREPHINE BONE FLAP MENINGIOMA SUPRATENTOR	61512	41-60	2014	2014	64	164	NO	No	No	Independent	No	No	No	No	No	No	No	No	No	Yes	No	No	No	None	15	15	15	-99	-99	-99	-99	15	15	15	-99	-99	-99	136	8.4034	0.5995	-99	-99	-99	-99	6.5	38
1659	male	Unknown/Not Reported	CRNEC TREPHINE BONE FLAP MENINGIOMA SUPRATENTOR	61512	61-80	2014	2014	67	188	NO	No	No	Independent	No	No	No	No	Yes	No	No	No	No	Yes	No	No	No	None	14	14	14	-99	-99	-99	-99	14	14	14	-99	-99	-99	135	22.409	1.086	-99	-99	-99	-99	9.7	38
[truncated: 16,983 more rows]
[truncated: 71 more columns]
